# Supplementary material for: The impact of accessibility to non-calcium-based phosphate binders and calcimimetics on mineral outcomes in patients receiving maintenance hemodialysis: A 10-year retrospective analysis of real-world data
Source: PLoS One. 2024 May 31;19(5):e0304649. doi: 10.1371/journal.pone.0304649 (PMC11142503; doi:10.1371/journal.pone.0304649)
Supplement: S1 Dataset — (ZIP) [file pone.0304649.s007.zip]

Archive with 15 entries (15 files):
- Table 2 and Figure 2 Serum Ca PO4.xlsx
- Table 2 and Figures 2 and 3  HyperCa HyperPO4.xlsx
- Table 2 and Figures 2 and 3 PTH HyperPTH.xlsx
- Table 3 HyperCa HyperPO4 HyperPTH.xlsx
- Table 3 Serum Ca PO4 PTH.xlsx
- Table 4 and Figure 4a.xlsx
- Table 4 and Figure 4b.xlsx
- Table 5 HyperCa HyperPO4 all patients.xlsx
- Table 5 HyperCa HyperPO4 MBD Meds.xlsx
- Table 5 HyperCa HyperPO4 NCB Calcimimetics.xlsx
- Table 5 Serum Ca PO4 all patients.xlsx
- Table 5 Serum Ca PO4 NCB Calcimimetics.xlsx
- Table 6 and Fig 5a AAC all patients.xlsx
- Table 6 and Fig 5b AAC any MBD Meds.xlsx
- Table 6 and Fig 5c AAC NCB and Calcimimetics.xlsx
