# Supplementary material for: The impact of accessibility to non-calcium-based phosphate binders and calcimimetics on mineral outcomes in patients receiving maintenance hemodialysis: A 10-year retrospective analysis of real-world data
Source: PLoS One. 2024 May 31;19(5):e0304649. doi: 10.1371/journal.pone.0304649 (PMC11142503; doi:10.1371/journal.pone.0304649)
Supplement: S1 Dataset — (ZIP) [file pone.0304649.s007.zip › Table 2 and Figure 2 Serum Ca PO4.xlsx]

## Sheet: Table 2 and Figure 2 Serum Ca P
No	Gender	Insurance	DM	Age_at_Lab1	Index1	DV_yrs	CCa	PO4
0	Female	SS/UC	No	24.937	1	0-1	#NULL!	#NULL!
0	Female	SS/UC	No	24.937	2	2	#NULL!	#NULL!
0	Female	SS/UC	No	24.937	3	3	#NULL!	#NULL!
0	Female	SS/UC	No	24.937	4	4	#NULL!	#NULL!
0	Female	SS/UC	No	24.937	5	5-6	9.47	4
0	Female	SS/UC	No	24.937	6	>=7	9.38	5.17
1	Female	CS/SE	No	38.189	1	0-1	9.54	4.92
1	Female	CS/SE	No	38.189	2	2	9.83	5.13
1	Female	CS/SE	No	38.189	3	3	8.26	3.35
1	Female	CS/SE	No	38.189	4	4	8.51	3.5
1	Female	CS/SE	No	38.189	5	5-6	8.41	3.75
1	Female	CS/SE	No	38.189	6	>=7	8.6	3.7
2	Male	CS/SE	No	52.5096	1	0-1	8.83	6.3
2	Male	CS/SE	No	52.5096	2	2	9.25	4.73
2	Male	CS/SE	No	52.5096	3	3	9.22	4.98
2	Male	CS/SE	No	52.5096	4	4	9.19	4.28
2	Male	CS/SE	No	52.5096	5	5-6	9.69	3.53
2	Male	CS/SE	No	52.5096	6	>=7	#NULL!	#NULL!
3	Male	CS/SE	Yes	54.8329	1	0-1	#NULL!	#NULL!
3	Male	CS/SE	Yes	54.8329	2	2	#NULL!	#NULL!
3	Male	CS/SE	Yes	54.8329	3	3	10.83	7.3
3	Male	CS/SE	Yes	54.8329	4	4	10.64	4.98
3	Male	CS/SE	Yes	54.8329	5	5-6	10.6	6.19
3	Male	CS/SE	Yes	54.8329	6	>=7	11.5	6.93
4	Male	CS/SE	Yes	71.3397	1	0-1	#NULL!	#NULL!
4	Male	CS/SE	Yes	71.3397	2	2	#NULL!	#NULL!
4	Male	CS/SE	Yes	71.3397	3	3	#NULL!	#NULL!
4	Male	CS/SE	Yes	71.3397	4	4	8.93	5.6
4	Male	CS/SE	Yes	71.3397	5	5-6	9.53	4.75
4	Male	CS/SE	Yes	71.3397	6	>=7	10.04	4.57
5	Female	CS/SE	Yes	62.526	1	0-1	9.71	3.88
5	Female	CS/SE	Yes	62.526	2	2	10.49	4.1
5	Female	CS/SE	Yes	62.526	3	3	9.97	4.27
5	Female	CS/SE	Yes	62.526	4	4	9.68	4.17
5	Female	CS/SE	Yes	62.526	5	5-6	9.51	4.27
5	Female	CS/SE	Yes	62.526	6	>=7	9.64	4.2
6	Female	CS/SE	Yes	56.863	1	0-1	9.24	4.33
6	Female	CS/SE	Yes	56.863	2	2	8.68	4.37
6	Female	CS/SE	Yes	56.863	3	3	8.24	4.6
6	Female	CS/SE	Yes	56.863	4	4	7.61	4.8
6	Female	CS/SE	Yes	56.863	5	5-6	8.23	5.28
6	Female	CS/SE	Yes	56.863	6	>=7	#NULL!	#NULL!
7	Male	CS/SE	Yes	52.6356	1	0-1	8.11	5.73
7	Male	CS/SE	Yes	52.6356	2	2	8.94	6.3
7	Male	CS/SE	Yes	52.6356	3	3	10.43	5.2
7	Male	CS/SE	Yes	52.6356	4	4	10.36	6.2
7	Male	CS/SE	Yes	52.6356	5	5-6	9.96	5.43
7	Male	CS/SE	Yes	52.6356	6	>=7	10.56	4.2
8	Female	CS/SE	Yes	56.3644	1	0-1	10.55	8
8	Female	CS/SE	Yes	56.3644	2	2	10.63	6.3
8	Female	CS/SE	Yes	56.3644	3	3	11.09	2.6
8	Female	CS/SE	Yes	56.3644	4	4	#NULL!	#NULL!
8	Female	CS/SE	Yes	56.3644	5	5-6	#NULL!	#NULL!
8	Female	CS/SE	Yes	56.3644	6	>=7	#NULL!	#NULL!
9	Male	CS/SE	Yes	76.6027	1	0-1	8.85	4.76
9	Male	CS/SE	Yes	76.6027	2	2	8.97	5.28
9	Male	CS/SE	Yes	76.6027	3	3	8.57	3.9
9	Male	CS/SE	Yes	76.6027	4	4	#NULL!	#NULL!
9	Male	CS/SE	Yes	76.6027	5	5-6	#NULL!	#NULL!
9	Male	CS/SE	Yes	76.6027	6	>=7	#NULL!	#NULL!
10	Male	CS/SE	Yes	49.063	1	0-1	9.54	5.46
10	Male	CS/SE	Yes	49.063	2	2	9.32	5.73
10	Male	CS/SE	Yes	49.063	3	3	9.25	4.95
10	Male	CS/SE	Yes	49.063	4	4	8.99	5.6
10	Male	CS/SE	Yes	49.063	5	5-6	8.95	5.9
10	Male	CS/SE	Yes	49.063	6	>=7	#NULL!	#NULL!
11	Male	CS/SE	Yes	70.1233	1	0-1	9.47	4.06
11	Male	CS/SE	Yes	70.1233	2	2	9.51	5.07
11	Male	CS/SE	Yes	70.1233	3	3	#NULL!	#NULL!
11	Male	CS/SE	Yes	70.1233	4	4	#NULL!	#NULL!
11	Male	CS/SE	Yes	70.1233	5	5-6	#NULL!	#NULL!
11	Male	CS/SE	Yes	70.1233	6	>=7	#NULL!	#NULL!
12	Male	CS/SE	Yes	76.3233	1	0-1	9.12	3.3
12	Male	CS/SE	Yes	76.3233	2	2	9.35	4.55
12	Male	CS/SE	Yes	76.3233	3	3	9.04	3.2
12	Male	CS/SE	Yes	76.3233	4	4	#NULL!	#NULL!
12	Male	CS/SE	Yes	76.3233	5	5-6	#NULL!	#NULL!
12	Male	CS/SE	Yes	76.3233	6	>=7	#NULL!	#NULL!
13	Male	CS/SE	No	79.9863	1	0-1	9.14	3.07
13	Male	CS/SE	No	79.9863	2	2	9.52	3.85
13	Male	CS/SE	No	79.9863	3	3	9.16	3.9
13	Male	CS/SE	No	79.9863	4	4	8.84	3.85
13	Male	CS/SE	No	79.9863	5	5-6	9.61	4.43
13	Male	CS/SE	No	79.9863	6	>=7	9.28	4.3
14	Male	CS/SE	Yes	65.3096	1	0-1	9.64	3.2
14	Male	CS/SE	Yes	65.3096	2	2	9.41	3.6
14	Male	CS/SE	Yes	65.3096	3	3	9.45	5.87
14	Male	CS/SE	Yes	65.3096	4	4	9.02	6
14	Male	CS/SE	Yes	65.3096	5	5-6	9.37	6.7
14	Male	CS/SE	Yes	65.3096	6	>=7	8.65	4.62
15	Male	CS/SE	Yes	67.3918	1	0-1	#NULL!	#NULL!
15	Male	CS/SE	Yes	67.3918	2	2	9.75	3.23
15	Male	CS/SE	Yes	67.3918	3	3	9.7	4.8
15	Male	CS/SE	Yes	67.3918	4	4	10.08	4.33
15	Male	CS/SE	Yes	67.3918	5	5-6	9.12	5.44
15	Male	CS/SE	Yes	67.3918	6	>=7	9.08	4.39
16	Male	CS/SE	Yes	39.2	1	0-1	#NULL!	#NULL!
16	Male	CS/SE	Yes	39.2	2	2	8.36	3.85
16	Male	CS/SE	Yes	39.2	3	3	7.86	4.75
16	Male	CS/SE	Yes	39.2	4	4	8	5
16	Male	CS/SE	Yes	39.2	5	5-6	8.32	5.5
16	Male	CS/SE	Yes	39.2	6	>=7	8.33	5.33
17	Male	CS/SE	Yes	68.0849	1	0-1	#NULL!	#NULL!
17	Male	CS/SE	Yes	68.0849	2	2	8.55	3.8
17	Male	CS/SE	Yes	68.0849	3	3	8.46	4.43
17	Male	CS/SE	Yes	68.0849	4	4	9.07	4.48
17	Male	CS/SE	Yes	68.0849	5	5-6	10.03	4.76
17	Male	CS/SE	Yes	68.0849	6	>=7	9.28	3.63
18	Male	CS/SE	No	73.5151	1	0-1	#NULL!	#NULL!
18	Male	CS/SE	No	73.5151	2	2	9.36	2.5
18	Male	CS/SE	No	73.5151	3	3	9.17	3.1
18	Male	CS/SE	No	73.5151	4	4	9.09	3.55
18	Male	CS/SE	No	73.5151	5	5-6	9.17	3.52
18	Male	CS/SE	No	73.5151	6	>=7	9.37	3
19	Female	CS/SE	No	42.7781	1	0-1	#NULL!	#NULL!
19	Female	CS/SE	No	42.7781	2	2	#NULL!	#NULL!
19	Female	CS/SE	No	42.7781	3	3	#NULL!	#NULL!
19	Female	CS/SE	No	42.7781	4	4	#NULL!	#NULL!
19	Female	CS/SE	No	42.7781	5	5-6	#NULL!	#NULL!
19	Female	CS/SE	No	42.7781	6	>=7	8.37	4.59
20	Male	CS/SE	Yes	71.2849	1	0-1	#NULL!	#NULL!
20	Male	CS/SE	Yes	71.2849	2	2	#NULL!	#NULL!
20	Male	CS/SE	Yes	71.2849	3	3	7.91	4.53
20	Male	CS/SE	Yes	71.2849	4	4	7.71	4.18
20	Male	CS/SE	Yes	71.2849	5	5-6	8.45	4.1
20	Male	CS/SE	Yes	71.2849	6	>=7	9.33	4.26
21	Male	CS/SE	No	40.0247	1	0-1	#NULL!	#NULL!
21	Male	CS/SE	No	40.0247	2	2	#NULL!	#NULL!
21	Male	CS/SE	No	40.0247	3	3	8.28	4.08
21	Male	CS/SE	No	40.0247	4	4	9.28	3.4
21	Male	CS/SE	No	40.0247	5	5-6	9.38	5.63
21	Male	CS/SE	No	40.0247	6	>=7	9.04	4.87
22	Male	CS/SE	Yes	72.4356	1	0-1	#NULL!	#NULL!
22	Male	CS/SE	Yes	72.4356	2	2	#NULL!	#NULL!
22	Male	CS/SE	Yes	72.4356	3	3	8.89	3.67
22	Male	CS/SE	Yes	72.4356	4	4	9.22	3.7
22	Male	CS/SE	Yes	72.4356	5	5-6	9.65	2.5
22	Male	CS/SE	Yes	72.4356	6	>=7	#NULL!	#NULL!
23	Male	CS/SE	Yes	81.2192	1	0-1	#NULL!	#NULL!
23	Male	CS/SE	Yes	81.2192	2	2	#NULL!	#NULL!
23	Male	CS/SE	Yes	81.2192	3	3	9.46	2.87
23	Male	CS/SE	Yes	81.2192	4	4	9.4	3.4
23	Male	CS/SE	Yes	81.2192	5	5-6	9.63	2.93
23	Male	CS/SE	Yes	81.2192	6	>=7	9.27	3.78
24	Male	CS/SE	No	35.5178	1	0-1	#NULL!	#NULL!
24	Male	CS/SE	No	35.5178	2	2	11.7	7.07
24	Male	CS/SE	No	35.5178	3	3	12.51	7.9
24	Male	CS/SE	No	35.5178	4	4	11.31	6.07
24	Male	CS/SE	No	35.5178	5	5-6	#NULL!	#NULL!
24	Male	CS/SE	No	35.5178	6	>=7	#NULL!	#NULL!
25	Female	CS/SE	No	74.5288	1	0-1	8.93	4.2
25	Female	CS/SE	No	74.5288	2	2	8.79	4.33
25	Female	CS/SE	No	74.5288	3	3	8.28	5.33
25	Female	CS/SE	No	74.5288	4	4	8.64	4.88
25	Female	CS/SE	No	74.5288	5	5-6	9.47	3.2
25	Female	CS/SE	No	74.5288	6	>=7	#NULL!	#NULL!
26	Female	CS/SE	Yes	66.8521	1	0-1	#NULL!	#NULL!
26	Female	CS/SE	Yes	66.8521	2	2	#NULL!	#NULL!
26	Female	CS/SE	Yes	66.8521	3	3	9.4	4.25
26	Female	CS/SE	Yes	66.8521	4	4	9.44	4.83
26	Female	CS/SE	Yes	66.8521	5	5-6	9.58	4.8
26	Female	CS/SE	Yes	66.8521	6	>=7	#NULL!	#NULL!
27	Female	CS/SE	Yes	71.5014	1	0-1	#NULL!	#NULL!
27	Female	CS/SE	Yes	71.5014	2	2	#NULL!	#NULL!
27	Female	CS/SE	Yes	71.5014	3	3	10.22	4.4
27	Female	CS/SE	Yes	71.5014	4	4	10.89	3.13
27	Female	CS/SE	Yes	71.5014	5	5-6	10.17	3.5
27	Female	CS/SE	Yes	71.5014	6	>=7	#NULL!	#NULL!
28	Female	CS/SE	No	67.6904	1	0-1	#NULL!	#NULL!
28	Female	CS/SE	No	67.6904	2	2	9.42	4.67
28	Female	CS/SE	No	67.6904	3	3	8.85	3
28	Female	CS/SE	No	67.6904	4	4	#NULL!	#NULL!
28	Female	CS/SE	No	67.6904	5	5-6	#NULL!	#NULL!
28	Female	CS/SE	No	67.6904	6	>=7	#NULL!	#NULL!
29	Female	CS/SE	No	69.663	1	0-1	#NULL!	#NULL!
29	Female	CS/SE	No	69.663	2	2	#NULL!	#NULL!
29	Female	CS/SE	No	69.663	3	3	#NULL!	#NULL!
29	Female	CS/SE	No	69.663	4	4	10.36	4.9
29	Female	CS/SE	No	69.663	5	5-6	10.6	5.1
29	Female	CS/SE	No	69.663	6	>=7	10.06	5.7
30	Female	CS/SE	No	83.1315	1	0-1	#NULL!	#NULL!
30	Female	CS/SE	No	83.1315	2	2	#NULL!	#NULL!
30	Female	CS/SE	No	83.1315	3	3	#NULL!	#NULL!
30	Female	CS/SE	No	83.1315	4	4	9.53	4.8
30	Female	CS/SE	No	83.1315	5	5-6	9.14	5.16
30	Female	CS/SE	No	83.1315	6	>=7	9.53	5.57
31	Female	CS/SE	No	87.737	1	0-1	#NULL!	#NULL!
31	Female	CS/SE	No	87.737	2	2	#NULL!	#NULL!
31	Female	CS/SE	No	87.737	3	3	#NULL!	#NULL!
31	Female	CS/SE	No	87.737	4	4	10.19	2.57
31	Female	CS/SE	No	87.737	5	5-6	9.82	2.5
31	Female	CS/SE	No	87.737	6	>=7	9.67	3.27
32	Female	CS/SE	No	82.2301	1	0-1	#NULL!	#NULL!
32	Female	CS/SE	No	82.2301	2	2	#NULL!	#NULL!
32	Female	CS/SE	No	82.2301	3	3	#NULL!	#NULL!
32	Female	CS/SE	No	82.2301	4	4	10.2	5.75
32	Female	CS/SE	No	82.2301	5	5-6	10.47	6.22
32	Female	CS/SE	No	82.2301	6	>=7	11.14	4.53
33	Male	CS/SE	No	65.5562	1	0-1	#NULL!	#NULL!
33	Male	CS/SE	No	65.5562	2	2	#NULL!	#NULL!
33	Male	CS/SE	No	65.5562	3	3	#NULL!	#NULL!
33	Male	CS/SE	No	65.5562	4	4	#NULL!	#NULL!
33	Male	CS/SE	No	65.5562	5	5-6	9.51	2.92
33	Male	CS/SE	No	65.5562	6	>=7	9.58	3.53
34	Male	CS/SE	Yes	62.0603	1	0-1	#NULL!	#NULL!
34	Male	CS/SE	Yes	62.0603	2	2	#NULL!	#NULL!
34	Male	CS/SE	Yes	62.0603	3	3	#NULL!	#NULL!
34	Male	CS/SE	Yes	62.0603	4	4	#NULL!	#NULL!
34	Male	CS/SE	Yes	62.0603	5	5-6	8.88	5.7
34	Male	CS/SE	Yes	62.0603	6	>=7	8.98	5.22
35	Female	CS/SE	Yes	100.586	1	0-1	#NULL!	#NULL!
35	Female	CS/SE	Yes	100.586	2	2	#NULL!	#NULL!
35	Female	CS/SE	Yes	100.586	3	3	#NULL!	#NULL!
35	Female	CS/SE	Yes	100.586	4	4	#NULL!	#NULL!
35	Female	CS/SE	Yes	100.586	5	5-6	#NULL!	#NULL!
35	Female	CS/SE	Yes	100.586	6	>=7	9.23	3.53
36	Female	CS/SE	Yes	67.4493	1	0-1	#NULL!	#NULL!
36	Female	CS/SE	Yes	67.4493	2	2	#NULL!	#NULL!
36	Female	CS/SE	Yes	67.4493	3	3	#NULL!	#NULL!
36	Female	CS/SE	Yes	67.4493	4	4	#NULL!	#NULL!
36	Female	CS/SE	Yes	67.4493	5	5-6	#NULL!	#NULL!
36	Female	CS/SE	Yes	67.4493	6	>=7	9.89	4.56
38	Male	CS/SE	No	71.5836	1	0-1	#NULL!	#NULL!
38	Male	CS/SE	No	71.5836	2	2	#NULL!	#NULL!
38	Male	CS/SE	No	71.5836	3	3	#NULL!	#NULL!
38	Male	CS/SE	No	71.5836	4	4	#NULL!	#NULL!
38	Male	CS/SE	No	71.5836	5	5-6	#NULL!	#NULL!
38	Male	CS/SE	No	71.5836	6	>=7	10.65	4.54
39	Male	CS/SE	Yes	67.8274	1	0-1	#NULL!	#NULL!
39	Male	CS/SE	Yes	67.8274	2	2	#NULL!	#NULL!
39	Male	CS/SE	Yes	67.8274	3	3	#NULL!	#NULL!
39	Male	CS/SE	Yes	67.8274	4	4	#NULL!	#NULL!
39	Male	CS/SE	Yes	67.8274	5	5-6	#NULL!	#NULL!
39	Male	CS/SE	Yes	67.8274	6	>=7	9.15	3.95
40	Male	CS/SE	No	62.0548	1	0-1	#NULL!	#NULL!
40	Male	CS/SE	No	62.0548	2	2	#NULL!	#NULL!
40	Male	CS/SE	No	62.0548	3	3	#NULL!	#NULL!
40	Male	CS/SE	No	62.0548	4	4	#NULL!	#NULL!
40	Male	CS/SE	No	62.0548	5	5-6	#NULL!	#NULL!
40	Male	CS/SE	No	62.0548	6	>=7	10.16	6.2
41	Male	SS/UC	Yes	58.874	1	0-1	8.97	4.8
41	Male	SS/UC	Yes	58.874	2	2	9.16	4.63
41	Male	SS/UC	Yes	58.874	3	3	9.22	5.18
41	Male	SS/UC	Yes	58.874	4	4	10.18	4.1
41	Male	SS/UC	Yes	58.874	5	5-6	8.67	4.06
41	Male	SS/UC	Yes	58.874	6	>=7	9.26	4.1
42	Female	SS/UC	No	45.9836	1	0-1	9.17	3.83
42	Female	SS/UC	No	45.9836	2	2	9.8	4.2
42	Female	SS/UC	No	45.9836	3	3	10.03	5.2
42	Female	SS/UC	No	45.9836	4	4	10.71	5.65
42	Female	SS/UC	No	45.9836	5	5-6	11.88	5.95
42	Female	SS/UC	No	45.9836	6	>=7	11.78	4.5
43	Male	SS/UC	No	33.2521	1	0-1	9.2	5.1
43	Male	SS/UC	No	33.2521	2	2	9.35	6.6
43	Male	SS/UC	No	33.2521	3	3	9.64	4.85
43	Male	SS/UC	No	33.2521	4	4	9.71	5.8
43	Male	SS/UC	No	33.2521	5	5-6	#NULL!	#NULL!
43	Male	SS/UC	No	33.2521	6	>=7	#NULL!	#NULL!
44	Female	SS/UC	No	45.3534	1	0-1	9.52	4.45
44	Female	SS/UC	No	45.3534	2	2	9.53	3.6
44	Female	SS/UC	No	45.3534	3	3	9.7	3.23
44	Female	SS/UC	No	45.3534	4	4	9.84	3.06
44	Female	SS/UC	No	45.3534	5	5-6	10.13	3.7
44	Female	SS/UC	No	45.3534	6	>=7	9.76	3.8
45	Male	SS/UC	No	38.0685	1	0-1	#NULL!	#NULL!
45	Male	SS/UC	No	38.0685	2	2	9	3.9
45	Male	SS/UC	No	38.0685	3	3	9.92	4
45	Male	SS/UC	No	38.0685	4	4	10.6	4
45	Male	SS/UC	No	38.0685	5	5-6	10.46	6.7
45	Male	SS/UC	No	38.0685	6	>=7	11.76	8.8
46	Female	SS/UC	No	22.989	1	0-1	#NULL!	#NULL!
46	Female	SS/UC	No	22.989	2	2	8.02	5.15
46	Female	SS/UC	No	22.989	3	3	8.09	6.53
46	Female	SS/UC	No	22.989	4	4	7.87	5.65
46	Female	SS/UC	No	22.989	5	5-6	8.42	5.08
46	Female	SS/UC	No	22.989	6	>=7	9.32	5.7
47	Female	SS/UC	No	34.3808	1	0-1	#NULL!	#NULL!
47	Female	SS/UC	No	34.3808	2	2	10.26	3
47	Female	SS/UC	No	34.3808	3	3	10.2	4.75
47	Female	SS/UC	No	34.3808	4	4	10.55	4.25
47	Female	SS/UC	No	34.3808	5	5-6	10.78	4.1
47	Female	SS/UC	No	34.3808	6	>=7	#NULL!	#NULL!
49	Female	SS/UC	No	41.4603	1	0-1	#NULL!	#NULL!
49	Female	SS/UC	No	41.4603	2	2	#NULL!	#NULL!
49	Female	SS/UC	No	41.4603	3	3	#NULL!	#NULL!
49	Female	SS/UC	No	41.4603	4	4	9.55	5.27
49	Female	SS/UC	No	41.4603	5	5-6	9.67	4.9
49	Female	SS/UC	No	41.4603	6	>=7	9.43	4.28
50	Male	SS/UC	No	30.0082	1	0-1	#NULL!	#NULL!
50	Male	SS/UC	No	30.0082	2	2	#NULL!	#NULL!
50	Male	SS/UC	No	30.0082	3	3	#NULL!	#NULL!
50	Male	SS/UC	No	30.0082	4	4	#NULL!	#NULL!
50	Male	SS/UC	No	30.0082	5	5-6	10.09	5.13
50	Male	SS/UC	No	30.0082	6	>=7	10.99	6.28
51	Female	SS/UC	No	58.0849	1	0-1	#NULL!	#NULL!
51	Female	SS/UC	No	58.0849	2	2	#NULL!	#NULL!
51	Female	SS/UC	No	58.0849	3	3	#NULL!	#NULL!
51	Female	SS/UC	No	58.0849	4	4	#NULL!	#NULL!
51	Female	SS/UC	No	58.0849	5	5-6	#NULL!	#NULL!
51	Female	SS/UC	No	58.0849	6	>=7	9.82	5.64
52	Female	SS/UC	No	53.5479	1	0-1	#NULL!	#NULL!
52	Female	SS/UC	No	53.5479	2	2	#NULL!	#NULL!
52	Female	SS/UC	No	53.5479	3	3	#NULL!	#NULL!
52	Female	SS/UC	No	53.5479	4	4	#NULL!	#NULL!
52	Female	SS/UC	No	53.5479	5	5-6	#NULL!	#NULL!
52	Female	SS/UC	No	53.5479	6	>=7	9.87	3.89
53	Male	SS/UC	No	46.1945	1	0-1	#NULL!	#NULL!
53	Male	SS/UC	No	46.1945	2	2	#NULL!	#NULL!
53	Male	SS/UC	No	46.1945	3	3	#NULL!	#NULL!
53	Male	SS/UC	No	46.1945	4	4	#NULL!	#NULL!
53	Male	SS/UC	No	46.1945	5	5-6	#NULL!	#NULL!
53	Male	SS/UC	No	46.1945	6	>=7	10.39	6.92
54	Male	CS/SE	No	84.3288	1	0-1	9.72	3.1
54	Male	CS/SE	No	84.3288	2	2	9.79	3.9
54	Male	CS/SE	No	84.3288	3	3	#NULL!	#NULL!
54	Male	CS/SE	No	84.3288	4	4	#NULL!	#NULL!
54	Male	CS/SE	No	84.3288	5	5-6	#NULL!	#NULL!
54	Male	CS/SE	No	84.3288	6	>=7	#NULL!	#NULL!
55	Female	CS/SE	No	87.6082	1	0-1	#NULL!	#NULL!
55	Female	CS/SE	No	87.6082	2	2	#NULL!	#NULL!
55	Female	CS/SE	No	87.6082	3	3	#NULL!	#NULL!
55	Female	CS/SE	No	87.6082	4	4	#NULL!	#NULL!
55	Female	CS/SE	No	87.6082	5	5-6	#NULL!	#NULL!
55	Female	CS/SE	No	87.6082	6	>=7	10.81	3.05
56	Female	CS/SE	No	89.989	1	0-1	9.99	4.22
56	Female	CS/SE	No	89.989	2	2	10.07	4.1
56	Female	CS/SE	No	89.989	3	3	10.29	1.9
56	Female	CS/SE	No	89.989	4	4	9.84	3.3
56	Female	CS/SE	No	89.989	5	5-6	#NULL!	#NULL!
56	Female	CS/SE	No	89.989	6	>=7	#NULL!	#NULL!
57	Male	CS/SE	Yes	63.7342	1	0-1	9.57	3.37
57	Male	CS/SE	Yes	63.7342	2	2	9.27	3.5
57	Male	CS/SE	Yes	63.7342	3	3	9.63	3.53
57	Male	CS/SE	Yes	63.7342	4	4	9.32	2.95
57	Male	CS/SE	Yes	63.7342	5	5-6	9.17	3.2
57	Male	CS/SE	Yes	63.7342	6	>=7	#NULL!	#NULL!
59	Male	CS/SE	Yes	56.4055	1	0-1	9.07	4.22
59	Male	CS/SE	Yes	56.4055	2	2	9.04	4.67
59	Male	CS/SE	Yes	56.4055	3	3	#NULL!	#NULL!
59	Male	CS/SE	Yes	56.4055	4	4	#NULL!	#NULL!
59	Male	CS/SE	Yes	56.4055	5	5-6	#NULL!	#NULL!
59	Male	CS/SE	Yes	56.4055	6	>=7	#NULL!	#NULL!
60	Female	CS/SE	No	78.6767	1	0-1	9.49	3.67
60	Female	CS/SE	No	78.6767	2	2	9.43	3.73
60	Female	CS/SE	No	78.6767	3	3	10.34	3.85
60	Female	CS/SE	No	78.6767	4	4	9.3	4.18
60	Female	CS/SE	No	78.6767	5	5-6	9.25	5.03
60	Female	CS/SE	No	78.6767	6	>=7	#NULL!	#NULL!
61	Male	CS/SE	No	88.1945	1	0-1	10.26	4.43
61	Male	CS/SE	No	88.1945	2	2	9.86	3.43
61	Male	CS/SE	No	88.1945	3	3	10.03	4.05
61	Male	CS/SE	No	88.1945	4	4	9.75	3.2
61	Male	CS/SE	No	88.1945	5	5-6	#NULL!	#NULL!
61	Male	CS/SE	No	88.1945	6	>=7	#NULL!	#NULL!
62	Male	CS/SE	Yes	73.9123	1	0-1	9.47	3.15
62	Male	CS/SE	Yes	73.9123	2	2	9.43	2.2
62	Male	CS/SE	Yes	73.9123	3	3	8.73	3.27
62	Male	CS/SE	Yes	73.9123	4	4	9.23	3
62	Male	CS/SE	Yes	73.9123	5	5-6	#NULL!	#NULL!
62	Male	CS/SE	Yes	73.9123	6	>=7	#NULL!	#NULL!
63	Female	CS/SE	No	46.7096	1	0-1	11.25	6.4
63	Female	CS/SE	No	46.7096	2	2	11.95	5.97
63	Female	CS/SE	No	46.7096	3	3	11.01	5.57
63	Female	CS/SE	No	46.7096	4	4	10.26	7
63	Female	CS/SE	No	46.7096	5	5-6	9.82	6.32
63	Female	CS/SE	No	46.7096	6	>=7	9.57	4.88
64	Male	CS/SE	Yes	80.7507	1	0-1	8.98	2.6
64	Male	CS/SE	Yes	80.7507	2	2	9.36	2.63
64	Male	CS/SE	Yes	80.7507	3	3	9.06	2.67
64	Male	CS/SE	Yes	80.7507	4	4	9.51	1.5
64	Male	CS/SE	Yes	80.7507	5	5-6	#NULL!	#NULL!
64	Male	CS/SE	Yes	80.7507	6	>=7	#NULL!	#NULL!
65	Female	CS/SE	Yes	92.5808	1	0-1	#NULL!	#NULL!
65	Female	CS/SE	Yes	92.5808	2	2	9.49	5.48
65	Female	CS/SE	Yes	92.5808	3	3	9.64	4.17
65	Female	CS/SE	Yes	92.5808	4	4	9.65	3.8
65	Female	CS/SE	Yes	92.5808	5	5-6	9.5	3.36
65	Female	CS/SE	Yes	92.5808	6	>=7	9.73	3.01
66	Female	CS/SE	Yes	73.1452	1	0-1	9.32	4.6
66	Female	CS/SE	Yes	73.1452	2	2	9.58	5.5
66	Female	CS/SE	Yes	73.1452	3	3	9.44	4.65
66	Female	CS/SE	Yes	73.1452	4	4	9.53	4.93
66	Female	CS/SE	Yes	73.1452	5	5-6	9.49	5.56
66	Female	CS/SE	Yes	73.1452	6	>=7	9.63	4
67	Male	CS/SE	No	80.3151	1	0-1	#NULL!	#NULL!
67	Male	CS/SE	No	80.3151	2	2	10.52	4.05
67	Male	CS/SE	No	80.3151	3	3	11.08	4.93
67	Male	CS/SE	No	80.3151	4	4	10.67	3.4
67	Male	CS/SE	No	80.3151	5	5-6	10.77	4.74
67	Male	CS/SE	No	80.3151	6	>=7	10.09	2.4
68	Male	CS/SE	No	78.7644	1	0-1	#NULL!	#NULL!
68	Male	CS/SE	No	78.7644	2	2	#NULL!	#NULL!
68	Male	CS/SE	No	78.7644	3	3	9.68	4.7
68	Male	CS/SE	No	78.7644	4	4	9.8	2.98
68	Male	CS/SE	No	78.7644	5	5-6	#NULL!	#NULL!
68	Male	CS/SE	No	78.7644	6	>=7	#NULL!	#NULL!
69	Female	CS/SE	No	75.0575	1	0-1	#NULL!	#NULL!
69	Female	CS/SE	No	75.0575	2	2	#NULL!	#NULL!
69	Female	CS/SE	No	75.0575	3	3	9.46	2.7
69	Female	CS/SE	No	75.0575	4	4	9.45	3.33
69	Female	CS/SE	No	75.0575	5	5-6	9.31	3.13
69	Female	CS/SE	No	75.0575	6	>=7	#NULL!	#NULL!
70	Female	CS/SE	Yes	74.8082	1	0-1	#NULL!	#NULL!
70	Female	CS/SE	Yes	74.8082	2	2	#NULL!	#NULL!
70	Female	CS/SE	Yes	74.8082	3	3	#NULL!	#NULL!
70	Female	CS/SE	Yes	74.8082	4	4	8.77	2.75
70	Female	CS/SE	Yes	74.8082	5	5-6	8.81	3.7
70	Female	CS/SE	Yes	74.8082	6	>=7	10.08	3.59
71	Male	CS/SE	No	53.5726	1	0-1	#NULL!	#NULL!
71	Male	CS/SE	No	53.5726	2	2	#NULL!	#NULL!
71	Male	CS/SE	No	53.5726	3	3	#NULL!	#NULL!
71	Male	CS/SE	No	53.5726	4	4	10.44	4.3
71	Male	CS/SE	No	53.5726	5	5-6	10.79	4.83
71	Male	CS/SE	No	53.5726	6	>=7	10.01	3.38
72	Male	CS/SE	Yes	63.7753	1	0-1	#NULL!	#NULL!
72	Male	CS/SE	Yes	63.7753	2	2	#NULL!	#NULL!
72	Male	CS/SE	Yes	63.7753	3	3	#NULL!	#NULL!
72	Male	CS/SE	Yes	63.7753	4	4	#NULL!	#NULL!
72	Male	CS/SE	Yes	63.7753	5	5-6	10.53	5.14
72	Male	CS/SE	Yes	63.7753	6	>=7	#NULL!	#NULL!
73	Female	CS/SE	No	59.1315	1	0-1	#NULL!	#NULL!
73	Female	CS/SE	No	59.1315	2	2	#NULL!	#NULL!
73	Female	CS/SE	No	59.1315	3	3	#NULL!	#NULL!
73	Female	CS/SE	No	59.1315	4	4	#NULL!	#NULL!
73	Female	CS/SE	No	59.1315	5	5-6	9.71	6.31
73	Female	CS/SE	No	59.1315	6	>=7	9.55	5.36
74	Female	CS/SE	Yes	79.5096	1	0-1	#NULL!	#NULL!
74	Female	CS/SE	Yes	79.5096	2	2	#NULL!	#NULL!
74	Female	CS/SE	Yes	79.5096	3	3	#NULL!	#NULL!
74	Female	CS/SE	Yes	79.5096	4	4	#NULL!	#NULL!
74	Female	CS/SE	Yes	79.5096	5	5-6	9.78	3.88
74	Female	CS/SE	Yes	79.5096	6	>=7	9.52	3.03
75	Male	CS/SE	Yes	59.5781	1	0-1	#NULL!	#NULL!
75	Male	CS/SE	Yes	59.5781	2	2	#NULL!	#NULL!
75	Male	CS/SE	Yes	59.5781	3	3	#NULL!	#NULL!
75	Male	CS/SE	Yes	59.5781	4	4	#NULL!	#NULL!
75	Male	CS/SE	Yes	59.5781	5	5-6	8.49	4.76
75	Male	CS/SE	Yes	59.5781	6	>=7	8.97	3.64
76	Female	CS/SE	Yes	83.737	1	0-1	#NULL!	#NULL!
76	Female	CS/SE	Yes	83.737	2	2	#NULL!	#NULL!
76	Female	CS/SE	Yes	83.737	3	3	#NULL!	#NULL!
76	Female	CS/SE	Yes	83.737	4	4	#NULL!	#NULL!
76	Female	CS/SE	Yes	83.737	5	5-6	9.4	1.83
76	Female	CS/SE	Yes	83.737	6	>=7	9.78	2.5
77	Female	CS/SE	No	56.9589	1	0-1	#NULL!	#NULL!
77	Female	CS/SE	No	56.9589	2	2	#NULL!	#NULL!
77	Female	CS/SE	No	56.9589	3	3	#NULL!	#NULL!
77	Female	CS/SE	No	56.9589	4	4	#NULL!	#NULL!
77	Female	CS/SE	No	56.9589	5	5-6	10.5	3.7
77	Female	CS/SE	No	56.9589	6	>=7	10.14	4.49
78	Female	CS/SE	Yes	69.2986	1	0-1	#NULL!	#NULL!
78	Female	CS/SE	Yes	69.2986	2	2	#NULL!	#NULL!
78	Female	CS/SE	Yes	69.2986	3	3	#NULL!	#NULL!
78	Female	CS/SE	Yes	69.2986	4	4	#NULL!	#NULL!
78	Female	CS/SE	Yes	69.2986	5	5-6	9.59	3.3
78	Female	CS/SE	Yes	69.2986	6	>=7	9.59	3.64
80	Female	CS/SE	Yes	75.5123	1	0-1	#NULL!	#NULL!
80	Female	CS/SE	Yes	75.5123	2	2	#NULL!	#NULL!
80	Female	CS/SE	Yes	75.5123	3	3	#NULL!	#NULL!
80	Female	CS/SE	Yes	75.5123	4	4	#NULL!	#NULL!
80	Female	CS/SE	Yes	75.5123	5	5-6	#NULL!	#NULL!
80	Female	CS/SE	Yes	75.5123	6	>=7	10.8	2.92
81	Male	SS/UC	No	51.3397	1	0-1	#NULL!	#NULL!
81	Male	SS/UC	No	51.3397	2	2	8.44	3.15
81	Male	SS/UC	No	51.3397	3	3	8.13	2.4
81	Male	SS/UC	No	51.3397	4	4	9.22	3.8
81	Male	SS/UC	No	51.3397	5	5-6	9.47	4.1
81	Male	SS/UC	No	51.3397	6	>=7	#NULL!	#NULL!
82	Female	SS/UC	No	40.8685	1	0-1	#NULL!	#NULL!
82	Female	SS/UC	No	40.8685	2	2	#NULL!	#NULL!
82	Female	SS/UC	No	40.8685	3	3	#NULL!	#NULL!
82	Female	SS/UC	No	40.8685	4	4	#NULL!	#NULL!
82	Female	SS/UC	No	40.8685	5	5-6	11.79	6.43
82	Female	SS/UC	No	40.8685	6	>=7	11.41	5.6
83	Male	SS/UC	No	51.4521	1	0-1	#NULL!	#NULL!
83	Male	SS/UC	No	51.4521	2	2	#NULL!	#NULL!
83	Male	SS/UC	No	51.4521	3	3	#NULL!	#NULL!
83	Male	SS/UC	No	51.4521	4	4	#NULL!	#NULL!
83	Male	SS/UC	No	51.4521	5	5-6	10.8	7.1
83	Male	SS/UC	No	51.4521	6	>=7	11.45	5.64
84	Female	SS/UC	No	46.8877	1	0-1	#NULL!	#NULL!
84	Female	SS/UC	No	46.8877	2	2	#NULL!	#NULL!
84	Female	SS/UC	No	46.8877	3	3	#NULL!	#NULL!
84	Female	SS/UC	No	46.8877	4	4	#NULL!	#NULL!
84	Female	SS/UC	No	46.8877	5	5-6	#NULL!	#NULL!
84	Female	SS/UC	No	46.8877	6	>=7	10.99	6.23
85	Female	SS/UC	Yes	29.9096	1	0-1	10.82	5.4
85	Female	SS/UC	Yes	29.9096	2	2	10.02	5.85
85	Female	SS/UC	Yes	29.9096	3	3	10.82	5.75
85	Female	SS/UC	Yes	29.9096	4	4	10.38	6.2
85	Female	SS/UC	Yes	29.9096	5	5-6	10.52	7.3
85	Female	SS/UC	Yes	29.9096	6	>=7	#NULL!	#NULL!
86	Male	SS/UC	No	34.9178	1	0-1	#NULL!	#NULL!
86	Male	SS/UC	No	34.9178	2	2	9.05	4.7
86	Male	SS/UC	No	34.9178	3	3	9.39	6.4
86	Male	SS/UC	No	34.9178	4	4	#NULL!	#NULL!
86	Male	SS/UC	No	34.9178	5	5-6	#NULL!	#NULL!
86	Male	SS/UC	No	34.9178	6	>=7	#NULL!	#NULL!
87	Female	SS/UC	No	41.326	1	0-1	9.22	4.5
87	Female	SS/UC	No	41.326	2	2	9.78	4.45
87	Female	SS/UC	No	41.326	3	3	9.22	4.7
87	Female	SS/UC	No	41.326	4	4	9.96	5
87	Female	SS/UC	No	41.326	5	5-6	9.86	4.13
87	Female	SS/UC	No	41.326	6	>=7	#NULL!	#NULL!
88	Male	SS/UC	No	21.2	1	0-1	#NULL!	#NULL!
88	Male	SS/UC	No	21.2	2	2	9.22	4.05
88	Male	SS/UC	No	21.2	3	3	9.61	4
88	Male	SS/UC	No	21.2	4	4	9.85	5.23
88	Male	SS/UC	No	21.2	5	5-6	9.99	4.43
88	Male	SS/UC	No	21.2	6	>=7	10.39	5.1
90	Male	SS/UC	No	39.9781	1	0-1	#NULL!	#NULL!
90	Male	SS/UC	No	39.9781	2	2	#NULL!	#NULL!
90	Male	SS/UC	No	39.9781	3	3	9.22	4.7
90	Male	SS/UC	No	39.9781	4	4	#NULL!	#NULL!
90	Male	SS/UC	No	39.9781	5	5-6	9.22	7.03
90	Male	SS/UC	No	39.9781	6	>=7	#NULL!	#NULL!
91	Male	SS/UC	No	65.9014	1	0-1	#NULL!	#NULL!
91	Male	SS/UC	No	65.9014	2	2	#NULL!	#NULL!
91	Male	SS/UC	No	65.9014	3	3	#NULL!	#NULL!
91	Male	SS/UC	No	65.9014	4	4	#NULL!	#NULL!
91	Male	SS/UC	No	65.9014	5	5-6	10.18	3.1
91	Male	SS/UC	No	65.9014	6	>=7	10.85	3.42
92	Female	CS/SE	No	58.4575	1	0-1	#NULL!	#NULL!
92	Female	CS/SE	No	58.4575	2	2	#NULL!	#NULL!
92	Female	CS/SE	No	58.4575	3	3	#NULL!	#NULL!
92	Female	CS/SE	No	58.4575	4	4	10.66	4.3
92	Female	CS/SE	No	58.4575	5	5-6	10.05	4.53
92	Female	CS/SE	No	58.4575	6	>=7	9.44	5.35
93	Female	SS/UC	No	37.3863	1	0-1	#NULL!	#NULL!
93	Female	SS/UC	No	37.3863	2	2	#NULL!	#NULL!
93	Female	SS/UC	No	37.3863	3	3	#NULL!	#NULL!
93	Female	SS/UC	No	37.3863	4	4	#NULL!	#NULL!
93	Female	SS/UC	No	37.3863	5	5-6	#NULL!	#NULL!
93	Female	SS/UC	No	37.3863	6	>=7	10.09	4.76
94	Female	CS/SE	No	64.9479	1	0-1	10.49	2.93
94	Female	CS/SE	No	64.9479	2	2	#NULL!	#NULL!
94	Female	CS/SE	No	64.9479	3	3	#NULL!	#NULL!
94	Female	CS/SE	No	64.9479	4	4	#NULL!	#NULL!
94	Female	CS/SE	No	64.9479	5	5-6	#NULL!	#NULL!
94	Female	CS/SE	No	64.9479	6	>=7	#NULL!	#NULL!
95	Male	CS/SE	No	87.8329	1	0-1	#NULL!	#NULL!
95	Male	CS/SE	No	87.8329	2	2	#NULL!	#NULL!
95	Male	CS/SE	No	87.8329	3	3	#NULL!	#NULL!
95	Male	CS/SE	No	87.8329	4	4	#NULL!	#NULL!
95	Male	CS/SE	No	87.8329	5	5-6	#NULL!	#NULL!
95	Male	CS/SE	No	87.8329	6	>=7	9.24	4.39
96	Female	CS/SE	No	66.4904	1	0-1	10.36	3.72
96	Female	CS/SE	No	66.4904	2	2	10.47	3.43
96	Female	CS/SE	No	66.4904	3	3	10.48	3.23
96	Female	CS/SE	No	66.4904	4	4	10.89	4
96	Female	CS/SE	No	66.4904	5	5-6	9.61	4.6
96	Female	CS/SE	No	66.4904	6	>=7	#NULL!	#NULL!
97	Male	CS/SE	Yes	55.1945	1	0-1	9.84	5.03
97	Male	CS/SE	Yes	55.1945	2	2	10.16	4.53
97	Male	CS/SE	Yes	55.1945	3	3	10.47	4.4
97	Male	CS/SE	Yes	55.1945	4	4	11.52	5.05
97	Male	CS/SE	Yes	55.1945	5	5-6	10.64	4.57
97	Male	CS/SE	Yes	55.1945	6	>=7	#NULL!	#NULL!
98	Female	CS/SE	Yes	71.4877	1	0-1	9.71	2.75
98	Female	CS/SE	Yes	71.4877	2	2	10.19	3.27
98	Female	CS/SE	Yes	71.4877	3	3	10.11	3.5
98	Female	CS/SE	Yes	71.4877	4	4	9.67	3.22
98	Female	CS/SE	Yes	71.4877	5	5-6	10.05	3.55
98	Female	CS/SE	Yes	71.4877	6	>=7	9.08	4.2
99	Male	CS/SE	Yes	67.989	1	0-1	10.12	2.33
99	Male	CS/SE	Yes	67.989	2	2	9.98	2.73
99	Male	CS/SE	Yes	67.989	3	3	10.17	3.6
99	Male	CS/SE	Yes	67.989	4	4	9.64	3.1
99	Male	CS/SE	Yes	67.989	5	5-6	9.03	3.68
99	Male	CS/SE	Yes	67.989	6	>=7	#NULL!	#NULL!
100	Male	CS/SE	No	75.3726	1	0-1	9.81	4.37
100	Male	CS/SE	No	75.3726	2	2	10.55	4.3
100	Male	CS/SE	No	75.3726	3	3	11.66	2.45
100	Male	CS/SE	No	75.3726	4	4	9.75	4.2
100	Male	CS/SE	No	75.3726	5	5-6	9.19	2.1
100	Male	CS/SE	No	75.3726	6	>=7	#NULL!	#NULL!
101	Male	CS/SE	Yes	75.7863	1	0-1	9.84	3.63
101	Male	CS/SE	Yes	75.7863	2	2	9.23	5.95
101	Male	CS/SE	Yes	75.7863	3	3	9.38	4.13
101	Male	CS/SE	Yes	75.7863	4	4	8.88	4.2
101	Male	CS/SE	Yes	75.7863	5	5-6	#NULL!	#NULL!
101	Male	CS/SE	Yes	75.7863	6	>=7	#NULL!	#NULL!
102	Male	CS/SE	Yes	55.2767	1	0-1	9.72	4.74
102	Male	CS/SE	Yes	55.2767	2	2	9.62	4.27
102	Male	CS/SE	Yes	55.2767	3	3	9.84	4.17
102	Male	CS/SE	Yes	55.2767	4	4	9.57	4.95
102	Male	CS/SE	Yes	55.2767	5	5-6	9.33	3.8
102	Male	CS/SE	Yes	55.2767	6	>=7	9.77	4.2
103	Female	CS/SE	Yes	68.2055	1	0-1	9.49	3.82
103	Female	CS/SE	Yes	68.2055	2	2	9.74	3.38
103	Female	CS/SE	Yes	68.2055	3	3	10.16	3.7
103	Female	CS/SE	Yes	68.2055	4	4	9.38	4.68
103	Female	CS/SE	Yes	68.2055	5	5-6	9	3.98
103	Female	CS/SE	Yes	68.2055	6	>=7	#NULL!	#NULL!
104	Male	CS/SE	Yes	71.337	1	0-1	10.11	2.07
104	Male	CS/SE	Yes	71.337	2	2	9.88	3.05
104	Male	CS/SE	Yes	71.337	3	3	9.73	4.1
104	Male	CS/SE	Yes	71.337	4	4	#NULL!	#NULL!
104	Male	CS/SE	Yes	71.337	5	5-6	#NULL!	#NULL!
104	Male	CS/SE	Yes	71.337	6	>=7	#NULL!	#NULL!
105	Female	CS/SE	Yes	68.9699	1	0-1	10.16	5.64
105	Female	CS/SE	Yes	68.9699	2	2	#NULL!	#NULL!
105	Female	CS/SE	Yes	68.9699	3	3	#NULL!	#NULL!
105	Female	CS/SE	Yes	68.9699	4	4	#NULL!	#NULL!
105	Female	CS/SE	Yes	68.9699	5	5-6	#NULL!	#NULL!
105	Female	CS/SE	Yes	68.9699	6	>=7	#NULL!	#NULL!
106	Male	CS/SE	Yes	63.1123	1	0-1	8.96	6.6
106	Male	CS/SE	Yes	63.1123	2	2	10.03	7.38
106	Male	CS/SE	Yes	63.1123	3	3	10.35	5.4
106	Male	CS/SE	Yes	63.1123	4	4	9.9	5.05
106	Male	CS/SE	Yes	63.1123	5	5-6	9.81	4.3
106	Male	CS/SE	Yes	63.1123	6	>=7	#NULL!	#NULL!
108	Female	CS/SE	No	84.3644	1	0-1	9.24	4.63
108	Female	CS/SE	No	84.3644	2	2	8.75	4.1
108	Female	CS/SE	No	84.3644	3	3	9.52	4.77
108	Female	CS/SE	No	84.3644	4	4	9.38	4.63
108	Female	CS/SE	No	84.3644	5	5-6	9.01	5
108	Female	CS/SE	No	84.3644	6	>=7	8.99	4.83
109	Male	CS/SE	Yes	58.6	1	0-1	9.33	4.33
109	Male	CS/SE	Yes	58.6	2	2	9.46	4.72
109	Male	CS/SE	Yes	58.6	3	3	#NULL!	#NULL!
109	Male	CS/SE	Yes	58.6	4	4	#NULL!	#NULL!
109	Male	CS/SE	Yes	58.6	5	5-6	#NULL!	#NULL!
109	Male	CS/SE	Yes	58.6	6	>=7	#NULL!	#NULL!
110	Male	CS/SE	Yes	68.6795	1	0-1	8.8	4.08
110	Male	CS/SE	Yes	68.6795	2	2	9.01	3.9
110	Male	CS/SE	Yes	68.6795	3	3	9.34	3.7
110	Male	CS/SE	Yes	68.6795	4	4	9.58	4.43
110	Male	CS/SE	Yes	68.6795	5	5-6	9.16	4.3
110	Male	CS/SE	Yes	68.6795	6	>=7	#NULL!	#NULL!
111	Female	CS/SE	Yes	77.9781	1	0-1	9.6	3.2
111	Female	CS/SE	Yes	77.9781	2	2	10.22	3.63
111	Female	CS/SE	Yes	77.9781	3	3	#NULL!	#NULL!
111	Female	CS/SE	Yes	77.9781	4	4	#NULL!	#NULL!
111	Female	CS/SE	Yes	77.9781	5	5-6	#NULL!	#NULL!
111	Female	CS/SE	Yes	77.9781	6	>=7	#NULL!	#NULL!
112	Male	CS/SE	No	77.0055	1	0-1	9.59	3.8
112	Male	CS/SE	No	77.0055	2	2	8.54	6.33
112	Male	CS/SE	No	77.0055	3	3	8.98	6.35
112	Male	CS/SE	No	77.0055	4	4	9.44	2.95
112	Male	CS/SE	No	77.0055	5	5-6	9.94	3.1
112	Male	CS/SE	No	77.0055	6	>=7	8.59	6.1
113	Female	CS/SE	Yes	70.5863	1	0-1	#NULL!	#NULL!
113	Female	CS/SE	Yes	70.5863	2	2	9.86	3.95
113	Female	CS/SE	Yes	70.5863	3	3	10.14	3.7
113	Female	CS/SE	Yes	70.5863	4	4	10.11	4.28
113	Female	CS/SE	Yes	70.5863	5	5-6	9.54	3.34
113	Female	CS/SE	Yes	70.5863	6	>=7	8.88	3.14
114	Female	CS/SE	No	56.7123	1	0-1	#NULL!	#NULL!
114	Female	CS/SE	No	56.7123	2	2	#NULL!	#NULL!
114	Female	CS/SE	No	56.7123	3	3	#NULL!	#NULL!
114	Female	CS/SE	No	56.7123	4	4	8.76	1.7
114	Female	CS/SE	No	56.7123	5	5-6	9.06	2.24
114	Female	CS/SE	No	56.7123	6	>=7	9.41	3.43
115	Female	CS/SE	Yes	66.1836	1	0-1	#NULL!	#NULL!
115	Female	CS/SE	Yes	66.1836	2	2	#NULL!	#NULL!
115	Female	CS/SE	Yes	66.1836	3	3	9.46	2.6
115	Female	CS/SE	Yes	66.1836	4	4	9.94	2.73
115	Female	CS/SE	Yes	66.1836	5	5-6	9.66	1.53
115	Female	CS/SE	Yes	66.1836	6	>=7	#NULL!	#NULL!
116	Female	CS/SE	No	49.3014	1	0-1	#NULL!	#NULL!
116	Female	CS/SE	No	49.3014	2	2	#NULL!	#NULL!
116	Female	CS/SE	No	49.3014	3	3	#NULL!	#NULL!
116	Female	CS/SE	No	49.3014	4	4	9.45	5.64
116	Female	CS/SE	No	49.3014	5	5-6	9.71	5.23
116	Female	CS/SE	No	49.3014	6	>=7	10.17	5.17
117	Male	CS/SE	No	76.074	1	0-1	#NULL!	#NULL!
117	Male	CS/SE	No	76.074	2	2	#NULL!	#NULL!
117	Male	CS/SE	No	76.074	3	3	9.21	3.2
117	Male	CS/SE	No	76.074	4	4	9.45	3.3
117	Male	CS/SE	No	76.074	5	5-6	9.5	2.46
117	Male	CS/SE	No	76.074	6	>=7	9.65	3.41
118	Female	CS/SE	Yes	80.3808	1	0-1	#NULL!	#NULL!
118	Female	CS/SE	Yes	80.3808	2	2	#NULL!	#NULL!
118	Female	CS/SE	Yes	80.3808	3	3	#NULL!	#NULL!
118	Female	CS/SE	Yes	80.3808	4	4	9.24	2.7
118	Female	CS/SE	Yes	80.3808	5	5-6	9.21	2.5
118	Female	CS/SE	Yes	80.3808	6	>=7	9.12	2.1
119	Male	CS/SE	No	70.9068	1	0-1	#NULL!	#NULL!
119	Male	CS/SE	No	70.9068	2	2	#NULL!	#NULL!
119	Male	CS/SE	No	70.9068	3	3	#NULL!	#NULL!
119	Male	CS/SE	No	70.9068	4	4	9.57	5.27
119	Male	CS/SE	No	70.9068	5	5-6	9.05	4.29
119	Male	CS/SE	No	70.9068	6	>=7	9.56	4.86
120	Male	CS/SE	Yes	81.5753	1	0-1	#NULL!	#NULL!
120	Male	CS/SE	Yes	81.5753	2	2	#NULL!	#NULL!
120	Male	CS/SE	Yes	81.5753	3	3	#NULL!	#NULL!
120	Male	CS/SE	Yes	81.5753	4	4	#NULL!	#NULL!
120	Male	CS/SE	Yes	81.5753	5	5-6	9.71	4.03
120	Male	CS/SE	Yes	81.5753	6	>=7	10.14	4.35
122	Male	CS/SE	Yes	74.8137	1	0-1	#NULL!	#NULL!
122	Male	CS/SE	Yes	74.8137	2	2	#NULL!	#NULL!
122	Male	CS/SE	Yes	74.8137	3	3	#NULL!	#NULL!
122	Male	CS/SE	Yes	74.8137	4	4	#NULL!	#NULL!
122	Male	CS/SE	Yes	74.8137	5	5-6	8.82	5.15
122	Male	CS/SE	Yes	74.8137	6	>=7	8.83	3
123	Female	CS/SE	Yes	65.5096	1	0-1	#NULL!	#NULL!
123	Female	CS/SE	Yes	65.5096	2	2	#NULL!	#NULL!
123	Female	CS/SE	Yes	65.5096	3	3	#NULL!	#NULL!
123	Female	CS/SE	Yes	65.5096	4	4	#NULL!	#NULL!
123	Female	CS/SE	Yes	65.5096	5	5-6	9	4.4
123	Female	CS/SE	Yes	65.5096	6	>=7	9.8	4.48
125	Female	CS/SE	No	64.8082	1	0-1	#NULL!	#NULL!
125	Female	CS/SE	No	64.8082	2	2	#NULL!	#NULL!
125	Female	CS/SE	No	64.8082	3	3	#NULL!	#NULL!
125	Female	CS/SE	No	64.8082	4	4	#NULL!	#NULL!
125	Female	CS/SE	No	64.8082	5	5-6	#NULL!	#NULL!
125	Female	CS/SE	No	64.8082	6	>=7	9.81	4.2
126	Female	SS/UC	No	50.6493	1	0-1	9.5	4.75
126	Female	SS/UC	No	50.6493	2	2	10.01	3.98
126	Female	SS/UC	No	50.6493	3	3	10.18	2.1
126	Female	SS/UC	No	50.6493	4	4	9.89	3.53
126	Female	SS/UC	No	50.6493	5	5-6	9.67	3.45
126	Female	SS/UC	No	50.6493	6	>=7	9.81	1.9
127	Female	SS/UC	No	38.0055	1	0-1	9.08	3.4
127	Female	SS/UC	No	38.0055	2	2	9.86	3.9
127	Female	SS/UC	No	38.0055	3	3	9.8	4.8
127	Female	SS/UC	No	38.0055	4	4	9.18	5.3
127	Female	SS/UC	No	38.0055	5	5-6	#NULL!	#NULL!
127	Female	SS/UC	No	38.0055	6	>=7	8.53	5.93
128	Female	SS/UC	No	46.4685	1	0-1	10.1	4.7
128	Female	SS/UC	No	46.4685	2	2	9.73	4.85
128	Female	SS/UC	No	46.4685	3	3	11.08	3.7
128	Female	SS/UC	No	46.4685	4	4	10.63	4.25
128	Female	SS/UC	No	46.4685	5	5-6	10.46	5
128	Female	SS/UC	No	46.4685	6	>=7	10.11	5.3
129	Male	SS/UC	No	45.3836	1	0-1	#NULL!	#NULL!
129	Male	SS/UC	No	45.3836	2	2	#NULL!	#NULL!
129	Male	SS/UC	No	45.3836	3	3	9.86	3.65
129	Male	SS/UC	No	45.3836	4	4	10.02	3.35
129	Male	SS/UC	No	45.3836	5	5-6	10.63	3.33
129	Male	SS/UC	No	45.3836	6	>=7	#NULL!	#NULL!
130	Male	CS/SE	Yes	83.8712	1	0-1	10.7	4.83
130	Male	CS/SE	Yes	83.8712	2	2	10.22	5.37
130	Male	CS/SE	Yes	83.8712	3	3	9.68	4.17
130	Male	CS/SE	Yes	83.8712	4	4	10.03	3.3
130	Male	CS/SE	Yes	83.8712	5	5-6	9.71	3.7
130	Male	CS/SE	Yes	83.8712	6	>=7	#NULL!	#NULL!
131	Female	CS/SE	Yes	75.7288	1	0-1	9.31	4.3
131	Female	CS/SE	Yes	75.7288	2	2	9.36	4.73
131	Female	CS/SE	Yes	75.7288	3	3	9.63	4.28
131	Female	CS/SE	Yes	75.7288	4	4	9.34	4.25
131	Female	CS/SE	Yes	75.7288	5	5-6	9.59	3
131	Female	CS/SE	Yes	75.7288	6	>=7	#NULL!	#NULL!
132	Female	CS/SE	Yes	68.7918	1	0-1	10.73	4.2
132	Female	CS/SE	Yes	68.7918	2	2	10.09	4.17
132	Female	CS/SE	Yes	68.7918	3	3	10.05	3.93
132	Female	CS/SE	Yes	68.7918	4	4	9.47	3.47
132	Female	CS/SE	Yes	68.7918	5	5-6	9.94	3.33
132	Female	CS/SE	Yes	68.7918	6	>=7	#NULL!	#NULL!
133	Female	CS/SE	No	68.9233	1	0-1	9.69	3.22
133	Female	CS/SE	No	68.9233	2	2	9.78	3.9
133	Female	CS/SE	No	68.9233	3	3	10.17	3.58
133	Female	CS/SE	No	68.9233	4	4	9.72	4.1
133	Female	CS/SE	No	68.9233	5	5-6	#NULL!	#NULL!
133	Female	CS/SE	No	68.9233	6	>=7	#NULL!	#NULL!
134	Male	CS/SE	Yes	64.1178	1	0-1	10.52	4.56
134	Male	CS/SE	Yes	64.1178	2	2	11.13	4.5
134	Male	CS/SE	Yes	64.1178	3	3	10.4	6.17
134	Male	CS/SE	Yes	64.1178	4	4	11.65	4.8
134	Male	CS/SE	Yes	64.1178	5	5-6	#NULL!	#NULL!
134	Male	CS/SE	Yes	64.1178	6	>=7	#NULL!	#NULL!
135	Male	CS/SE	Yes	86.7178	1	0-1	9.75	4.1
135	Male	CS/SE	Yes	86.7178	2	2	9.53	4.83
135	Male	CS/SE	Yes	86.7178	3	3	10.11	4.53
135	Male	CS/SE	Yes	86.7178	4	4	12.05	4.05
135	Male	CS/SE	Yes	86.7178	5	5-6	#NULL!	#NULL!
135	Male	CS/SE	Yes	86.7178	6	>=7	#NULL!	#NULL!
136	Male	CS/SE	No	51.7096	1	0-1	9.7	3.47
136	Male	CS/SE	No	51.7096	2	2	9.83	3.6
136	Male	CS/SE	No	51.7096	3	3	11.21	4.9
136	Male	CS/SE	No	51.7096	4	4	11.2	5.07
136	Male	CS/SE	No	51.7096	5	5-6	9.08	5.45
136	Male	CS/SE	No	51.7096	6	>=7	10.57	3.43
137	Female	CS/SE	No	49.2082	1	0-1	10.21	4.8
137	Female	CS/SE	No	49.2082	2	2	11.32	4.8
137	Female	CS/SE	No	49.2082	3	3	10.57	5.33
137	Female	CS/SE	No	49.2082	4	4	#NULL!	#NULL!
137	Female	CS/SE	No	49.2082	5	5-6	10.26	5.22
137	Female	CS/SE	No	49.2082	6	>=7	8.69	3.83
138	Female	CS/SE	No	65.2603	1	0-1	10.5	4.05
138	Female	CS/SE	No	65.2603	2	2	10.9	2.56
138	Female	CS/SE	No	65.2603	3	3	10.63	3.5
138	Female	CS/SE	No	65.2603	4	4	11.86	2.68
138	Female	CS/SE	No	65.2603	5	5-6	#NULL!	#NULL!
138	Female	CS/SE	No	65.2603	6	>=7	#NULL!	#NULL!
139	Female	CS/SE	Yes	79.126	1	0-1	#NULL!	#NULL!
139	Female	CS/SE	Yes	79.126	2	2	10.04	5.75
139	Female	CS/SE	Yes	79.126	3	3	10.43	1.9
139	Female	CS/SE	Yes	79.126	4	4	10.39	2
139	Female	CS/SE	Yes	79.126	5	5-6	9.77	1.3
139	Female	CS/SE	Yes	79.126	6	>=7	9.52	1.2
140	Female	CS/SE	Yes	62.5699	1	0-1	#NULL!	#NULL!
140	Female	CS/SE	Yes	62.5699	2	2	10.57	4.3
140	Female	CS/SE	Yes	62.5699	3	3	10.06	4.03
140	Female	CS/SE	Yes	62.5699	4	4	9.28	3.48
140	Female	CS/SE	Yes	62.5699	5	5-6	9.45	2.98
140	Female	CS/SE	Yes	62.5699	6	>=7	9.37	5.01
141	Male	CS/SE	Yes	65.4384	1	0-1	#NULL!	#NULL!
141	Male	CS/SE	Yes	65.4384	2	2	9.65	5.8
141	Male	CS/SE	Yes	65.4384	3	3	9.23	5.3
141	Male	CS/SE	Yes	65.4384	4	4	10.56	2.4
141	Male	CS/SE	Yes	65.4384	5	5-6	#NULL!	#NULL!
141	Male	CS/SE	Yes	65.4384	6	>=7	#NULL!	#NULL!
142	Male	CS/SE	Yes	73.4055	1	0-1	#NULL!	#NULL!
142	Male	CS/SE	Yes	73.4055	2	2	#NULL!	#NULL!
142	Male	CS/SE	Yes	73.4055	3	3	10.79	4.73
142	Male	CS/SE	Yes	73.4055	4	4	10.75	4.37
142	Male	CS/SE	Yes	73.4055	5	5-6	11	4.22
142	Male	CS/SE	Yes	73.4055	6	>=7	9.75	4.39
143	Male	CS/SE	Yes	80.0932	1	0-1	#NULL!	#NULL!
143	Male	CS/SE	Yes	80.0932	2	2	#NULL!	#NULL!
143	Male	CS/SE	Yes	80.0932	3	3	8.98	3
143	Male	CS/SE	Yes	80.0932	4	4	9.51	2.66
143	Male	CS/SE	Yes	80.0932	5	5-6	9.38	2.97
143	Male	CS/SE	Yes	80.0932	6	>=7	9.27	2.81
144	Female	CS/SE	No	87.6877	1	0-1	#NULL!	#NULL!
144	Female	CS/SE	No	87.6877	2	2	#NULL!	#NULL!
144	Female	CS/SE	No	87.6877	3	3	#NULL!	#NULL!
144	Female	CS/SE	No	87.6877	4	4	9.88	5.17
144	Female	CS/SE	No	87.6877	5	5-6	10.16	5.36
144	Female	CS/SE	No	87.6877	6	>=7	10.13	6.27
145	Male	CS/SE	No	66.1781	1	0-1	#NULL!	#NULL!
145	Male	CS/SE	No	66.1781	2	2	#NULL!	#NULL!
145	Male	CS/SE	No	66.1781	3	3	#NULL!	#NULL!
145	Male	CS/SE	No	66.1781	4	4	#NULL!	#NULL!
145	Male	CS/SE	No	66.1781	5	5-6	10.37	3.53
145	Male	CS/SE	No	66.1781	6	>=7	10.83	5.67
146	Female	CS/SE	No	86.663	1	0-1	#NULL!	#NULL!
146	Female	CS/SE	No	86.663	2	2	#NULL!	#NULL!
146	Female	CS/SE	No	86.663	3	3	#NULL!	#NULL!
146	Female	CS/SE	No	86.663	4	4	#NULL!	#NULL!
146	Female	CS/SE	No	86.663	5	5-6	10	4
146	Female	CS/SE	No	86.663	6	>=7	9.71	5.45
147	Male	CS/SE	No	49.3288	1	0-1	#NULL!	#NULL!
147	Male	CS/SE	No	49.3288	2	2	#NULL!	#NULL!
147	Male	CS/SE	No	49.3288	3	3	#NULL!	#NULL!
147	Male	CS/SE	No	49.3288	4	4	#NULL!	#NULL!
147	Male	CS/SE	No	49.3288	5	5-6	#NULL!	#NULL!
147	Male	CS/SE	No	49.3288	6	>=7	10.54	5.69
148	Male	SS/UC	Yes	51.1151	1	0-1	10.52	5.53
148	Male	SS/UC	Yes	51.1151	2	2	#NULL!	#NULL!
148	Male	SS/UC	Yes	51.1151	3	3	#NULL!	#NULL!
148	Male	SS/UC	Yes	51.1151	4	4	#NULL!	#NULL!
148	Male	SS/UC	Yes	51.1151	5	5-6	#NULL!	#NULL!
148	Male	SS/UC	Yes	51.1151	6	>=7	#NULL!	#NULL!
149	Female	SS/UC	No	37.0247	1	0-1	#NULL!	#NULL!
149	Female	SS/UC	No	37.0247	2	2	#NULL!	#NULL!
149	Female	SS/UC	No	37.0247	3	3	10.41	5.8
149	Female	SS/UC	No	37.0247	4	4	9.13	4.65
149	Female	SS/UC	No	37.0247	5	5-6	9.6	3.73
149	Female	SS/UC	No	37.0247	6	>=7	11.91	3.55
150	Male	CS/SE	No	81.7178	1	0-1	#NULL!	#NULL!
150	Male	CS/SE	No	81.7178	2	2	#NULL!	#NULL!
150	Male	CS/SE	No	81.7178	3	3	#NULL!	#NULL!
150	Male	CS/SE	No	81.7178	4	4	#NULL!	#NULL!
150	Male	CS/SE	No	81.7178	5	5-6	#NULL!	#NULL!
150	Male	CS/SE	No	81.7178	6	>=7	11.17	4.03
151	Male	SS/UC	No	35.5781	1	0-1	9.66	6.85
151	Male	SS/UC	No	35.5781	2	2	12.55	6.65
151	Male	SS/UC	No	35.5781	3	3	10.45	7
151	Male	SS/UC	No	35.5781	4	4	#NULL!	#NULL!
151	Male	SS/UC	No	35.5781	5	5-6	#NULL!	#NULL!
151	Male	SS/UC	No	35.5781	6	>=7	#NULL!	#NULL!
152	Male	SS/UC	No	39.3781	1	0-1	10.21	4
152	Male	SS/UC	No	39.3781	2	2	11.4	5.27
152	Male	SS/UC	No	39.3781	3	3	#NULL!	#NULL!
152	Male	SS/UC	No	39.3781	4	4	#NULL!	#NULL!
152	Male	SS/UC	No	39.3781	5	5-6	#NULL!	#NULL!
152	Male	SS/UC	No	39.3781	6	>=7	#NULL!	#NULL!
153	Female	SS/UC	No	51.2521	1	0-1	9.42	4.3
153	Female	SS/UC	No	51.2521	2	2	10.01	4.5
153	Female	SS/UC	No	51.2521	3	3	10.02	4.6
153	Female	SS/UC	No	51.2521	4	4	#NULL!	#NULL!
153	Female	SS/UC	No	51.2521	5	5-6	#NULL!	#NULL!
153	Female	SS/UC	No	51.2521	6	>=7	#NULL!	#NULL!
155	Female	CS/SE	No	59.6658	1	0-1	#NULL!	#NULL!
155	Female	CS/SE	No	59.6658	2	2	#NULL!	#NULL!
155	Female	CS/SE	No	59.6658	3	3	#NULL!	#NULL!
155	Female	CS/SE	No	59.6658	4	4	#NULL!	#NULL!
155	Female	CS/SE	No	59.6658	5	5-6	#NULL!	#NULL!
155	Female	CS/SE	No	59.6658	6	>=7	10.1	5.1
156	Female	CS/SE	No	61.1918	1	0-1	#NULL!	#NULL!
156	Female	CS/SE	No	61.1918	2	2	#NULL!	#NULL!
156	Female	CS/SE	No	61.1918	3	3	#NULL!	#NULL!
156	Female	CS/SE	No	61.1918	4	4	#NULL!	#NULL!
156	Female	CS/SE	No	61.1918	5	5-6	#NULL!	#NULL!
156	Female	CS/SE	No	61.1918	6	>=7	9.68	3.46
158	Male	CS/SE	Yes	77.9205	1	0-1	8.93	3.9
158	Male	CS/SE	Yes	77.9205	2	2	8.83	3.9
158	Male	CS/SE	Yes	77.9205	3	3	9.08	3.83
158	Male	CS/SE	Yes	77.9205	4	4	8.55	3.6
158	Male	CS/SE	Yes	77.9205	5	5-6	8.8	4.67
158	Male	CS/SE	Yes	77.9205	6	>=7	#NULL!	#NULL!
159	Male	CS/SE	Yes	63.5397	1	0-1	9.43	5.2
159	Male	CS/SE	Yes	63.5397	2	2	9.84	6.03
159	Male	CS/SE	Yes	63.5397	3	3	#NULL!	#NULL!
159	Male	CS/SE	Yes	63.5397	4	4	#NULL!	#NULL!
159	Male	CS/SE	Yes	63.5397	5	5-6	#NULL!	#NULL!
159	Male	CS/SE	Yes	63.5397	6	>=7	#NULL!	#NULL!
160	Female	CS/SE	Yes	55.1753	1	0-1	9.44	5.78
160	Female	CS/SE	Yes	55.1753	2	2	8.97	4.1
160	Female	CS/SE	Yes	55.1753	3	3	9.21	5.03
160	Female	CS/SE	Yes	55.1753	4	4	9.28	4.55
160	Female	CS/SE	Yes	55.1753	5	5-6	8.9	4.25
160	Female	CS/SE	Yes	55.1753	6	>=7	#NULL!	#NULL!
161	Female	CS/SE	No	74.2493	1	0-1	9.67	5
161	Female	CS/SE	No	74.2493	2	2	9.39	6.2
161	Female	CS/SE	No	74.2493	3	3	10.45	5.05
161	Female	CS/SE	No	74.2493	4	4	10.73	6.4
161	Female	CS/SE	No	74.2493	5	5-6	10.02	7.2
161	Female	CS/SE	No	74.2493	6	>=7	#NULL!	#NULL!
162	Male	CS/SE	Yes	68.0247	1	0-1	10.36	3.13
162	Male	CS/SE	Yes	68.0247	2	2	9.39	3.33
162	Male	CS/SE	Yes	68.0247	3	3	9.17	3.27
162	Male	CS/SE	Yes	68.0247	4	4	9.48	4.1
162	Male	CS/SE	Yes	68.0247	5	5-6	9.12	3.66
162	Male	CS/SE	Yes	68.0247	6	>=7	8.94	3.6
163	Male	CS/SE	Yes	55.2301	1	0-1	9.83	5.5
163	Male	CS/SE	Yes	55.2301	2	2	9.57	6.17
163	Male	CS/SE	Yes	55.2301	3	3	10.13	4.9
163	Male	CS/SE	Yes	55.2301	4	4	#NULL!	#NULL!
163	Male	CS/SE	Yes	55.2301	5	5-6	#NULL!	#NULL!
163	Male	CS/SE	Yes	55.2301	6	>=7	#NULL!	#NULL!
164	Female	CS/SE	No	86.4356	1	0-1	9.67	2.28
164	Female	CS/SE	No	86.4356	2	2	9.32	1.77
164	Female	CS/SE	No	86.4356	3	3	9.91	1.9
164	Female	CS/SE	No	86.4356	4	4	#NULL!	#NULL!
164	Female	CS/SE	No	86.4356	5	5-6	#NULL!	#NULL!
164	Female	CS/SE	No	86.4356	6	>=7	#NULL!	#NULL!
166	Female	CS/SE	No	56.0329	1	0-1	9.67	4.03
166	Female	CS/SE	No	56.0329	2	2	9.54	6.07
166	Female	CS/SE	No	56.0329	3	3	10.16	5.4
166	Female	CS/SE	No	56.0329	4	4	10.51	5
166	Female	CS/SE	No	56.0329	5	5-6	10.74	4.53
166	Female	CS/SE	No	56.0329	6	>=7	10.78	4.5
167	Male	CS/SE	No	74.9726	1	0-1	10.06	3.8
167	Male	CS/SE	No	74.9726	2	2	10.11	5.1
167	Male	CS/SE	No	74.9726	3	3	10.26	5.35
167	Male	CS/SE	No	74.9726	4	4	10.06	5.15
167	Male	CS/SE	No	74.9726	5	5-6	8.72	3.49
167	Male	CS/SE	No	74.9726	6	>=7	#NULL!	#NULL!
168	Female	CS/SE	No	80.5616	1	0-1	9.78	5.2
168	Female	CS/SE	No	80.5616	2	2	9.32	3.03
168	Female	CS/SE	No	80.5616	3	3	9.53	1.1
168	Female	CS/SE	No	80.5616	4	4	11.52	3.3
168	Female	CS/SE	No	80.5616	5	5-6	#NULL!	#NULL!
168	Female	CS/SE	No	80.5616	6	>=7	#NULL!	#NULL!
169	Female	CS/SE	Yes	45.4329	1	0-1	9.69	5.2
169	Female	CS/SE	Yes	45.4329	2	2	9.63	6.3
169	Female	CS/SE	Yes	45.4329	3	3	9.57	5.68
169	Female	CS/SE	Yes	45.4329	4	4	10.44	6.1
169	Female	CS/SE	Yes	45.4329	5	5-6	9.88	3.78
169	Female	CS/SE	Yes	45.4329	6	>=7	#NULL!	#NULL!
170	Male	CS/SE	Yes	76.6959	1	0-1	9.82	5
170	Male	CS/SE	Yes	76.6959	2	2	9.69	4.43
170	Male	CS/SE	Yes	76.6959	3	3	9.72	4.38
170	Male	CS/SE	Yes	76.6959	4	4	10.06	4.57
170	Male	CS/SE	Yes	76.6959	5	5-6	9.88	4.14
170	Male	CS/SE	Yes	76.6959	6	>=7	9.71	4.48
171	Female	CS/SE	No	63.3507	1	0-1	#NULL!	#NULL!
171	Female	CS/SE	No	63.3507	2	2	9.54	3.1
171	Female	CS/SE	No	63.3507	3	3	8.83	3.73
171	Female	CS/SE	No	63.3507	4	4	9.57	4.2
171	Female	CS/SE	No	63.3507	5	5-6	10.4	4.06
171	Female	CS/SE	No	63.3507	6	>=7	10.6	4.4
172	Female	CS/SE	Yes	70.1534	1	0-1	9.76	4.4
172	Female	CS/SE	Yes	70.1534	2	2	10.71	3.65
172	Female	CS/SE	Yes	70.1534	3	3	10.32	4.78
172	Female	CS/SE	Yes	70.1534	4	4	10.19	4.4
172	Female	CS/SE	Yes	70.1534	5	5-6	9.95	4.28
172	Female	CS/SE	Yes	70.1534	6	>=7	9.21	4.26
173	Male	CS/SE	No	35.6192	1	0-1	#NULL!	#NULL!
173	Male	CS/SE	No	35.6192	2	2	9.61	7.43
173	Male	CS/SE	No	35.6192	3	3	9.57	6.4
173	Male	CS/SE	No	35.6192	4	4	9.2	5.93
173	Male	CS/SE	No	35.6192	5	5-6	#NULL!	#NULL!
173	Male	CS/SE	No	35.6192	6	>=7	#NULL!	#NULL!
174	Female	CS/SE	Yes	76.4712	1	0-1	#NULL!	#NULL!
174	Female	CS/SE	Yes	76.4712	2	2	9.92	6.7
174	Female	CS/SE	Yes	76.4712	3	3	9.72	5.8
174	Female	CS/SE	Yes	76.4712	4	4	9.53	5.37
174	Female	CS/SE	Yes	76.4712	5	5-6	9.74	5.37
174	Female	CS/SE	Yes	76.4712	6	>=7	9.84	5.22
175	Female	CS/SE	No	57.863	1	0-1	#NULL!	#NULL!
175	Female	CS/SE	No	57.863	2	2	9.84	4.8
175	Female	CS/SE	No	57.863	3	3	10.29	4.9
175	Female	CS/SE	No	57.863	4	4	9.65	4.83
175	Female	CS/SE	No	57.863	5	5-6	9.76	3.45
175	Female	CS/SE	No	57.863	6	>=7	9.39	2.93
176	Male	CS/SE	Yes	82.9479	1	0-1	#NULL!	#NULL!
176	Male	CS/SE	Yes	82.9479	2	2	9.6	5.15
176	Male	CS/SE	Yes	82.9479	3	3	9.3	5.43
176	Male	CS/SE	Yes	82.9479	4	4	9.73	5.35
176	Male	CS/SE	Yes	82.9479	5	5-6	#NULL!	#NULL!
176	Male	CS/SE	Yes	82.9479	6	>=7	#NULL!	#NULL!
177	Female	CS/SE	Yes	66.4247	1	0-1	#NULL!	#NULL!
177	Female	CS/SE	Yes	66.4247	2	2	10.19	4.9
177	Female	CS/SE	Yes	66.4247	3	3	9.34	3.53
177	Female	CS/SE	Yes	66.4247	4	4	9.3	3.85
177	Female	CS/SE	Yes	66.4247	5	5-6	9.93	3.52
177	Female	CS/SE	Yes	66.4247	6	>=7	#NULL!	#NULL!
178	Female	CS/SE	No	86.2274	1	0-1	10.92	3.83
178	Female	CS/SE	No	86.2274	2	2	10.32	4.87
178	Female	CS/SE	No	86.2274	3	3	9.82	4.15
178	Female	CS/SE	No	86.2274	4	4	#NULL!	#NULL!
178	Female	CS/SE	No	86.2274	5	5-6	#NULL!	#NULL!
178	Female	CS/SE	No	86.2274	6	>=7	#NULL!	#NULL!
179	Female	CS/SE	No	80.4822	1	0-1	#NULL!	#NULL!
179	Female	CS/SE	No	80.4822	2	2	9.38	2.9
179	Female	CS/SE	No	80.4822	3	3	9.19	3.7
179	Female	CS/SE	No	80.4822	4	4	9.17	3.3
179	Female	CS/SE	No	80.4822	5	5-6	8.66	3.27
179	Female	CS/SE	No	80.4822	6	>=7	9	4.05
180	Female	CS/SE	No	76.5507	1	0-1	#NULL!	#NULL!
180	Female	CS/SE	No	76.5507	2	2	#NULL!	#NULL!
180	Female	CS/SE	No	76.5507	3	3	10.17	3.8
180	Female	CS/SE	No	76.5507	4	4	10.36	3.4
180	Female	CS/SE	No	76.5507	5	5-6	9.62	3.88
180	Female	CS/SE	No	76.5507	6	>=7	9.78	3.41
181	Male	CS/SE	No	68.2959	1	0-1	#NULL!	#NULL!
181	Male	CS/SE	No	68.2959	2	2	#NULL!	#NULL!
181	Male	CS/SE	No	68.2959	3	3	9.92	4.53
181	Male	CS/SE	No	68.2959	4	4	10.07	4.63
181	Male	CS/SE	No	68.2959	5	5-6	10.77	3.9
181	Male	CS/SE	No	68.2959	6	>=7	11.01	3.88
182	Female	CS/SE	Yes	63.3315	1	0-1	#NULL!	#NULL!
182	Female	CS/SE	Yes	63.3315	2	2	#NULL!	#NULL!
182	Female	CS/SE	Yes	63.3315	3	3	9.19	2.8
182	Female	CS/SE	Yes	63.3315	4	4	9.28	4.13
182	Female	CS/SE	Yes	63.3315	5	5-6	9.09	3.4
182	Female	CS/SE	Yes	63.3315	6	>=7	9.46	3.53
183	Female	CS/SE	No	70.611	1	0-1	#NULL!	#NULL!
183	Female	CS/SE	No	70.611	2	2	#NULL!	#NULL!
183	Female	CS/SE	No	70.611	3	3	9.98	1.8
183	Female	CS/SE	No	70.611	4	4	9.54	2.58
183	Female	CS/SE	No	70.611	5	5-6	9.41	3.9
183	Female	CS/SE	No	70.611	6	>=7	#NULL!	#NULL!
184	Female	CS/SE	No	83.7041	1	0-1	#NULL!	#NULL!
184	Female	CS/SE	No	83.7041	2	2	#NULL!	#NULL!
184	Female	CS/SE	No	83.7041	3	3	#NULL!	#NULL!
184	Female	CS/SE	No	83.7041	4	4	9.61	4.95
184	Female	CS/SE	No	83.7041	5	5-6	9.47	4.67
184	Female	CS/SE	No	83.7041	6	>=7	#NULL!	#NULL!
185	Male	CS/SE	No	71.5233	1	0-1	#NULL!	#NULL!
185	Male	CS/SE	No	71.5233	2	2	#NULL!	#NULL!
185	Male	CS/SE	No	71.5233	3	3	#NULL!	#NULL!
185	Male	CS/SE	No	71.5233	4	4	10.55	3.9
185	Male	CS/SE	No	71.5233	5	5-6	10.24	5.43
185	Male	CS/SE	No	71.5233	6	>=7	10.07	4.98
186	Female	CS/SE	Yes	63.6986	1	0-1	#NULL!	#NULL!
186	Female	CS/SE	Yes	63.6986	2	2	#NULL!	#NULL!
186	Female	CS/SE	Yes	63.6986	3	3	#NULL!	#NULL!
186	Female	CS/SE	Yes	63.6986	4	4	10.75	3.85
186	Female	CS/SE	Yes	63.6986	5	5-6	10.1	4.61
186	Female	CS/SE	Yes	63.6986	6	>=7	10.13	3.88
187	Female	CS/SE	Yes	76.5562	1	0-1	#NULL!	#NULL!
187	Female	CS/SE	Yes	76.5562	2	2	#NULL!	#NULL!
187	Female	CS/SE	Yes	76.5562	3	3	#NULL!	#NULL!
187	Female	CS/SE	Yes	76.5562	4	4	9.42	2.63
187	Female	CS/SE	Yes	76.5562	5	5-6	8.97	2.59
187	Female	CS/SE	Yes	76.5562	6	>=7	#NULL!	#NULL!
188	Female	CS/SE	No	53.9616	1	0-1	#NULL!	#NULL!
188	Female	CS/SE	No	53.9616	2	2	#NULL!	#NULL!
188	Female	CS/SE	No	53.9616	3	3	#NULL!	#NULL!
188	Female	CS/SE	No	53.9616	4	4	#NULL!	#NULL!
188	Female	CS/SE	No	53.9616	5	5-6	10.95	7.88
188	Female	CS/SE	No	53.9616	6	>=7	10.69	6.06
189	Female	CS/SE	Yes	74.3616	1	0-1	#NULL!	#NULL!
189	Female	CS/SE	Yes	74.3616	2	2	#NULL!	#NULL!
189	Female	CS/SE	Yes	74.3616	3	3	#NULL!	#NULL!
189	Female	CS/SE	Yes	74.3616	4	4	#NULL!	#NULL!
189	Female	CS/SE	Yes	74.3616	5	5-6	#NULL!	#NULL!
189	Female	CS/SE	Yes	74.3616	6	>=7	10.09	3.77
190	Male	CS/SE	Yes	63.9945	1	0-1	#NULL!	#NULL!
190	Male	CS/SE	Yes	63.9945	2	2	#NULL!	#NULL!
190	Male	CS/SE	Yes	63.9945	3	3	#NULL!	#NULL!
190	Male	CS/SE	Yes	63.9945	4	4	#NULL!	#NULL!
190	Male	CS/SE	Yes	63.9945	5	5-6	9.88	6.2
190	Male	CS/SE	Yes	63.9945	6	>=7	9.52	6.29
191	Female	CS/SE	No	56.6082	1	0-1	#NULL!	#NULL!
191	Female	CS/SE	No	56.6082	2	2	#NULL!	#NULL!
191	Female	CS/SE	No	56.6082	3	3	#NULL!	#NULL!
191	Female	CS/SE	No	56.6082	4	4	#NULL!	#NULL!
191	Female	CS/SE	No	56.6082	5	5-6	9.8	7.5
191	Female	CS/SE	No	56.6082	6	>=7	9.67	6.09
192	Female	CS/SE	Yes	78.4795	1	0-1	#NULL!	#NULL!
192	Female	CS/SE	Yes	78.4795	2	2	#NULL!	#NULL!
192	Female	CS/SE	Yes	78.4795	3	3	#NULL!	#NULL!
192	Female	CS/SE	Yes	78.4795	4	4	#NULL!	#NULL!
192	Female	CS/SE	Yes	78.4795	5	5-6	#NULL!	#NULL!
192	Female	CS/SE	Yes	78.4795	6	>=7	8.79	3.33
193	Female	CS/SE	No	72.4329	1	0-1	#NULL!	#NULL!
193	Female	CS/SE	No	72.4329	2	2	#NULL!	#NULL!
193	Female	CS/SE	No	72.4329	3	3	#NULL!	#NULL!
193	Female	CS/SE	No	72.4329	4	4	#NULL!	#NULL!
193	Female	CS/SE	No	72.4329	5	5-6	#NULL!	#NULL!
193	Female	CS/SE	No	72.4329	6	>=7	10.95	4.38
194	Male	SS/UC	No	50.4685	1	0-1	7.92	6.93
194	Male	SS/UC	No	50.4685	2	2	8.09	5.28
194	Male	SS/UC	No	50.4685	3	3	8.25	5.85
194	Male	SS/UC	No	50.4685	4	4	8.51	5.67
194	Male	SS/UC	No	50.4685	5	5-6	9.26	5.8
194	Male	SS/UC	No	50.4685	6	>=7	#NULL!	#NULL!
195	Male	SS/UC	No	23.4055	1	0-1	10.06	6.23
195	Male	SS/UC	No	23.4055	2	2	10.65	6.9
195	Male	SS/UC	No	23.4055	3	3	#NULL!	#NULL!
195	Male	SS/UC	No	23.4055	4	4	#NULL!	#NULL!
195	Male	SS/UC	No	23.4055	5	5-6	10.76	5.1
195	Male	SS/UC	No	23.4055	6	>=7	#NULL!	#NULL!
196	Male	SS/UC	Yes	32.5123	1	0-1	9.81	6.58
196	Male	SS/UC	Yes	32.5123	2	2	9.73	6.83
196	Male	SS/UC	Yes	32.5123	3	3	9.31	6.87
196	Male	SS/UC	Yes	32.5123	4	4	9.15	7.75
196	Male	SS/UC	Yes	32.5123	5	5-6	9.72	8.5
196	Male	SS/UC	Yes	32.5123	6	>=7	#NULL!	#NULL!
197	Male	SS/UC	No	39.9671	1	0-1	9.23	5.47
197	Male	SS/UC	No	39.9671	2	2	9.22	7.3
197	Male	SS/UC	No	39.9671	3	3	9.49	6.55
197	Male	SS/UC	No	39.9671	4	4	9.64	7.8
197	Male	SS/UC	No	39.9671	5	5-6	10.23	7.8
197	Male	SS/UC	No	39.9671	6	>=7	#NULL!	#NULL!
198	Female	SS/UC	No	30.7616	1	0-1	10.23	6.5
198	Female	SS/UC	No	30.7616	2	2	10.04	6.38
198	Female	SS/UC	No	30.7616	3	3	10.23	5.1
198	Female	SS/UC	No	30.7616	4	4	10.52	6.1
198	Female	SS/UC	No	30.7616	5	5-6	#NULL!	#NULL!
198	Female	SS/UC	No	30.7616	6	>=7	#NULL!	#NULL!
199	Female	SS/UC	No	31.0274	1	0-1	#NULL!	#NULL!
199	Female	SS/UC	No	31.0274	2	2	#NULL!	#NULL!
199	Female	SS/UC	No	31.0274	3	3	#NULL!	#NULL!
199	Female	SS/UC	No	31.0274	4	4	#NULL!	#NULL!
199	Female	SS/UC	No	31.0274	5	5-6	10.07	4.42
199	Female	SS/UC	No	31.0274	6	>=7	10.06	4.07
200	Male	SS/UC	No	38.4548	1	0-1	9.97	3.95
200	Male	SS/UC	No	38.4548	2	2	9.81	4.55
200	Male	SS/UC	No	38.4548	3	3	9.81	2.5
200	Male	SS/UC	No	38.4548	4	4	#NULL!	#NULL!
200	Male	SS/UC	No	38.4548	5	5-6	#NULL!	#NULL!
200	Male	SS/UC	No	38.4548	6	>=7	#NULL!	#NULL!
201	Female	SS/UC	No	52.3342	1	0-1	10.83	5.5
201	Female	SS/UC	No	52.3342	2	2	11.83	4.45
201	Female	SS/UC	No	52.3342	3	3	10.93	5.73
201	Female	SS/UC	No	52.3342	4	4	11.73	8.65
201	Female	SS/UC	No	52.3342	5	5-6	#NULL!	#NULL!
201	Female	SS/UC	No	52.3342	6	>=7	#NULL!	#NULL!
202	Female	SS/UC	No	27.2685	1	0-1	9.89	4.37
202	Female	SS/UC	No	27.2685	2	2	9.75	4
202	Female	SS/UC	No	27.2685	3	3	9.68	4.25
202	Female	SS/UC	No	27.2685	4	4	#NULL!	#NULL!
202	Female	SS/UC	No	27.2685	5	5-6	9.84	3.1
202	Female	SS/UC	No	27.2685	6	>=7	#NULL!	#NULL!
203	Male	SS/UC	No	50.9534	1	0-1	10.65	4.4
203	Male	SS/UC	No	50.9534	2	2	9.39	5.1
203	Male	SS/UC	No	50.9534	3	3	9.67	4.7
203	Male	SS/UC	No	50.9534	4	4	10.29	5.73
203	Male	SS/UC	No	50.9534	5	5-6	9.89	4.47
203	Male	SS/UC	No	50.9534	6	>=7	#NULL!	#NULL!
204	Female	SS/UC	No	45.0575	1	0-1	#NULL!	#NULL!
204	Female	SS/UC	No	45.0575	2	2	9.27	5.5
204	Female	SS/UC	No	45.0575	3	3	8.57	5.47
204	Female	SS/UC	No	45.0575	4	4	9.73	3.97
204	Female	SS/UC	No	45.0575	5	5-6	9.7	4.85
204	Female	SS/UC	No	45.0575	6	>=7	#NULL!	#NULL!
205	Female	SS/UC	No	36.5699	1	0-1	10.63	4.8
205	Female	SS/UC	No	36.5699	2	2	11.22	6.55
205	Female	SS/UC	No	36.5699	3	3	10.53	6.13
205	Female	SS/UC	No	36.5699	4	4	9.68	5.35
205	Female	SS/UC	No	36.5699	5	5-6	#NULL!	#NULL!
205	Female	SS/UC	No	36.5699	6	>=7	#NULL!	#NULL!
206	Male	SS/UC	No	38.2877	1	0-1	#NULL!	#NULL!
206	Male	SS/UC	No	38.2877	2	2	10.14	6.1
206	Male	SS/UC	No	38.2877	3	3	10.02	6.55
206	Male	SS/UC	No	38.2877	4	4	#NULL!	#NULL!
206	Male	SS/UC	No	38.2877	5	5-6	#NULL!	#NULL!
206	Male	SS/UC	No	38.2877	6	>=7	#NULL!	#NULL!
207	Female	SS/UC	No	49.8986	1	0-1	9.85	4.05
207	Female	SS/UC	No	49.8986	2	2	9.73	5.43
207	Female	SS/UC	No	49.8986	3	3	9.44	5.18
207	Female	SS/UC	No	49.8986	4	4	9.36	5.35
207	Female	SS/UC	No	49.8986	5	5-6	9.24	4.6
207	Female	SS/UC	No	49.8986	6	>=7	#NULL!	#NULL!
208	Male	SS/UC	No	23.4082	1	0-1	9.8	3.5
208	Male	SS/UC	No	23.4082	2	2	9.95	6.65
208	Male	SS/UC	No	23.4082	3	3	9.29	6.7
208	Male	SS/UC	No	23.4082	4	4	9.7	5.35
208	Male	SS/UC	No	23.4082	5	5-6	10.23	7.27
208	Male	SS/UC	No	23.4082	6	>=7	10.33	5.8
209	Male	SS/UC	No	35.4904	1	0-1	10.09	5.7
209	Male	SS/UC	No	35.4904	2	2	10.41	5.33
209	Male	SS/UC	No	35.4904	3	3	10.01	4.7
209	Male	SS/UC	No	35.4904	4	4	9.83	5.34
209	Male	SS/UC	No	35.4904	5	5-6	8.7	6.1
209	Male	SS/UC	No	35.4904	6	>=7	8.98	5.46
210	Male	SS/UC	Yes	49.1507	1	0-1	9.22	5.2
210	Male	SS/UC	Yes	49.1507	2	2	10.11	9.4
210	Male	SS/UC	Yes	49.1507	3	3	11.98	6.3
210	Male	SS/UC	Yes	49.1507	4	4	10.39	9.45
210	Male	SS/UC	Yes	49.1507	5	5-6	10.13	8.08
210	Male	SS/UC	Yes	49.1507	6	>=7	#NULL!	#NULL!
211	Male	SS/UC	No	35.2822	1	0-1	#NULL!	#NULL!
211	Male	SS/UC	No	35.2822	2	2	#NULL!	#NULL!
211	Male	SS/UC	No	35.2822	3	3	9.69	3.17
211	Male	SS/UC	No	35.2822	4	4	9.37	2.85
211	Male	SS/UC	No	35.2822	5	5-6	9.56	3
211	Male	SS/UC	No	35.2822	6	>=7	8.78	5.45
212	Female	SS/UC	Yes	54.6685	1	0-1	#NULL!	#NULL!
212	Female	SS/UC	Yes	54.6685	2	2	8.64	6.8
212	Female	SS/UC	Yes	54.6685	3	3	9.84	4.67
212	Female	SS/UC	Yes	54.6685	4	4	9.21	5.23
212	Female	SS/UC	Yes	54.6685	5	5-6	9.87	5.2
212	Female	SS/UC	Yes	54.6685	6	>=7	9.37	5.8
213	Female	SS/UC	Yes	75.2027	1	0-1	#NULL!	#NULL!
213	Female	SS/UC	Yes	75.2027	2	2	#NULL!	#NULL!
213	Female	SS/UC	Yes	75.2027	3	3	8.92	3.85
213	Female	SS/UC	Yes	75.2027	4	4	8.78	3.85
213	Female	SS/UC	Yes	75.2027	5	5-6	9.36	4.69
213	Female	SS/UC	Yes	75.2027	6	>=7	#NULL!	#NULL!
214	Male	SS/UC	No	45.0822	1	0-1	#NULL!	#NULL!
214	Male	SS/UC	No	45.0822	2	2	#NULL!	#NULL!
214	Male	SS/UC	No	45.0822	3	3	9.77	6.97
214	Male	SS/UC	No	45.0822	4	4	9.55	6.6
214	Male	SS/UC	No	45.0822	5	5-6	#NULL!	#NULL!
214	Male	SS/UC	No	45.0822	6	>=7	#NULL!	#NULL!
215	Female	SS/UC	No	28.6274	1	0-1	10.28	6.5
215	Female	SS/UC	No	28.6274	2	2	10.42	8.4
215	Female	SS/UC	No	28.6274	3	3	11.04	7.4
215	Female	SS/UC	No	28.6274	4	4	#NULL!	#NULL!
215	Female	SS/UC	No	28.6274	5	5-6	#NULL!	#NULL!
215	Female	SS/UC	No	28.6274	6	>=7	#NULL!	#NULL!
216	Male	SS/UC	No	53.9041	1	0-1	#NULL!	#NULL!
216	Male	SS/UC	No	53.9041	2	2	#NULL!	#NULL!
216	Male	SS/UC	No	53.9041	3	3	9.52	3.7
216	Male	SS/UC	No	53.9041	4	4	9.59	4.75
216	Male	SS/UC	No	53.9041	5	5-6	10.17	6.98
216	Male	SS/UC	No	53.9041	6	>=7	#NULL!	#NULL!
217	Female	SS/UC	No	49.0247	1	0-1	#NULL!	#NULL!
217	Female	SS/UC	No	49.0247	2	2	10.97	5.5
217	Female	SS/UC	No	49.0247	3	3	10.75	6.4
217	Female	SS/UC	No	49.0247	4	4	10.47	5.4
217	Female	SS/UC	No	49.0247	5	5-6	10.67	5.63
217	Female	SS/UC	No	49.0247	6	>=7	#NULL!	#NULL!
218	Male	SS/UC	No	56.8055	1	0-1	#NULL!	#NULL!
218	Male	SS/UC	No	56.8055	2	2	#NULL!	#NULL!
218	Male	SS/UC	No	56.8055	3	3	#NULL!	#NULL!
218	Male	SS/UC	No	56.8055	4	4	9.67	5.53
218	Male	SS/UC	No	56.8055	5	5-6	9.1	4.83
218	Male	SS/UC	No	56.8055	6	>=7	#NULL!	#NULL!
219	Male	SS/UC	No	51.1781	1	0-1	#NULL!	#NULL!
219	Male	SS/UC	No	51.1781	2	2	#NULL!	#NULL!
219	Male	SS/UC	No	51.1781	3	3	#NULL!	#NULL!
219	Male	SS/UC	No	51.1781	4	4	9.28	4.45
219	Male	SS/UC	No	51.1781	5	5-6	9.54	4.46
219	Male	SS/UC	No	51.1781	6	>=7	9.31	4.22
220	Male	SS/UC	No	23.4932	1	0-1	#NULL!	#NULL!
220	Male	SS/UC	No	23.4932	2	2	#NULL!	#NULL!
220	Male	SS/UC	No	23.4932	3	3	8.94	6.6
220	Male	SS/UC	No	23.4932	4	4	10.1	8.4
220	Male	SS/UC	No	23.4932	5	5-6	9.25	10.88
220	Male	SS/UC	No	23.4932	6	>=7	9.19	6.6
221	Male	SS/UC	Yes	55.0767	1	0-1	#NULL!	#NULL!
221	Male	SS/UC	Yes	55.0767	2	2	#NULL!	#NULL!
221	Male	SS/UC	Yes	55.0767	3	3	#NULL!	#NULL!
221	Male	SS/UC	Yes	55.0767	4	4	9.44	4.3
221	Male	SS/UC	Yes	55.0767	5	5-6	9.97	3.98
221	Male	SS/UC	Yes	55.0767	6	>=7	9.86	3.05
222	Male	SS/UC	No	49.6986	1	0-1	#NULL!	#NULL!
222	Male	SS/UC	No	49.6986	2	2	#NULL!	#NULL!
222	Male	SS/UC	No	49.6986	3	3	#NULL!	#NULL!
222	Male	SS/UC	No	49.6986	4	4	#NULL!	#NULL!
222	Male	SS/UC	No	49.6986	5	5-6	9.9	4.68
222	Male	SS/UC	No	49.6986	6	>=7	10.83	4
223	Female	SS/UC	No	24.1315	1	0-1	8.96	6.7
223	Female	SS/UC	No	24.1315	2	2	8.94	7.6
223	Female	SS/UC	No	24.1315	3	3	9.68	7.3
223	Female	SS/UC	No	24.1315	4	4	8.76	5.7
223	Female	SS/UC	No	24.1315	5	5-6	9.24	5.9
223	Female	SS/UC	No	24.1315	6	>=7	9.55	6.7
224	Male	SS/UC	No	72.6795	1	0-1	#NULL!	#NULL!
224	Male	SS/UC	No	72.6795	2	2	#NULL!	#NULL!
224	Male	SS/UC	No	72.6795	3	3	#NULL!	#NULL!
224	Male	SS/UC	No	72.6795	4	4	#NULL!	#NULL!
224	Male	SS/UC	No	72.6795	5	5-6	#NULL!	#NULL!
224	Male	SS/UC	No	72.6795	6	>=7	9.95	3.92
225	Male	CS/SE	No	74.2849	1	0-1	#NULL!	#NULL!
225	Male	CS/SE	No	74.2849	2	2	#NULL!	#NULL!
225	Male	CS/SE	No	74.2849	3	3	#NULL!	#NULL!
225	Male	CS/SE	No	74.2849	4	4	#NULL!	#NULL!
225	Male	CS/SE	No	74.2849	5	5-6	#NULL!	#NULL!
225	Male	CS/SE	No	74.2849	6	>=7	9.55	3.32
226	Male	CS/SE	Yes	55.9233	1	0-1	9.77	5.6
226	Male	CS/SE	Yes	55.9233	2	2	#NULL!	#NULL!
226	Male	CS/SE	Yes	55.9233	3	3	#NULL!	#NULL!
226	Male	CS/SE	Yes	55.9233	4	4	#NULL!	#NULL!
226	Male	CS/SE	Yes	55.9233	5	5-6	#NULL!	#NULL!
226	Male	CS/SE	Yes	55.9233	6	>=7	#NULL!	#NULL!
228	Female	CS/SE	Yes	65.874	1	0-1	9.83	4.08
228	Female	CS/SE	Yes	65.874	2	2	10.5	5.7
228	Female	CS/SE	Yes	65.874	3	3	9.89	4.9
228	Female	CS/SE	Yes	65.874	4	4	9.99	4.73
228	Female	CS/SE	Yes	65.874	5	5-6	9.98	4.22
228	Female	CS/SE	Yes	65.874	6	>=7	10.49	4.3
229	Male	CS/SE	No	77.0219	1	0-1	8.93	3.87
229	Male	CS/SE	No	77.0219	2	2	9.56	4.87
229	Male	CS/SE	No	77.0219	3	3	10.27	3.78
229	Male	CS/SE	No	77.0219	4	4	#NULL!	#NULL!
229	Male	CS/SE	No	77.0219	5	5-6	#NULL!	#NULL!
229	Male	CS/SE	No	77.0219	6	>=7	#NULL!	#NULL!
230	Female	CS/SE	Yes	75.989	1	0-1	8.88	4.22
230	Female	CS/SE	Yes	75.989	2	2	9.01	3.5
230	Female	CS/SE	Yes	75.989	3	3	8.4	3.67
230	Female	CS/SE	Yes	75.989	4	4	8.25	3.6
230	Female	CS/SE	Yes	75.989	5	5-6	8.54	2.15
230	Female	CS/SE	Yes	75.989	6	>=7	#NULL!	#NULL!
231	Male	CS/SE	Yes	76.2247	1	0-1	9.45	5.26
231	Male	CS/SE	Yes	76.2247	2	2	9.74	4.63
231	Male	CS/SE	Yes	76.2247	3	3	9.39	4.07
231	Male	CS/SE	Yes	76.2247	4	4	10.27	2.67
231	Male	CS/SE	Yes	76.2247	5	5-6	#NULL!	#NULL!
231	Male	CS/SE	Yes	76.2247	6	>=7	#NULL!	#NULL!
232	Female	CS/SE	Yes	77.1507	1	0-1	10.1	2.9
232	Female	CS/SE	Yes	77.1507	2	2	10.16	#NULL!
232	Female	CS/SE	Yes	77.1507	3	3	#NULL!	#NULL!
232	Female	CS/SE	Yes	77.1507	4	4	#NULL!	#NULL!
232	Female	CS/SE	Yes	77.1507	5	5-6	#NULL!	#NULL!
232	Female	CS/SE	Yes	77.1507	6	>=7	#NULL!	#NULL!
233	Male	CS/SE	Yes	53.9014	1	0-1	9.38	7.67
233	Male	CS/SE	Yes	53.9014	2	2	9.65	7.6
233	Male	CS/SE	Yes	53.9014	3	3	9.44	7.07
233	Male	CS/SE	Yes	53.9014	4	4	9.66	6.3
233	Male	CS/SE	Yes	53.9014	5	5-6	9.19	6.53
233	Male	CS/SE	Yes	53.9014	6	>=7	#NULL!	#NULL!
234	Male	CS/SE	No	78.4712	1	0-1	10.58	3.5
234	Male	CS/SE	No	78.4712	2	2	9.82	3.03
234	Male	CS/SE	No	78.4712	3	3	9.75	2.5
234	Male	CS/SE	No	78.4712	4	4	9.39	2.6
234	Male	CS/SE	No	78.4712	5	5-6	#NULL!	#NULL!
234	Male	CS/SE	No	78.4712	6	>=7	#NULL!	#NULL!
236	Male	CS/SE	Yes	58.1616	1	0-1	#NULL!	#NULL!
236	Male	CS/SE	Yes	58.1616	2	2	10.36	6.35
236	Male	CS/SE	Yes	58.1616	3	3	10.11	6.64
236	Male	CS/SE	Yes	58.1616	4	4	10.27	7.55
236	Male	CS/SE	Yes	58.1616	5	5-6	#NULL!	#NULL!
236	Male	CS/SE	Yes	58.1616	6	>=7	#NULL!	#NULL!
237	Female	CS/SE	Yes	77.3068	1	0-1	#NULL!	#NULL!
237	Female	CS/SE	Yes	77.3068	2	2	10.64	3.8
237	Female	CS/SE	Yes	77.3068	3	3	10.05	3.4
237	Female	CS/SE	Yes	77.3068	4	4	9.23	4.8
237	Female	CS/SE	Yes	77.3068	5	5-6	9.39	4.15
237	Female	CS/SE	Yes	77.3068	6	>=7	9.36	3.17
238	Male	CS/SE	Yes	57.4329	1	0-1	#NULL!	#NULL!
238	Male	CS/SE	Yes	57.4329	2	2	#NULL!	#NULL!
238	Male	CS/SE	Yes	57.4329	3	3	9.58	3.67
238	Male	CS/SE	Yes	57.4329	4	4	9.25	4.15
238	Male	CS/SE	Yes	57.4329	5	5-6	10.03	4.98
238	Male	CS/SE	Yes	57.4329	6	>=7	10.83	4.96
239	Female	CS/SE	No	69.5178	1	0-1	#NULL!	#NULL!
239	Female	CS/SE	No	69.5178	2	2	#NULL!	#NULL!
239	Female	CS/SE	No	69.5178	3	3	10.35	2.15
239	Female	CS/SE	No	69.5178	4	4	9.97	2.08
239	Female	CS/SE	No	69.5178	5	5-6	9.63	2.58
239	Female	CS/SE	No	69.5178	6	>=7	#NULL!	#NULL!
240	Male	CS/SE	No	79.0986	1	0-1	#NULL!	#NULL!
240	Male	CS/SE	No	79.0986	2	2	#NULL!	#NULL!
240	Male	CS/SE	No	79.0986	3	3	10.49	2.7
240	Male	CS/SE	No	79.0986	4	4	9.85	4.74
240	Male	CS/SE	No	79.0986	5	5-6	#NULL!	#NULL!
240	Male	CS/SE	No	79.0986	6	>=7	#NULL!	#NULL!
242	Male	CS/SE	No	84.2082	1	0-1	#NULL!	#NULL!
242	Male	CS/SE	No	84.2082	2	2	#NULL!	#NULL!
242	Male	CS/SE	No	84.2082	3	3	#NULL!	#NULL!
242	Male	CS/SE	No	84.2082	4	4	#NULL!	#NULL!
242	Male	CS/SE	No	84.2082	5	5-6	8.84	4.13
242	Male	CS/SE	No	84.2082	6	>=7	8.87	4.09
243	Female	CS/SE	Yes	63.6822	1	0-1	#NULL!	#NULL!
243	Female	CS/SE	Yes	63.6822	2	2	#NULL!	#NULL!
243	Female	CS/SE	Yes	63.6822	3	3	#NULL!	#NULL!
243	Female	CS/SE	Yes	63.6822	4	4	#NULL!	#NULL!
243	Female	CS/SE	Yes	63.6822	5	5-6	8.92	2.5
243	Female	CS/SE	Yes	63.6822	6	>=7	9.95	3.76
244	Male	SS/UC	Yes	55.6466	1	0-1	#NULL!	#NULL!
244	Male	SS/UC	Yes	55.6466	2	2	#NULL!	#NULL!
244	Male	SS/UC	Yes	55.6466	3	3	#NULL!	#NULL!
244	Male	SS/UC	Yes	55.6466	4	4	#NULL!	#NULL!
244	Male	SS/UC	Yes	55.6466	5	5-6	#NULL!	#NULL!
244	Male	SS/UC	Yes	55.6466	6	>=7	9.58	3.77
245	Male	CS/SE	No	58.1014	1	0-1	#NULL!	#NULL!
245	Male	CS/SE	No	58.1014	2	2	#NULL!	#NULL!
245	Male	CS/SE	No	58.1014	3	3	#NULL!	#NULL!
245	Male	CS/SE	No	58.1014	4	4	#NULL!	#NULL!
245	Male	CS/SE	No	58.1014	5	5-6	#NULL!	#NULL!
245	Male	CS/SE	No	58.1014	6	>=7	11.43	5.9
246	Female	SS/UC	No	32.2904	1	0-1	11	6.9
246	Female	SS/UC	No	32.2904	2	2	9.97	7.05
246	Female	SS/UC	No	32.2904	3	3	10.04	5.2
246	Female	SS/UC	No	32.2904	4	4	10.53	4.95
246	Female	SS/UC	No	32.2904	5	5-6	11.59	7
246	Female	SS/UC	No	32.2904	6	>=7	#NULL!	#NULL!
247	Male	SS/UC	Yes	41.3671	1	0-1	10.77	6.7
247	Male	SS/UC	Yes	41.3671	2	2	10.78	5.65
247	Male	SS/UC	Yes	41.3671	3	3	9.81	7.17
247	Male	SS/UC	Yes	41.3671	4	4	#NULL!	#NULL!
247	Male	SS/UC	Yes	41.3671	5	5-6	8.56	4.1
247	Male	SS/UC	Yes	41.3671	6	>=7	#NULL!	#NULL!
248	Male	SS/UC	No	36.8329	1	0-1	#NULL!	#NULL!
248	Male	SS/UC	No	36.8329	2	2	9.98	4.77
248	Male	SS/UC	No	36.8329	3	3	9.5	4.97
248	Male	SS/UC	No	36.8329	4	4	10.2	5.2
248	Male	SS/UC	No	36.8329	5	5-6	10.18	4.83
248	Male	SS/UC	No	36.8329	6	>=7	10	4.6
249	Female	SS/UC	No	45.7205	1	0-1	#NULL!	#NULL!
249	Female	SS/UC	No	45.7205	2	2	10.28	4.7
249	Female	SS/UC	No	45.7205	3	3	10.88	5.15
249	Female	SS/UC	No	45.7205	4	4	11.39	5.65
249	Female	SS/UC	No	45.7205	5	5-6	11.23	5.57
249	Female	SS/UC	No	45.7205	6	>=7	#NULL!	#NULL!
250	Male	SS/UC	No	38.6521	1	0-1	#NULL!	#NULL!
250	Male	SS/UC	No	38.6521	2	2	#NULL!	#NULL!
250	Male	SS/UC	No	38.6521	3	3	#NULL!	#NULL!
250	Male	SS/UC	No	38.6521	4	4	9.46	7.4
250	Male	SS/UC	No	38.6521	5	5-6	9.04	7.98
250	Male	SS/UC	No	38.6521	6	>=7	#NULL!	#NULL!
251	Female	CS/SE	No	83.7753	1	0-1	#NULL!	#NULL!
251	Female	CS/SE	No	83.7753	2	2	#NULL!	#NULL!
251	Female	CS/SE	No	83.7753	3	3	#NULL!	#NULL!
251	Female	CS/SE	No	83.7753	4	4	10.09	5.6
251	Female	CS/SE	No	83.7753	5	5-6	9.6	3.9
251	Female	CS/SE	No	83.7753	6	>=7	#NULL!	#NULL!
252	Female	SS/UC	No	41.9205	1	0-1	8.93	3.88
252	Female	SS/UC	No	41.9205	2	2	#NULL!	#NULL!
252	Female	SS/UC	No	41.9205	3	3	#NULL!	#NULL!
252	Female	SS/UC	No	41.9205	4	4	#NULL!	#NULL!
252	Female	SS/UC	No	41.9205	5	5-6	#NULL!	#NULL!
252	Female	SS/UC	No	41.9205	6	>=7	#NULL!	#NULL!
253	Male	SS/UC	No	30.6027	1	0-1	#NULL!	#NULL!
253	Male	SS/UC	No	30.6027	2	2	#NULL!	#NULL!
253	Male	SS/UC	No	30.6027	3	3	9.56	5.3
253	Male	SS/UC	No	30.6027	4	4	9.73	3.7
253	Male	SS/UC	No	30.6027	5	5-6	9.2	5.5
253	Male	SS/UC	No	30.6027	6	>=7	9.62	5.73
254	Male	SS/UC	No	44.4877	1	0-1	#NULL!	#NULL!
254	Male	SS/UC	No	44.4877	2	2	10	3.9
254	Male	SS/UC	No	44.4877	3	3	9.01	5.5
254	Male	SS/UC	No	44.4877	4	4	#NULL!	#NULL!
254	Male	SS/UC	No	44.4877	5	5-6	#NULL!	#NULL!
254	Male	SS/UC	No	44.4877	6	>=7	#NULL!	#NULL!
255	Male	SS/UC	No	36.3863	1	0-1	#NULL!	#NULL!
255	Male	SS/UC	No	36.3863	2	2	#NULL!	#NULL!
255	Male	SS/UC	No	36.3863	3	3	#NULL!	#NULL!
255	Male	SS/UC	No	36.3863	4	4	#NULL!	#NULL!
255	Male	SS/UC	No	36.3863	5	5-6	#NULL!	#NULL!
255	Male	SS/UC	No	36.3863	6	>=7	9.05	8.82
256	Male	SS/UC	No	26.2685	1	0-1	10.17	5.45
256	Male	SS/UC	No	26.2685	2	2	9.91	7.2
256	Male	SS/UC	No	26.2685	3	3	9.41	7.85
256	Male	SS/UC	No	26.2685	4	4	9.72	6.75
256	Male	SS/UC	No	26.2685	5	5-6	#NULL!	#NULL!
256	Male	SS/UC	No	26.2685	6	>=7	#NULL!	#NULL!
257	Male	SS/UC	No	35.0767	1	0-1	#NULL!	#NULL!
257	Male	SS/UC	No	35.0767	2	2	9.87	5.7
257	Male	SS/UC	No	35.0767	3	3	9.67	5.8
257	Male	SS/UC	No	35.0767	4	4	9.86	6.35
257	Male	SS/UC	No	35.0767	5	5-6	11.18	5.83
257	Male	SS/UC	No	35.0767	6	>=7	11.42	4.3
258	Male	SS/UC	Yes	38.0329	1	0-1	#NULL!	#NULL!
258	Male	SS/UC	Yes	38.0329	2	2	9.04	6
258	Male	SS/UC	Yes	38.0329	3	3	9.01	8.95
258	Male	SS/UC	Yes	38.0329	4	4	9.75	7.1
258	Male	SS/UC	Yes	38.0329	5	5-6	10.36	4.1
258	Male	SS/UC	Yes	38.0329	6	>=7	#NULL!	#NULL!
259	Female	SS/UC	No	35.9068	1	0-1	#NULL!	#NULL!
259	Female	SS/UC	No	35.9068	2	2	10.22	5.5
259	Female	SS/UC	No	35.9068	3	3	10.44	6.8
259	Female	SS/UC	No	35.9068	4	4	10.61	5.6
259	Female	SS/UC	No	35.9068	5	5-6	11.31	7.43
259	Female	SS/UC	No	35.9068	6	>=7	11.11	7.85
260	Female	SS/UC	No	37.2548	1	0-1	#NULL!	#NULL!
260	Female	SS/UC	No	37.2548	2	2	#NULL!	#NULL!
260	Female	SS/UC	No	37.2548	3	3	#NULL!	#NULL!
260	Female	SS/UC	No	37.2548	4	4	#NULL!	#NULL!
260	Female	SS/UC	No	37.2548	5	5-6	10.31	5.43
260	Female	SS/UC	No	37.2548	6	>=7	10.74	4.3
261	Female	CS/SE	No	76.0986	1	0-1	9.44	3.02
261	Female	CS/SE	No	76.0986	2	2	9.21	4.07
261	Female	CS/SE	No	76.0986	3	3	8.79	5.83
261	Female	CS/SE	No	76.0986	4	4	9.59	2.83
261	Female	CS/SE	No	76.0986	5	5-6	9.37	2.43
261	Female	CS/SE	No	76.0986	6	>=7	#NULL!	#NULL!
262	Female	CS/SE	No	74.3233	1	0-1	#NULL!	#NULL!
262	Female	CS/SE	No	74.3233	2	2	#NULL!	#NULL!
262	Female	CS/SE	No	74.3233	3	3	#NULL!	#NULL!
262	Female	CS/SE	No	74.3233	4	4	#NULL!	#NULL!
262	Female	CS/SE	No	74.3233	5	5-6	#NULL!	#NULL!
262	Female	CS/SE	No	74.3233	6	>=7	9.81	4.36
263	Female	CS/SE	Yes	86.5205	1	0-1	#NULL!	#NULL!
263	Female	CS/SE	Yes	86.5205	2	2	#NULL!	#NULL!
263	Female	CS/SE	Yes	86.5205	3	3	#NULL!	#NULL!
263	Female	CS/SE	Yes	86.5205	4	4	#NULL!	#NULL!
263	Female	CS/SE	Yes	86.5205	5	5-6	9.86	4.17
263	Female	CS/SE	Yes	86.5205	6	>=7	9.62	2.44
264	Female	CS/SE	No	55.4603	1	0-1	#NULL!	#NULL!
264	Female	CS/SE	No	55.4603	2	2	#NULL!	#NULL!
264	Female	CS/SE	No	55.4603	3	3	#NULL!	#NULL!
264	Female	CS/SE	No	55.4603	4	4	#NULL!	#NULL!
264	Female	CS/SE	No	55.4603	5	5-6	9.71	6.7
264	Female	CS/SE	No	55.4603	6	>=7	9.88	5.21
265	Female	CS/SE	Yes	63.6986	1	0-1	#NULL!	#NULL!
265	Female	CS/SE	Yes	63.6986	2	2	#NULL!	#NULL!
265	Female	CS/SE	Yes	63.6986	3	3	#NULL!	#NULL!
265	Female	CS/SE	Yes	63.6986	4	4	#NULL!	#NULL!
265	Female	CS/SE	Yes	63.6986	5	5-6	#NULL!	#NULL!
265	Female	CS/SE	Yes	63.6986	6	>=7	9.39	3.91
267	Male	CS/SE	Yes	77.8493	1	0-1	9.58	3.48
267	Male	CS/SE	Yes	77.8493	2	2	9.26	3.05
267	Male	CS/SE	Yes	77.8493	3	3	9.61	3.3
267	Male	CS/SE	Yes	77.8493	4	4	9.87	4.1
267	Male	CS/SE	Yes	77.8493	5	5-6	#NULL!	#NULL!
267	Male	CS/SE	Yes	77.8493	6	>=7	#NULL!	#NULL!
268	Female	CS/SE	Yes	78.6822	1	0-1	9.42	4.56
268	Female	CS/SE	Yes	78.6822	2	2	9.28	4.4
268	Female	CS/SE	Yes	78.6822	3	3	#NULL!	#NULL!
268	Female	CS/SE	Yes	78.6822	4	4	#NULL!	#NULL!
268	Female	CS/SE	Yes	78.6822	5	5-6	#NULL!	#NULL!
268	Female	CS/SE	Yes	78.6822	6	>=7	#NULL!	#NULL!
269	Male	CS/SE	Yes	38.6767	1	0-1	9.71	5.42
269	Male	CS/SE	Yes	38.6767	2	2	9.24	5.07
269	Male	CS/SE	Yes	38.6767	3	3	9.61	6.23
269	Male	CS/SE	Yes	38.6767	4	4	8.72	5.63
269	Male	CS/SE	Yes	38.6767	5	5-6	8.95	5.92
269	Male	CS/SE	Yes	38.6767	6	>=7	#NULL!	#NULL!
270	Male	CS/SE	No	38.9288	1	0-1	9.6	6.48
270	Male	CS/SE	No	38.9288	2	2	9.77	6.98
270	Male	CS/SE	No	38.9288	3	3	9.83	8.45
270	Male	CS/SE	No	38.9288	4	4	9.92	7.03
270	Male	CS/SE	No	38.9288	5	5-6	9.34	7.32
270	Male	CS/SE	No	38.9288	6	>=7	9.53	3.5
271	Female	CS/SE	No	59.474	1	0-1	10.62	3.73
271	Female	CS/SE	No	59.474	2	2	9.84	4.7
271	Female	CS/SE	No	59.474	3	3	9.41	4.37
271	Female	CS/SE	No	59.474	4	4	#NULL!	#NULL!
271	Female	CS/SE	No	59.474	5	5-6	9.06	2.9
271	Female	CS/SE	No	59.474	6	>=7	#NULL!	#NULL!
272	Female	CS/SE	Yes	73.8932	1	0-1	9.51	3.33
272	Female	CS/SE	Yes	73.8932	2	2	10.03	2.07
272	Female	CS/SE	Yes	73.8932	3	3	10.12	2.3
272	Female	CS/SE	Yes	73.8932	4	4	9.92	2.2
272	Female	CS/SE	Yes	73.8932	5	5-6	9.28	3.1
272	Female	CS/SE	Yes	73.8932	6	>=7	#NULL!	#NULL!
273	Female	CS/SE	No	80.6685	1	0-1	9.67	2.8
273	Female	CS/SE	No	80.6685	2	2	9.57	4.18
273	Female	CS/SE	No	80.6685	3	3	9.75	4.08
273	Female	CS/SE	No	80.6685	4	4	9.04	3.73
273	Female	CS/SE	No	80.6685	5	5-6	9.26	4.89
273	Female	CS/SE	No	80.6685	6	>=7	#NULL!	#NULL!
274	Female	CS/SE	No	40.0877	1	0-1	10.31	6.73
274	Female	CS/SE	No	40.0877	2	2	10.6	5.6
274	Female	CS/SE	No	40.0877	3	3	10.12	4.35
274	Female	CS/SE	No	40.0877	4	4	9.53	3.45
274	Female	CS/SE	No	40.0877	5	5-6	9.55	4.07
274	Female	CS/SE	No	40.0877	6	>=7	8.46	3.23
275	Female	CS/SE	No	67.1781	1	0-1	10.04	5.3
275	Female	CS/SE	No	67.1781	2	2	9.48	5.18
275	Female	CS/SE	No	67.1781	3	3	8.55	4.08
275	Female	CS/SE	No	67.1781	4	4	9.66	4.33
275	Female	CS/SE	No	67.1781	5	5-6	9.57	4.27
275	Female	CS/SE	No	67.1781	6	>=7	#NULL!	#NULL!
276	Male	CS/SE	No	58.0274	1	0-1	9.5	3.85
276	Male	CS/SE	No	58.0274	2	2	9.3	4.17
276	Male	CS/SE	No	58.0274	3	3	9.43	2.3
276	Male	CS/SE	No	58.0274	4	4	#NULL!	#NULL!
276	Male	CS/SE	No	58.0274	5	5-6	#NULL!	#NULL!
276	Male	CS/SE	No	58.0274	6	>=7	#NULL!	#NULL!
277	Female	CS/SE	No	53.2575	1	0-1	9.85	4.85
277	Female	CS/SE	No	53.2575	2	2	9.46	4.54
277	Female	CS/SE	No	53.2575	3	3	9.46	3.7
277	Female	CS/SE	No	53.2575	4	4	#NULL!	#NULL!
277	Female	CS/SE	No	53.2575	5	5-6	#NULL!	#NULL!
277	Female	CS/SE	No	53.2575	6	>=7	#NULL!	#NULL!
278	Female	CS/SE	Yes	80.674	1	0-1	9.47	5.23
278	Female	CS/SE	Yes	80.674	2	2	9.35	4.63
278	Female	CS/SE	Yes	80.674	3	3	9.63	3.9
278	Female	CS/SE	Yes	80.674	4	4	9.98	3.13
278	Female	CS/SE	Yes	80.674	5	5-6	9.09	5.4
278	Female	CS/SE	Yes	80.674	6	>=7	#NULL!	#NULL!
279	Male	CS/SE	Yes	64.8027	1	0-1	9.4	4.5
279	Male	CS/SE	Yes	64.8027	2	2	9.26	3.2
279	Male	CS/SE	Yes	64.8027	3	3	9.02	3.2
279	Male	CS/SE	Yes	64.8027	4	4	9.75	2.9
279	Male	CS/SE	Yes	64.8027	5	5-6	9.55	2.92
279	Male	CS/SE	Yes	64.8027	6	>=7	9.58	6.62
280	Female	CS/SE	No	81.7699	1	0-1	10.12	1.8
280	Female	CS/SE	No	81.7699	2	2	9.79	3.88
280	Female	CS/SE	No	81.7699	3	3	10.37	2.3
280	Female	CS/SE	No	81.7699	4	4	9.67	3.47
280	Female	CS/SE	No	81.7699	5	5-6	8.98	2.26
280	Female	CS/SE	No	81.7699	6	>=7	8.98	1.3
281	Female	CS/SE	No	82.1123	1	0-1	10.79	4.75
281	Female	CS/SE	No	82.1123	2	2	10.43	4
281	Female	CS/SE	No	82.1123	3	3	9.72	4.4
281	Female	CS/SE	No	82.1123	4	4	9.11	5.7
281	Female	CS/SE	No	82.1123	5	5-6	9.29	5.55
281	Female	CS/SE	No	82.1123	6	>=7	9.28	5.43
282	Male	CS/SE	Yes	39.1479	1	0-1	#NULL!	#NULL!
282	Male	CS/SE	Yes	39.1479	2	2	9.96	5.3
282	Male	CS/SE	Yes	39.1479	3	3	10.7	4.37
282	Male	CS/SE	Yes	39.1479	4	4	10	5.13
282	Male	CS/SE	Yes	39.1479	5	5-6	10.14	5.5
282	Male	CS/SE	Yes	39.1479	6	>=7	11.49	3.7
283	Female	CS/SE	Yes	69.7644	1	0-1	#NULL!	#NULL!
283	Female	CS/SE	Yes	69.7644	2	2	#NULL!	#NULL!
283	Female	CS/SE	Yes	69.7644	3	3	8.79	6.75
283	Female	CS/SE	Yes	69.7644	4	4	8.93	6.92
283	Female	CS/SE	Yes	69.7644	5	5-6	9.26	5.2
283	Female	CS/SE	Yes	69.7644	6	>=7	9.09	4.43
284	Female	CS/SE	No	70.0932	1	0-1	#NULL!	#NULL!
284	Female	CS/SE	No	70.0932	2	2	#NULL!	#NULL!
284	Female	CS/SE	No	70.0932	3	3	9.25	3.3
284	Female	CS/SE	No	70.0932	4	4	8.95	4.25
284	Female	CS/SE	No	70.0932	5	5-6	9.34	3.91
284	Female	CS/SE	No	70.0932	6	>=7	9.89	3.49
285	Female	CS/SE	Yes	60.4247	1	0-1	#NULL!	#NULL!
285	Female	CS/SE	Yes	60.4247	2	2	9.97	3.3
285	Female	CS/SE	Yes	60.4247	3	3	9.89	3.97
285	Female	CS/SE	Yes	60.4247	4	4	10.36	3.43
285	Female	CS/SE	Yes	60.4247	5	5-6	9.86	3.26
285	Female	CS/SE	Yes	60.4247	6	>=7	10	3.6
286	Male	CS/SE	No	77.463	1	0-1	#NULL!	#NULL!
286	Male	CS/SE	No	77.463	2	2	#NULL!	#NULL!
286	Male	CS/SE	No	77.463	3	3	#NULL!	#NULL!
286	Male	CS/SE	No	77.463	4	4	9.35	5.67
286	Male	CS/SE	No	77.463	5	5-6	10.01	3.99
286	Male	CS/SE	No	77.463	6	>=7	9.89	5.05
287	Female	CS/SE	Yes	72.8192	1	0-1	#NULL!	#NULL!
287	Female	CS/SE	Yes	72.8192	2	2	#NULL!	#NULL!
287	Female	CS/SE	Yes	72.8192	3	3	#NULL!	#NULL!
287	Female	CS/SE	Yes	72.8192	4	4	#NULL!	#NULL!
287	Female	CS/SE	Yes	72.8192	5	5-6	9.96	3.5
287	Female	CS/SE	Yes	72.8192	6	>=7	10.11	4.8
288	Male	CS/SE	No	78.4137	1	0-1	#NULL!	#NULL!
288	Male	CS/SE	No	78.4137	2	2	#NULL!	#NULL!
288	Male	CS/SE	No	78.4137	3	3	#NULL!	#NULL!
288	Male	CS/SE	No	78.4137	4	4	#NULL!	#NULL!
288	Male	CS/SE	No	78.4137	5	5-6	10.16	3.55
288	Male	CS/SE	No	78.4137	6	>=7	10.82	4.5
289	Female	CS/SE	Yes	77.9781	1	0-1	#NULL!	#NULL!
289	Female	CS/SE	Yes	77.9781	2	2	#NULL!	#NULL!
289	Female	CS/SE	Yes	77.9781	3	3	#NULL!	#NULL!
289	Female	CS/SE	Yes	77.9781	4	4	#NULL!	#NULL!
289	Female	CS/SE	Yes	77.9781	5	5-6	9.73	4.4
289	Female	CS/SE	Yes	77.9781	6	>=7	10.61	3.48
290	Female	CS/SE	Yes	56.4438	1	0-1	#NULL!	#NULL!
290	Female	CS/SE	Yes	56.4438	2	2	#NULL!	#NULL!
290	Female	CS/SE	Yes	56.4438	3	3	#NULL!	#NULL!
290	Female	CS/SE	Yes	56.4438	4	4	#NULL!	#NULL!
290	Female	CS/SE	Yes	56.4438	5	5-6	9.4	4.68
290	Female	CS/SE	Yes	56.4438	6	>=7	9.23	4.43
291	Female	CS/SE	No	50.9068	1	0-1	#NULL!	#NULL!
291	Female	CS/SE	No	50.9068	2	2	#NULL!	#NULL!
291	Female	CS/SE	No	50.9068	3	3	#NULL!	#NULL!
291	Female	CS/SE	No	50.9068	4	4	#NULL!	#NULL!
291	Female	CS/SE	No	50.9068	5	5-6	#NULL!	#NULL!
291	Female	CS/SE	No	50.9068	6	>=7	9.14	5.15
292	Female	CS/SE	No	70.674	1	0-1	#NULL!	#NULL!
292	Female	CS/SE	No	70.674	2	2	#NULL!	#NULL!
292	Female	CS/SE	No	70.674	3	3	#NULL!	#NULL!
292	Female	CS/SE	No	70.674	4	4	#NULL!	#NULL!
292	Female	CS/SE	No	70.674	5	5-6	#NULL!	#NULL!
292	Female	CS/SE	No	70.674	6	>=7	9.75	4.04
293	Female	CS/SE	No	74.3178	1	0-1	#NULL!	#NULL!
293	Female	CS/SE	No	74.3178	2	2	#NULL!	#NULL!
293	Female	CS/SE	No	74.3178	3	3	#NULL!	#NULL!
293	Female	CS/SE	No	74.3178	4	4	#NULL!	#NULL!
293	Female	CS/SE	No	74.3178	5	5-6	#NULL!	#NULL!
293	Female	CS/SE	No	74.3178	6	>=7	10.37	4.79
294	Male	CS/SE	No	47.4411	1	0-1	#NULL!	#NULL!
294	Male	CS/SE	No	47.4411	2	2	#NULL!	#NULL!
294	Male	CS/SE	No	47.4411	3	3	#NULL!	#NULL!
294	Male	CS/SE	No	47.4411	4	4	#NULL!	#NULL!
294	Male	CS/SE	No	47.4411	5	5-6	#NULL!	#NULL!
294	Male	CS/SE	No	47.4411	6	>=7	9.38	5.65
295	Female	CS/SE	Yes	68.8137	1	0-1	#NULL!	#NULL!
295	Female	CS/SE	Yes	68.8137	2	2	#NULL!	#NULL!
295	Female	CS/SE	Yes	68.8137	3	3	#NULL!	#NULL!
295	Female	CS/SE	Yes	68.8137	4	4	#NULL!	#NULL!
295	Female	CS/SE	Yes	68.8137	5	5-6	#NULL!	#NULL!
295	Female	CS/SE	Yes	68.8137	6	>=7	11.69	2.92
296	Female	SS/UC	No	32.3726	1	0-1	9.8	4.8
296	Female	SS/UC	No	32.3726	2	2	10.31	5.87
296	Female	SS/UC	No	32.3726	3	3	10.4	7.07
296	Female	SS/UC	No	32.3726	4	4	9.85	5.68
296	Female	SS/UC	No	32.3726	5	5-6	9.8	5.53
296	Female	SS/UC	No	32.3726	6	>=7	#NULL!	#NULL!
297	Male	SS/UC	No	24.3671	1	0-1	9.03	4.9
297	Male	SS/UC	No	24.3671	2	2	9.78	5.77
297	Male	SS/UC	No	24.3671	3	3	10.92	5.3
297	Male	SS/UC	No	24.3671	4	4	10.49	4.97
297	Male	SS/UC	No	24.3671	5	5-6	9.98	8
297	Male	SS/UC	No	24.3671	6	>=7	10.34	8.7
298	Male	SS/UC	Yes	38.0795	1	0-1	9.62	5.85
298	Male	SS/UC	Yes	38.0795	2	2	9.19	5.8
298	Male	SS/UC	Yes	38.0795	3	3	9.82	6.85
298	Male	SS/UC	Yes	38.0795	4	4	9.42	5.35
298	Male	SS/UC	Yes	38.0795	5	5-6	#NULL!	#NULL!
298	Male	SS/UC	Yes	38.0795	6	>=7	#NULL!	#NULL!
299	Female	SS/UC	No	33.5041	1	0-1	10.66	5.07
299	Female	SS/UC	No	33.5041	2	2	10.08	9.2
299	Female	SS/UC	No	33.5041	3	3	11.15	7.87
299	Female	SS/UC	No	33.5041	4	4	12.15	5.4
299	Female	SS/UC	No	33.5041	5	5-6	10.88	7.9
299	Female	SS/UC	No	33.5041	6	>=7	11.75	5.2
300	Male	SS/UC	Yes	42.0767	1	0-1	10.58	6.35
300	Male	SS/UC	Yes	42.0767	2	2	9.94	7.1
300	Male	SS/UC	Yes	42.0767	3	3	9.37	5.6
300	Male	SS/UC	Yes	42.0767	4	4	10.05	5.3
300	Male	SS/UC	Yes	42.0767	5	5-6	10.05	5.15
300	Male	SS/UC	Yes	42.0767	6	>=7	10.79	5.8
301	Male	SS/UC	No	35.2329	1	0-1	10.32	6.15
301	Male	SS/UC	No	35.2329	2	2	10.56	6.2
301	Male	SS/UC	No	35.2329	3	3	10.86	8.8
301	Male	SS/UC	No	35.2329	4	4	11.11	6.45
301	Male	SS/UC	No	35.2329	5	5-6	10.76	8
301	Male	SS/UC	No	35.2329	6	>=7	#NULL!	#NULL!
302	Male	SS/UC	Yes	64.7726	1	0-1	9.56	4.6
302	Male	SS/UC	Yes	64.7726	2	2	10.23	5.15
302	Male	SS/UC	Yes	64.7726	3	3	9.57	4.3
302	Male	SS/UC	Yes	64.7726	4	4	9.83	5
302	Male	SS/UC	Yes	64.7726	5	5-6	10.08	5.74
302	Male	SS/UC	Yes	64.7726	6	>=7	#NULL!	#NULL!
303	Male	SS/UC	No	36.5397	1	0-1	10.3	5
303	Male	SS/UC	No	36.5397	2	2	10.63	3.5
303	Male	SS/UC	No	36.5397	3	3	9.75	3.9
303	Male	SS/UC	No	36.5397	4	4	10.21	3.6
303	Male	SS/UC	No	36.5397	5	5-6	9.86	5.03
303	Male	SS/UC	No	36.5397	6	>=7	9.82	6
305	Male	SS/UC	Yes	46.5452	1	0-1	#NULL!	#NULL!
305	Male	SS/UC	Yes	46.5452	2	2	9.78	3.5
305	Male	SS/UC	Yes	46.5452	3	3	9.95	4.87
305	Male	SS/UC	Yes	46.5452	4	4	10.1	5
305	Male	SS/UC	Yes	46.5452	5	5-6	10.64	4.01
305	Male	SS/UC	Yes	46.5452	6	>=7	10.37	4.09
306	Female	SS/UC	No	28.8712	1	0-1	#NULL!	#NULL!
306	Female	SS/UC	No	28.8712	2	2	9.46	5.1
306	Female	SS/UC	No	28.8712	3	3	10.77	5.13
306	Female	SS/UC	No	28.8712	4	4	10.7	6.2
306	Female	SS/UC	No	28.8712	5	5-6	10.4	6.5
306	Female	SS/UC	No	28.8712	6	>=7	10.88	6.5
308	Male	SS/UC	No	28.4959	1	0-1	#NULL!	#NULL!
308	Male	SS/UC	No	28.4959	2	2	#NULL!	#NULL!
308	Male	SS/UC	No	28.4959	3	3	#NULL!	#NULL!
308	Male	SS/UC	No	28.4959	4	4	10.49	6.85
308	Male	SS/UC	No	28.4959	5	5-6	10.98	5.44
308	Male	SS/UC	No	28.4959	6	>=7	10.57	4.25
311	Female	CS/SE	Yes	73.6274	1	0-1	9.64	4.23
311	Female	CS/SE	Yes	73.6274	2	2	9.66	3.2
311	Female	CS/SE	Yes	73.6274	3	3	9.32	4.65
311	Female	CS/SE	Yes	73.6274	4	4	9.13	4.55
311	Female	CS/SE	Yes	73.6274	5	5-6	8.85	4
311	Female	CS/SE	Yes	73.6274	6	>=7	#NULL!	#NULL!
312	Female	CS/SE	Yes	86.6877	1	0-1	10.34	2.85
312	Female	CS/SE	Yes	86.6877	2	2	10.4	2.95
312	Female	CS/SE	Yes	86.6877	3	3	9.18	3.55
312	Female	CS/SE	Yes	86.6877	4	4	9.84	2.63
312	Female	CS/SE	Yes	86.6877	5	5-6	#NULL!	#NULL!
312	Female	CS/SE	Yes	86.6877	6	>=7	#NULL!	#NULL!
313	Male	CS/SE	Yes	54.1452	1	0-1	9.23	5.9
313	Male	CS/SE	Yes	54.1452	2	2	10.08	5.93
313	Male	CS/SE	Yes	54.1452	3	3	9.25	5.35
313	Male	CS/SE	Yes	54.1452	4	4	8.86	5.98
313	Male	CS/SE	Yes	54.1452	5	5-6	9.09	4.83
313	Male	CS/SE	Yes	54.1452	6	>=7	9.06	3.38
314	Female	CS/SE	No	65.3726	1	0-1	10.75	6.75
314	Female	CS/SE	No	65.3726	2	2	11.51	4.9
314	Female	CS/SE	No	65.3726	3	3	10.36	4.8
314	Female	CS/SE	No	65.3726	4	4	#NULL!	#NULL!
314	Female	CS/SE	No	65.3726	5	5-6	10.99	4.35
314	Female	CS/SE	No	65.3726	6	>=7	9.35	3.5
315	Male	CS/SE	No	67.4904	1	0-1	10.5	3
315	Male	CS/SE	No	67.4904	2	2	10.06	3.72
315	Male	CS/SE	No	67.4904	3	3	9.94	3.47
315	Male	CS/SE	No	67.4904	4	4	9.61	3.35
315	Male	CS/SE	No	67.4904	5	5-6	10.11	3.58
315	Male	CS/SE	No	67.4904	6	>=7	9.13	3.66
317	Male	CS/SE	No	81.4219	1	0-1	10.66	2.9
317	Male	CS/SE	No	81.4219	2	2	9.13	3.43
317	Male	CS/SE	No	81.4219	3	3	9.95	4.63
317	Male	CS/SE	No	81.4219	4	4	9.76	4.25
317	Male	CS/SE	No	81.4219	5	5-6	9.69	5.98
317	Male	CS/SE	No	81.4219	6	>=7	#NULL!	#NULL!
318	Female	CS/SE	No	83.8329	1	0-1	#NULL!	#NULL!
318	Female	CS/SE	No	83.8329	2	2	9.75	2.07
318	Female	CS/SE	No	83.8329	3	3	9.63	2.5
318	Female	CS/SE	No	83.8329	4	4	9.73	4.8
318	Female	CS/SE	No	83.8329	5	5-6	9.41	6.35
318	Female	CS/SE	No	83.8329	6	>=7	8.95	4.3
319	Female	CS/SE	Yes	63.7918	1	0-1	#NULL!	#NULL!
319	Female	CS/SE	Yes	63.7918	2	2	#NULL!	#NULL!
319	Female	CS/SE	Yes	63.7918	3	3	10.06	3.5
319	Female	CS/SE	Yes	63.7918	4	4	9.98	2.87
319	Female	CS/SE	Yes	63.7918	5	5-6	9.39	2.24
319	Female	CS/SE	Yes	63.7918	6	>=7	9.46	3.81
320	Female	CS/SE	No	67.7068	1	0-1	#NULL!	#NULL!
320	Female	CS/SE	No	67.7068	2	2	#NULL!	#NULL!
320	Female	CS/SE	No	67.7068	3	3	#NULL!	#NULL!
320	Female	CS/SE	No	67.7068	4	4	10.13	3.25
320	Female	CS/SE	No	67.7068	5	5-6	10.59	4.42
320	Female	CS/SE	No	67.7068	6	>=7	10.04	5.65
321	Male	CS/SE	Yes	67.5425	1	0-1	#NULL!	#NULL!
321	Male	CS/SE	Yes	67.5425	2	2	#NULL!	#NULL!
321	Male	CS/SE	Yes	67.5425	3	3	#NULL!	#NULL!
321	Male	CS/SE	Yes	67.5425	4	4	9.8	3.6
321	Male	CS/SE	Yes	67.5425	5	5-6	10.29	4.01
321	Male	CS/SE	Yes	67.5425	6	>=7	10.28	3.87
322	Female	CS/SE	No	70.4493	1	0-1	#NULL!	#NULL!
322	Female	CS/SE	No	70.4493	2	2	#NULL!	#NULL!
322	Female	CS/SE	No	70.4493	3	3	#NULL!	#NULL!
322	Female	CS/SE	No	70.4493	4	4	#NULL!	#NULL!
322	Female	CS/SE	No	70.4493	5	5-6	#NULL!	#NULL!
322	Female	CS/SE	No	70.4493	6	>=7	9.83	2.82
323	Male	CS/SE	Yes	67.3425	1	0-1	#NULL!	#NULL!
323	Male	CS/SE	Yes	67.3425	2	2	#NULL!	#NULL!
323	Male	CS/SE	Yes	67.3425	3	3	#NULL!	#NULL!
323	Male	CS/SE	Yes	67.3425	4	4	#NULL!	#NULL!
323	Male	CS/SE	Yes	67.3425	5	5-6	#NULL!	#NULL!
323	Male	CS/SE	Yes	67.3425	6	>=7	9.6	4.56
325	Female	CS/SE	Yes	66.6685	1	0-1	#NULL!	#NULL!
325	Female	CS/SE	Yes	66.6685	2	2	#NULL!	#NULL!
325	Female	CS/SE	Yes	66.6685	3	3	#NULL!	#NULL!
325	Female	CS/SE	Yes	66.6685	4	4	#NULL!	#NULL!
325	Female	CS/SE	Yes	66.6685	5	5-6	#NULL!	#NULL!
325	Female	CS/SE	Yes	66.6685	6	>=7	9.12	3.04
326	Female	SS/UC	No	37.3342	1	0-1	10.18	5.25
326	Female	SS/UC	No	37.3342	2	2	10.7	4.7
326	Female	SS/UC	No	37.3342	3	3	11.59	5.4
326	Female	SS/UC	No	37.3342	4	4	#NULL!	#NULL!
326	Female	SS/UC	No	37.3342	5	5-6	#NULL!	#NULL!
326	Female	SS/UC	No	37.3342	6	>=7	#NULL!	#NULL!
327	Female	SS/UC	No	30.9233	1	0-1	10.17	9
327	Female	SS/UC	No	30.9233	2	2	10.61	6.95
327	Female	SS/UC	No	30.9233	3	3	9.84	6.5
327	Female	SS/UC	No	30.9233	4	4	#NULL!	#NULL!
327	Female	SS/UC	No	30.9233	5	5-6	#NULL!	#NULL!
327	Female	SS/UC	No	30.9233	6	>=7	#NULL!	#NULL!
328	Female	CS/SE	Yes	79.6603	1	0-1	9.78	3.74
328	Female	CS/SE	Yes	79.6603	2	2	9.81	3.55
328	Female	CS/SE	Yes	79.6603	3	3	9.5	4.43
328	Female	CS/SE	Yes	79.6603	4	4	8.21	3.75
328	Female	CS/SE	Yes	79.6603	5	5-6	9.86	4.35
328	Female	CS/SE	Yes	79.6603	6	>=7	#NULL!	#NULL!
329	Female	CS/SE	Yes	66.8986	1	0-1	9.96	5.17
329	Female	CS/SE	Yes	66.8986	2	2	10.02	5.05
329	Female	CS/SE	Yes	66.8986	3	3	9.19	3.3
329	Female	CS/SE	Yes	66.8986	4	4	9.1	3.63
329	Female	CS/SE	Yes	66.8986	5	5-6	9.7	6.02
329	Female	CS/SE	Yes	66.8986	6	>=7	#NULL!	#NULL!
330	Female	CS/SE	No	69.5096	1	0-1	#NULL!	#NULL!
330	Female	CS/SE	No	69.5096	2	2	9.34	4.2
330	Female	CS/SE	No	69.5096	3	3	9.78	4.1
330	Female	CS/SE	No	69.5096	4	4	10.23	4.2
330	Female	CS/SE	No	69.5096	5	5-6	10.36	4.32
330	Female	CS/SE	No	69.5096	6	>=7	8.05	3.15
331	Male	SS/UC	No	37.8959	1	0-1	#NULL!	#NULL!
331	Male	SS/UC	No	37.8959	2	2	#NULL!	#NULL!
331	Male	SS/UC	No	37.8959	3	3	10.24	7.5
331	Male	SS/UC	No	37.8959	4	4	10.36	5.9
331	Male	SS/UC	No	37.8959	5	5-6	11.03	5.67
331	Male	SS/UC	No	37.8959	6	>=7	#NULL!	#NULL!
333	Female	CS/SE	Yes	91.1315	1	0-1	#NULL!	#NULL!
333	Female	CS/SE	Yes	91.1315	2	2	10.2	3.1
333	Female	CS/SE	Yes	91.1315	3	3	10.37	3.6
333	Female	CS/SE	Yes	91.1315	4	4	10.24	3.2
333	Female	CS/SE	Yes	91.1315	5	5-6	#NULL!	#NULL!
333	Female	CS/SE	Yes	91.1315	6	>=7	#NULL!	#NULL!
334	Male	CS/SE	No	76.0877	1	0-1	#NULL!	#NULL!
334	Male	CS/SE	No	76.0877	2	2	#NULL!	#NULL!
334	Male	CS/SE	No	76.0877	3	3	#NULL!	#NULL!
334	Male	CS/SE	No	76.0877	4	4	10.11	3.7
334	Male	CS/SE	No	76.0877	5	5-6	9.97	4.33
334	Male	CS/SE	No	76.0877	6	>=7	10.28	3
336	Male	CS/SE	Yes	78	1	0-1	9.66	6.98
336	Male	CS/SE	Yes	78	2	2	#NULL!	#NULL!
336	Male	CS/SE	Yes	78	3	3	#NULL!	#NULL!
336	Male	CS/SE	Yes	78	4	4	#NULL!	#NULL!
336	Male	CS/SE	Yes	78	5	5-6	#NULL!	#NULL!
336	Male	CS/SE	Yes	78	6	>=7	#NULL!	#NULL!
338	Male	CS/SE	No	43.0219	1	0-1	9.85	4.73
338	Male	CS/SE	No	43.0219	2	2	9.93	3.73
338	Male	CS/SE	No	43.0219	3	3	10.33	4.35
338	Male	CS/SE	No	43.0219	4	4	9.78	4.18
338	Male	CS/SE	No	43.0219	5	5-6	10.05	4.65
338	Male	CS/SE	No	43.0219	6	>=7	#NULL!	#NULL!
339	Female	CS/SE	Yes	87.2	1	0-1	9.09	4.62
339	Female	CS/SE	Yes	87.2	2	2	9.66	2.6
339	Female	CS/SE	Yes	87.2	3	3	9.36	4.67
339	Female	CS/SE	Yes	87.2	4	4	8.83	5
339	Female	CS/SE	Yes	87.2	5	5-6	#NULL!	#NULL!
339	Female	CS/SE	Yes	87.2	6	>=7	#NULL!	#NULL!
340	Female	CS/SE	Yes	73.0411	1	0-1	9.69	4.68
340	Female	CS/SE	Yes	73.0411	2	2	10.28	3.55
340	Female	CS/SE	Yes	73.0411	3	3	#NULL!	#NULL!
340	Female	CS/SE	Yes	73.0411	4	4	#NULL!	#NULL!
340	Female	CS/SE	Yes	73.0411	5	5-6	#NULL!	#NULL!
340	Female	CS/SE	Yes	73.0411	6	>=7	#NULL!	#NULL!
342	Male	CS/SE	No	62.5288	1	0-1	10.14	5.7
342	Male	CS/SE	No	62.5288	2	2	10.34	4.4
342	Male	CS/SE	No	62.5288	3	3	9.93	4.45
342	Male	CS/SE	No	62.5288	4	4	9.51	6.1
342	Male	CS/SE	No	62.5288	5	5-6	8.8	5.07
342	Male	CS/SE	No	62.5288	6	>=7	8.89	5.05
343	Female	CS/SE	Yes	58.0082	1	0-1	8.08	7
343	Female	CS/SE	Yes	58.0082	2	2	8.53	7.18
343	Female	CS/SE	Yes	58.0082	3	3	9.27	6.65
343	Female	CS/SE	Yes	58.0082	4	4	8.94	6.05
343	Female	CS/SE	Yes	58.0082	5	5-6	8.76	5.9
343	Female	CS/SE	Yes	58.0082	6	>=7	9.79	4.55
345	Male	CS/SE	No	68.5753	1	0-1	9.83	3.46
345	Male	CS/SE	No	68.5753	2	2	9.53	1
345	Male	CS/SE	No	68.5753	3	3	#NULL!	#NULL!
345	Male	CS/SE	No	68.5753	4	4	#NULL!	#NULL!
345	Male	CS/SE	No	68.5753	5	5-6	#NULL!	#NULL!
345	Male	CS/SE	No	68.5753	6	>=7	#NULL!	#NULL!
346	Male	CS/SE	Yes	75.2685	1	0-1	10.22	3.18
346	Male	CS/SE	Yes	75.2685	2	2	10.46	3.4
346	Male	CS/SE	Yes	75.2685	3	3	9.57	3.05
346	Male	CS/SE	Yes	75.2685	4	4	#NULL!	#NULL!
346	Male	CS/SE	Yes	75.2685	5	5-6	#NULL!	#NULL!
346	Male	CS/SE	Yes	75.2685	6	>=7	#NULL!	#NULL!
347	Male	CS/SE	Yes	67.4795	1	0-1	8.65	4.53
347	Male	CS/SE	Yes	67.4795	2	2	9.06	6.1
347	Male	CS/SE	Yes	67.4795	3	3	8.61	5.7
347	Male	CS/SE	Yes	67.4795	4	4	9.36	5.7
347	Male	CS/SE	Yes	67.4795	5	5-6	#NULL!	#NULL!
347	Male	CS/SE	Yes	67.4795	6	>=7	#NULL!	#NULL!
348	Male	CS/SE	Yes	81.9233	1	0-1	9.77	4.08
348	Male	CS/SE	Yes	81.9233	2	2	#NULL!	#NULL!
348	Male	CS/SE	Yes	81.9233	3	3	#NULL!	#NULL!
348	Male	CS/SE	Yes	81.9233	4	4	#NULL!	#NULL!
348	Male	CS/SE	Yes	81.9233	5	5-6	#NULL!	#NULL!
348	Male	CS/SE	Yes	81.9233	6	>=7	#NULL!	#NULL!
349	Male	CS/SE	Yes	49.9096	1	0-1	9.2	3.97
349	Male	CS/SE	Yes	49.9096	2	2	9.27	3.3
349	Male	CS/SE	Yes	49.9096	3	3	8.64	5.65
349	Male	CS/SE	Yes	49.9096	4	4	8.03	5.3
349	Male	CS/SE	Yes	49.9096	5	5-6	8.56	6.3
349	Male	CS/SE	Yes	49.9096	6	>=7	#NULL!	#NULL!
350	Male	CS/SE	No	88.4986	1	0-1	#NULL!	#NULL!
350	Male	CS/SE	No	88.4986	2	2	#NULL!	#NULL!
350	Male	CS/SE	No	88.4986	3	3	10.4	#NULL!
350	Male	CS/SE	No	88.4986	4	4	10.28	3.5
350	Male	CS/SE	No	88.4986	5	5-6	10.83	3.47
350	Male	CS/SE	No	88.4986	6	>=7	11.65	3.5
351	Female	CS/SE	Yes	65.9918	1	0-1	9.54	4.97
351	Female	CS/SE	Yes	65.9918	2	2	9.97	6
351	Female	CS/SE	Yes	65.9918	3	3	9.56	5.53
351	Female	CS/SE	Yes	65.9918	4	4	9.44	7.8
351	Female	CS/SE	Yes	65.9918	5	5-6	#NULL!	#NULL!
351	Female	CS/SE	Yes	65.9918	6	>=7	#NULL!	#NULL!
352	Male	CS/SE	No	75.2658	1	0-1	10.16	3.75
352	Male	CS/SE	No	75.2658	2	2	10.44	3.45
352	Male	CS/SE	No	75.2658	3	3	#NULL!	#NULL!
352	Male	CS/SE	No	75.2658	4	4	#NULL!	#NULL!
352	Male	CS/SE	No	75.2658	5	5-6	#NULL!	#NULL!
352	Male	CS/SE	No	75.2658	6	>=7	#NULL!	#NULL!
354	Male	CS/SE	Yes	77.8932	1	0-1	9.61	5.9
354	Male	CS/SE	Yes	77.8932	2	2	9.44	6.05
354	Male	CS/SE	Yes	77.8932	3	3	11.26	4.7
354	Male	CS/SE	Yes	77.8932	4	4	9.52	3.45
354	Male	CS/SE	Yes	77.8932	5	5-6	9.85	5.13
354	Male	CS/SE	Yes	77.8932	6	>=7	#NULL!	#NULL!
356	Female	CS/SE	No	31.074	1	0-1	9.07	5.28
356	Female	CS/SE	No	31.074	2	2	#NULL!	#NULL!
356	Female	CS/SE	No	31.074	3	3	#NULL!	#NULL!
356	Female	CS/SE	No	31.074	4	4	#NULL!	#NULL!
356	Female	CS/SE	No	31.074	5	5-6	#NULL!	#NULL!
356	Female	CS/SE	No	31.074	6	>=7	#NULL!	#NULL!
357	Female	CS/SE	Yes	63.5753	1	0-1	11.3	5.9
357	Female	CS/SE	Yes	63.5753	2	2	10.31	5.7
357	Female	CS/SE	Yes	63.5753	3	3	10.98	5.8
357	Female	CS/SE	Yes	63.5753	4	4	#NULL!	#NULL!
357	Female	CS/SE	Yes	63.5753	5	5-6	#NULL!	#NULL!
357	Female	CS/SE	Yes	63.5753	6	>=7	10.15	3.9
358	Female	CS/SE	Yes	77.4877	1	0-1	#NULL!	#NULL!
358	Female	CS/SE	Yes	77.4877	2	2	9.45	2.7
358	Female	CS/SE	Yes	77.4877	3	3	10.6	1.6
358	Female	CS/SE	Yes	77.4877	4	4	9.31	5.1
358	Female	CS/SE	Yes	77.4877	5	5-6	#NULL!	#NULL!
358	Female	CS/SE	Yes	77.4877	6	>=7	#NULL!	#NULL!
359	Female	CS/SE	Yes	78.1178	1	0-1	#NULL!	#NULL!
359	Female	CS/SE	Yes	78.1178	2	2	#NULL!	#NULL!
359	Female	CS/SE	Yes	78.1178	3	3	9.45	4.3
359	Female	CS/SE	Yes	78.1178	4	4	10.26	3
359	Female	CS/SE	Yes	78.1178	5	5-6	9.51	3.63
359	Female	CS/SE	Yes	78.1178	6	>=7	#NULL!	#NULL!
360	Male	CS/SE	Yes	74.0712	1	0-1	10.29	2.97
360	Male	CS/SE	Yes	74.0712	2	2	9.79	3.68
360	Male	CS/SE	Yes	74.0712	3	3	#NULL!	#NULL!
360	Male	CS/SE	Yes	74.0712	4	4	#NULL!	#NULL!
360	Male	CS/SE	Yes	74.0712	5	5-6	#NULL!	#NULL!
360	Male	CS/SE	Yes	74.0712	6	>=7	#NULL!	#NULL!
361	Female	CS/SE	No	81.074	1	0-1	#NULL!	#NULL!
[truncated: 2,285 more rows]
