# Supplementary material for: The impact of accessibility to non-calcium-based phosphate binders and calcimimetics on mineral outcomes in patients receiving maintenance hemodialysis: A 10-year retrospective analysis of real-world data
Source: PLoS One. 2024 May 31;19(5):e0304649. doi: 10.1371/journal.pone.0304649 (PMC11142503; doi:10.1371/journal.pone.0304649)
Supplement: S1 Dataset — (ZIP) [file pone.0304649.s007.zip › Table 2 and Figures 2 and 3 HyperCa HyperPO4.xlsx]

## Sheet: Table 2 and Figures 2 and 3  Hy
No	Gender	Insurance	DM	Age_at_Lab1	Index1	DV_yrs	CCa_10.5 (%)	CCa_11 (%)	PO4_4.5 (%)	PO4_5 (%)
1	Female	CS/SE	No	38.189	1	0-2	0	0	40	40
1	Female	CS/SE	No	38.189	2	3-4	0	0	13	0
1	Female	CS/SE	No	38.189	3	>=5	0	0	13	12.5
2	Male	CS/SE	No	52.5096	1	0-2	0	0	50	50
2	Male	CS/SE	No	52.5096	2	3-4	0	0	33	33.3333
2	Male	CS/SE	No	52.5096	3	>=5	0	0	0	0
3	Male	CS/SE	Yes	54.8329	1	0-2	#NULL!	#NULL!	#NULL!	#NULL!
3	Male	CS/SE	Yes	54.8329	2	3-4	60	0	40	40
3	Male	CS/SE	Yes	54.8329	3	>=5	87	27	93	86.6667
4	Male	CS/SE	Yes	71.3397	1	0-2	#NULL!	#NULL!	#NULL!	#NULL!
4	Male	CS/SE	Yes	71.3397	2	3-4	0	0	100	100
4	Male	CS/SE	Yes	71.3397	3	>=5	0	0	41	23.5294
5	Female	CS/SE	Yes	62.526	1	0-2	9	9	0	0
5	Female	CS/SE	Yes	62.526	2	3-4	0	0	33	0
5	Female	CS/SE	Yes	62.526	3	>=5	0	0	29	14.2857
6	Female	CS/SE	Yes	56.863	1	0-2	0	0	33	16.6667
6	Female	CS/SE	Yes	56.863	2	3-4	0	0	67	33.3333
6	Female	CS/SE	Yes	56.863	3	>=5	0	0	75	50
7	Male	CS/SE	Yes	52.6356	1	0-2	0	0	75	75
7	Male	CS/SE	Yes	52.6356	2	3-4	0	0	83	83.3333
7	Male	CS/SE	Yes	52.6356	3	>=5	14	0	71	57.1429
8	Female	CS/SE	Yes	56.3644	1	0-2	63	0	88	75
8	Female	CS/SE	Yes	56.3644	2	3-4	100	100	0	0
8	Female	CS/SE	Yes	56.3644	3	>=5	#NULL!	#NULL!	#NULL!	#NULL!
9	Male	CS/SE	Yes	76.6027	1	0-2	0	0	67	44.4444
9	Male	CS/SE	Yes	76.6027	2	3-4	0	0	0	0
9	Male	CS/SE	Yes	76.6027	3	>=5	#NULL!	#NULL!	#NULL!	#NULL!
10	Male	CS/SE	Yes	49.063	1	0-2	13	13	88	75
10	Male	CS/SE	Yes	49.063	2	3-4	0	0	100	50
10	Male	CS/SE	Yes	49.063	3	>=5	0	0	67	33.3333
11	Male	CS/SE	Yes	70.1233	1	0-2	0	0	50	25
11	Male	CS/SE	Yes	70.1233	2	3-4	#NULL!	#NULL!	#NULL!	#NULL!
11	Male	CS/SE	Yes	70.1233	3	>=5	#NULL!	#NULL!	#NULL!	#NULL!
12	Male	CS/SE	Yes	76.3233	1	0-2	0	0	25	25
12	Male	CS/SE	Yes	76.3233	2	3-4	0	0	0	0
12	Male	CS/SE	Yes	76.3233	3	>=5	#NULL!	#NULL!	#NULL!	#NULL!
13	Male	CS/SE	No	79.9863	1	0-2	0	0	0	0
13	Male	CS/SE	No	79.9863	2	3-4	0	0	29	28.5714
13	Male	CS/SE	No	79.9863	3	>=5	0	0	36	18.1818
14	Male	CS/SE	Yes	65.3096	1	0-2	0	0	0	0
14	Male	CS/SE	Yes	65.3096	2	3-4	0	0	80	80
14	Male	CS/SE	Yes	65.3096	3	>=5	0	0	73	63.6364
15	Male	CS/SE	Yes	67.3918	1	0-2	0	0	0	0
15	Male	CS/SE	Yes	67.3918	2	3-4	0	0	50	25
15	Male	CS/SE	Yes	67.3918	3	>=5	0	0	50	21.4286
16	Male	CS/SE	Yes	39.2	1	0-2	0	0	0	0
16	Male	CS/SE	Yes	39.2	2	3-4	0	0	86	42.8571
16	Male	CS/SE	Yes	39.2	3	>=5	0	0	86	50
17	Male	CS/SE	Yes	68.0849	1	0-2	0	0	0	0
17	Male	CS/SE	Yes	68.0849	2	3-4	0	0	43	14.2857
17	Male	CS/SE	Yes	68.0849	3	>=5	7	0	33	26.6667
18	Male	CS/SE	No	73.5151	1	0-2	0	0	0	0
18	Male	CS/SE	No	73.5151	2	3-4	0	0	0	0
18	Male	CS/SE	No	73.5151	3	>=5	0	0	0	0
19	Female	CS/SE	No	42.7781	1	0-2	#NULL!	#NULL!	#NULL!	#NULL!
19	Female	CS/SE	No	42.7781	2	3-4	#NULL!	#NULL!	#NULL!	#NULL!
19	Female	CS/SE	No	42.7781	3	>=5	0	0	48	38.0952
20	Male	CS/SE	Yes	71.2849	1	0-2	#NULL!	#NULL!	#NULL!	#NULL!
20	Male	CS/SE	Yes	71.2849	2	3-4	0	0	38	12.5
20	Male	CS/SE	Yes	71.2849	3	>=5	8	0	15	7.69231
21	Male	CS/SE	No	40.0247	1	0-2	#NULL!	#NULL!	#NULL!	#NULL!
21	Male	CS/SE	No	40.0247	2	3-4	0	0	0	0
21	Male	CS/SE	No	40.0247	3	>=5	5	0	70	45
22	Male	CS/SE	Yes	72.4356	1	0-2	#NULL!	#NULL!	#NULL!	#NULL!
22	Male	CS/SE	Yes	72.4356	2	3-4	0	0	17	16.6667
22	Male	CS/SE	Yes	72.4356	3	>=5	0	0	0	0
23	Male	CS/SE	Yes	81.2192	1	0-2	#NULL!	#NULL!	#NULL!	#NULL!
23	Male	CS/SE	Yes	81.2192	2	3-4	0	0	0	0
23	Male	CS/SE	Yes	81.2192	3	>=5	10	0	0	0
24	Male	CS/SE	No	35.5178	1	0-2	100	67	67	66.6667
24	Male	CS/SE	No	35.5178	2	3-4	83	83	83	83.3333
24	Male	CS/SE	No	35.5178	3	>=5	#NULL!	#NULL!	#NULL!	#NULL!
25	Female	CS/SE	No	74.5288	1	0-2	0	0	20	0
25	Female	CS/SE	No	74.5288	2	3-4	0	0	63	50
25	Female	CS/SE	No	74.5288	3	>=5	0	0	0	0
26	Female	CS/SE	Yes	66.8521	1	0-2	#NULL!	#NULL!	#NULL!	#NULL!
26	Female	CS/SE	Yes	66.8521	2	3-4	0	0	33	16.6667
26	Female	CS/SE	Yes	66.8521	3	>=5	0	0	100	0
27	Female	CS/SE	Yes	71.5014	1	0-2	#NULL!	#NULL!	#NULL!	#NULL!
27	Female	CS/SE	Yes	71.5014	2	3-4	50	25	0	0
27	Female	CS/SE	Yes	71.5014	3	>=5	0	0	0	0
28	Female	CS/SE	No	67.6904	1	0-2	0	0	33	33.3333
28	Female	CS/SE	No	67.6904	2	3-4	0	0	0	0
28	Female	CS/SE	No	67.6904	3	>=5	#NULL!	#NULL!	#NULL!	#NULL!
29	Female	CS/SE	No	69.663	1	0-2	#NULL!	#NULL!	#NULL!	#NULL!
29	Female	CS/SE	No	69.663	2	3-4	0	0	100	0
29	Female	CS/SE	No	69.663	3	>=5	22	11	78	66.6667
30	Female	CS/SE	No	83.1315	1	0-2	#NULL!	#NULL!	#NULL!	#NULL!
30	Female	CS/SE	No	83.1315	2	3-4	0	0	100	0
30	Female	CS/SE	No	83.1315	3	>=5	0	0	85	69.2308
31	Female	CS/SE	No	87.737	1	0-2	#NULL!	#NULL!	#NULL!	#NULL!
31	Female	CS/SE	No	87.737	2	3-4	33	33	0	0
31	Female	CS/SE	No	87.737	3	>=5	13	13	13	12.5
32	Female	CS/SE	No	82.2301	1	0-2	#NULL!	#NULL!	#NULL!	#NULL!
32	Female	CS/SE	No	82.2301	2	3-4	0	0	100	100
32	Female	CS/SE	No	82.2301	3	>=5	69	17	62	38.4615
33	Male	CS/SE	No	65.5562	1	0-2	#NULL!	#NULL!	#NULL!	#NULL!
33	Male	CS/SE	No	65.5562	2	3-4	#NULL!	#NULL!	#NULL!	#NULL!
33	Male	CS/SE	No	65.5562	3	>=5	20	5	5	5
34	Male	CS/SE	Yes	62.0603	1	0-2	#NULL!	#NULL!	#NULL!	#NULL!
34	Male	CS/SE	Yes	62.0603	2	3-4	#NULL!	#NULL!	#NULL!	#NULL!
34	Male	CS/SE	Yes	62.0603	3	>=5	0	0	89	77.7778
35	Female	CS/SE	Yes	100.586	1	0-2	#NULL!	#NULL!	#NULL!	#NULL!
35	Female	CS/SE	Yes	100.586	2	3-4	#NULL!	#NULL!	#NULL!	#NULL!
35	Female	CS/SE	Yes	100.586	3	>=5	0	0	11	11.1111
36	Female	CS/SE	Yes	67.4493	1	0-2	#NULL!	#NULL!	#NULL!	#NULL!
36	Female	CS/SE	Yes	67.4493	2	3-4	#NULL!	#NULL!	#NULL!	#NULL!
36	Female	CS/SE	Yes	67.4493	3	>=5	12	0	52	36
38	Male	CS/SE	No	71.5836	1	0-2	#NULL!	#NULL!	#NULL!	#NULL!
38	Male	CS/SE	No	71.5836	2	3-4	#NULL!	#NULL!	#NULL!	#NULL!
38	Male	CS/SE	No	71.5836	3	>=5	60	20	60	40
39	Male	CS/SE	Yes	67.8274	1	0-2	#NULL!	#NULL!	#NULL!	#NULL!
39	Male	CS/SE	Yes	67.8274	2	3-4	#NULL!	#NULL!	#NULL!	#NULL!
39	Male	CS/SE	Yes	67.8274	3	>=5	0	0	33	13.3333
40	Male	CS/SE	No	62.0548	1	0-2	#NULL!	#NULL!	#NULL!	#NULL!
40	Male	CS/SE	No	62.0548	2	3-4	#NULL!	#NULL!	#NULL!	#NULL!
40	Male	CS/SE	No	62.0548	3	>=5	0	0	100	100
54	Male	CS/SE	No	84.3288	1	0-2	0	0	0	0
54	Male	CS/SE	No	84.3288	2	3-4	#NULL!	#NULL!	#NULL!	#NULL!
54	Male	CS/SE	No	84.3288	3	>=5	#NULL!	#NULL!	#NULL!	#NULL!
55	Female	CS/SE	No	87.6082	1	0-2	#NULL!	#NULL!	#NULL!	#NULL!
55	Female	CS/SE	No	87.6082	2	3-4	#NULL!	#NULL!	#NULL!	#NULL!
55	Female	CS/SE	No	87.6082	3	>=5	81	31	6	0
56	Female	CS/SE	No	89.989	1	0-2	0	0	44	22.2222
56	Female	CS/SE	No	89.989	2	3-4	0	0	0	0
56	Female	CS/SE	No	89.989	3	>=5	#NULL!	#NULL!	#NULL!	#NULL!
57	Male	CS/SE	Yes	63.7342	1	0-2	0	0	0	0
57	Male	CS/SE	Yes	63.7342	2	3-4	0	0	20	0
57	Male	CS/SE	Yes	63.7342	3	>=5	0	0	0	0
59	Male	CS/SE	Yes	56.4055	1	0-2	13	0	50	37.5
59	Male	CS/SE	Yes	56.4055	2	3-4	#NULL!	#NULL!	#NULL!	#NULL!
59	Male	CS/SE	Yes	56.4055	3	>=5	#NULL!	#NULL!	#NULL!	#NULL!
60	Female	CS/SE	No	78.6767	1	0-2	0	0	17	0
60	Female	CS/SE	No	78.6767	2	3-4	17	17	33	16.6667
60	Female	CS/SE	No	78.6767	3	>=5	0	0	75	50
61	Male	CS/SE	No	88.1945	1	0-2	14	0	29	0
61	Male	CS/SE	No	88.1945	2	3-4	0	0	25	0
61	Male	CS/SE	No	88.1945	3	>=5	#NULL!	#NULL!	#NULL!	#NULL!
62	Male	CS/SE	Yes	73.9123	1	0-2	0	0	0	0
62	Male	CS/SE	Yes	73.9123	2	3-4	0	0	0	0
62	Male	CS/SE	Yes	73.9123	3	>=5	#NULL!	#NULL!	#NULL!	#NULL!
63	Female	CS/SE	No	46.7096	1	0-2	100	100	75	75
63	Female	CS/SE	No	46.7096	2	3-4	67	33	100	83.3333
63	Female	CS/SE	No	46.7096	3	>=5	9	0	73	54.5455
64	Male	CS/SE	Yes	80.7507	1	0-2	0	0	0	0
64	Male	CS/SE	Yes	80.7507	2	3-4	0	0	0	0
64	Male	CS/SE	Yes	80.7507	3	>=5	#NULL!	#NULL!	#NULL!	#NULL!
65	Female	CS/SE	Yes	92.5808	1	0-2	0	0	75	75
65	Female	CS/SE	Yes	92.5808	2	3-4	0	0	17	16.6667
65	Female	CS/SE	Yes	92.5808	3	>=5	0	0	8	0
66	Female	CS/SE	Yes	73.1452	1	0-2	0	0	100	25
66	Female	CS/SE	Yes	73.1452	2	3-4	0	0	40	40
66	Female	CS/SE	Yes	73.1452	3	>=5	0	0	67	50
67	Male	CS/SE	No	80.3151	1	0-2	50	0	50	0
67	Male	CS/SE	No	80.3151	2	3-4	100	25	25	25
67	Male	CS/SE	No	80.3151	3	>=5	50	30	50	40
68	Male	CS/SE	No	78.7644	1	0-2	#NULL!	#NULL!	#NULL!	#NULL!
68	Male	CS/SE	No	78.7644	2	3-4	0	0	20	0
68	Male	CS/SE	No	78.7644	3	>=5	#NULL!	#NULL!	#NULL!	#NULL!
69	Female	CS/SE	No	75.0575	1	0-2	#NULL!	#NULL!	#NULL!	#NULL!
69	Female	CS/SE	No	75.0575	2	3-4	0	0	0	0
69	Female	CS/SE	No	75.0575	3	>=5	0	0	0	0
70	Female	CS/SE	Yes	74.8082	1	0-2	#NULL!	#NULL!	#NULL!	#NULL!
70	Female	CS/SE	Yes	74.8082	2	3-4	0	0	0	0
70	Female	CS/SE	Yes	74.8082	3	>=5	7	7	27	20
71	Male	CS/SE	No	53.5726	1	0-2	#NULL!	#NULL!	#NULL!	#NULL!
71	Male	CS/SE	No	53.5726	2	3-4	67	0	0	0
71	Male	CS/SE	No	53.5726	3	>=5	50	17	29	16.6667
72	Male	CS/SE	Yes	63.7753	1	0-2	#NULL!	#NULL!	#NULL!	#NULL!
72	Male	CS/SE	Yes	63.7753	2	3-4	#NULL!	#NULL!	#NULL!	#NULL!
72	Male	CS/SE	Yes	63.7753	3	>=5	57	0	71	57.1429
73	Female	CS/SE	No	59.1315	1	0-2	#NULL!	#NULL!	#NULL!	#NULL!
73	Female	CS/SE	No	59.1315	2	3-4	#NULL!	#NULL!	#NULL!	#NULL!
73	Female	CS/SE	No	59.1315	3	>=5	6	6	83	72.2222
74	Female	CS/SE	Yes	79.5096	1	0-2	#NULL!	#NULL!	#NULL!	#NULL!
74	Female	CS/SE	Yes	79.5096	2	3-4	#NULL!	#NULL!	#NULL!	#NULL!
74	Female	CS/SE	Yes	79.5096	3	>=5	0	0	18	18.1818
75	Male	CS/SE	Yes	59.5781	1	0-2	#NULL!	#NULL!	#NULL!	#NULL!
75	Male	CS/SE	Yes	59.5781	2	3-4	#NULL!	#NULL!	#NULL!	#NULL!
75	Male	CS/SE	Yes	59.5781	3	>=5	0	0	30	20
76	Female	CS/SE	Yes	83.737	1	0-2	#NULL!	#NULL!	#NULL!	#NULL!
76	Female	CS/SE	Yes	83.737	2	3-4	#NULL!	#NULL!	#NULL!	#NULL!
76	Female	CS/SE	Yes	83.737	3	>=5	0	0	0	0
77	Female	CS/SE	No	56.9589	1	0-2	#NULL!	#NULL!	#NULL!	#NULL!
77	Female	CS/SE	No	56.9589	2	3-4	#NULL!	#NULL!	#NULL!	#NULL!
77	Female	CS/SE	No	56.9589	3	>=5	32	9	41	36.3636
78	Female	CS/SE	Yes	69.2986	1	0-2	#NULL!	#NULL!	#NULL!	#NULL!
78	Female	CS/SE	Yes	69.2986	2	3-4	#NULL!	#NULL!	#NULL!	#NULL!
78	Female	CS/SE	Yes	69.2986	3	>=5	0	0	13	12.5
80	Female	CS/SE	Yes	75.5123	1	0-2	#NULL!	#NULL!	#NULL!	#NULL!
80	Female	CS/SE	Yes	75.5123	2	3-4	#NULL!	#NULL!	#NULL!	#NULL!
80	Female	CS/SE	Yes	75.5123	3	>=5	60	40	0	0
92	Female	CS/SE	No	58.4575	1	0-2	#NULL!	#NULL!	#NULL!	#NULL!
92	Female	CS/SE	No	58.4575	2	3-4	67	33	33	33.3333
92	Female	CS/SE	No	58.4575	3	>=5	10	0	71	33.3333
94	Female	CS/SE	No	64.9479	1	0-2	25	0	0	0
94	Female	CS/SE	No	64.9479	2	3-4	#NULL!	#NULL!	#NULL!	#NULL!
94	Female	CS/SE	No	64.9479	3	>=5	#NULL!	#NULL!	#NULL!	#NULL!
95	Male	CS/SE	No	87.8329	1	0-2	#NULL!	#NULL!	#NULL!	#NULL!
95	Male	CS/SE	No	87.8329	2	3-4	#NULL!	#NULL!	#NULL!	#NULL!
95	Male	CS/SE	No	87.8329	3	>=5	0	0	24	11.7647
96	Female	CS/SE	No	66.4904	1	0-2	40	0	0	0
96	Female	CS/SE	No	66.4904	2	3-4	60	0	0	0
96	Female	CS/SE	No	66.4904	3	>=5	25	0	50	25
97	Male	CS/SE	Yes	55.1945	1	0-2	0	0	29	28.5714
97	Male	CS/SE	Yes	55.1945	2	3-4	75	25	75	25
97	Male	CS/SE	Yes	55.1945	3	>=5	100	0	33	33.3333
98	Female	CS/SE	Yes	71.4877	1	0-2	11	0	0	0
98	Female	CS/SE	Yes	71.4877	2	3-4	14	0	14	0
98	Female	CS/SE	Yes	71.4877	3	>=5	14	14	0	0
99	Male	CS/SE	Yes	67.989	1	0-2	0	0	0	0
99	Male	CS/SE	Yes	67.989	2	3-4	0	0	0	0
99	Male	CS/SE	Yes	67.989	3	>=5	0	0	0	0
100	Male	CS/SE	No	75.3726	1	0-2	33	0	33	33.3333
100	Male	CS/SE	No	75.3726	2	3-4	20	20	25	0
100	Male	CS/SE	No	75.3726	3	>=5	0	0	0	0
101	Male	CS/SE	Yes	75.7863	1	0-2	0	0	40	40
101	Male	CS/SE	Yes	75.7863	2	3-4	0	0	33	33.3333
101	Male	CS/SE	Yes	75.7863	3	>=5	#NULL!	#NULL!	#NULL!	#NULL!
102	Male	CS/SE	Yes	55.2767	1	0-2	11	11	50	12.5
102	Male	CS/SE	Yes	55.2767	2	3-4	0	0	57	14.2857
102	Male	CS/SE	Yes	55.2767	3	>=5	0	0	14	0
103	Female	CS/SE	Yes	68.2055	1	0-2	0	0	10	10
103	Female	CS/SE	Yes	68.2055	2	3-4	17	0	50	16.6667
103	Female	CS/SE	Yes	68.2055	3	>=5	0	0	50	0
104	Male	CS/SE	Yes	71.337	1	0-2	0	0	0	0
104	Male	CS/SE	Yes	71.337	2	3-4	0	0	0	0
104	Male	CS/SE	Yes	71.337	3	>=5	#NULL!	#NULL!	#NULL!	#NULL!
105	Female	CS/SE	Yes	68.9699	1	0-2	0	0	100	60
105	Female	CS/SE	Yes	68.9699	2	3-4	#NULL!	#NULL!	#NULL!	#NULL!
105	Female	CS/SE	Yes	68.9699	3	>=5	#NULL!	#NULL!	#NULL!	#NULL!
106	Male	CS/SE	Yes	63.1123	1	0-2	0	0	100	88.8889
106	Male	CS/SE	Yes	63.1123	2	3-4	0	0	67	66.6667
106	Male	CS/SE	Yes	63.1123	3	>=5	0	0	50	0
108	Female	CS/SE	No	84.3644	1	0-2	0	0	33	16.6667
108	Female	CS/SE	No	84.3644	2	3-4	0	0	71	14.2857
108	Female	CS/SE	No	84.3644	3	>=5	0	0	50	40
109	Male	CS/SE	Yes	58.6	1	0-2	0	0	45	36.3636
109	Male	CS/SE	Yes	58.6	2	3-4	#NULL!	#NULL!	#NULL!	#NULL!
109	Male	CS/SE	Yes	58.6	3	>=5	#NULL!	#NULL!	#NULL!	#NULL!
110	Male	CS/SE	Yes	68.6795	1	0-2	0	0	43	14.2857
110	Male	CS/SE	Yes	68.6795	2	3-4	0	0	14	0
110	Male	CS/SE	Yes	68.6795	3	>=5	0	0	67	0
111	Female	CS/SE	Yes	77.9781	1	0-2	17	0	17	16.6667
111	Female	CS/SE	Yes	77.9781	2	3-4	#NULL!	#NULL!	#NULL!	#NULL!
111	Female	CS/SE	Yes	77.9781	3	>=5	#NULL!	#NULL!	#NULL!	#NULL!
112	Male	CS/SE	No	77.0055	1	0-2	0	0	80	80
112	Male	CS/SE	No	77.0055	2	3-4	0	0	50	50
112	Male	CS/SE	No	77.0055	3	>=5	20	20	20	20
113	Female	CS/SE	Yes	70.5863	1	0-2	0	0	0	0
113	Female	CS/SE	Yes	70.5863	2	3-4	14	0	14	14.2857
113	Female	CS/SE	Yes	70.5863	3	>=5	0	0	8	8.33333
114	Female	CS/SE	No	56.7123	1	0-2	#NULL!	#NULL!	#NULL!	#NULL!
114	Female	CS/SE	No	56.7123	2	3-4	0	0	0	0
114	Female	CS/SE	No	56.7123	3	>=5	17	9	13	4.34783
115	Female	CS/SE	Yes	66.1836	1	0-2	#NULL!	#NULL!	#NULL!	#NULL!
115	Female	CS/SE	Yes	66.1836	2	3-4	0	0	0	0
115	Female	CS/SE	Yes	66.1836	3	>=5	0	0	0	0
116	Female	CS/SE	No	49.3014	1	0-2	#NULL!	#NULL!	#NULL!	#NULL!
116	Female	CS/SE	No	49.3014	2	3-4	0	0	60	60
116	Female	CS/SE	No	49.3014	3	>=5	25	0	67	50
117	Male	CS/SE	No	76.074	1	0-2	#NULL!	#NULL!	#NULL!	#NULL!
117	Male	CS/SE	No	76.074	2	3-4	0	0	0	0
117	Male	CS/SE	No	76.074	3	>=5	13	7	7	6.66667
118	Female	CS/SE	Yes	80.3808	1	0-2	#NULL!	#NULL!	#NULL!	#NULL!
118	Female	CS/SE	Yes	80.3808	2	3-4	0	0	0	0
118	Female	CS/SE	Yes	80.3808	3	>=5	0	0	14	0
119	Male	CS/SE	No	70.9068	1	0-2	#NULL!	#NULL!	#NULL!	#NULL!
119	Male	CS/SE	No	70.9068	2	3-4	0	0	33	33.3333
119	Male	CS/SE	No	70.9068	3	>=5	5	0	42	21.0526
120	Male	CS/SE	Yes	81.5753	1	0-2	#NULL!	#NULL!	#NULL!	#NULL!
120	Male	CS/SE	Yes	81.5753	2	3-4	#NULL!	#NULL!	#NULL!	#NULL!
120	Male	CS/SE	Yes	81.5753	3	>=5	20	0	20	20
122	Male	CS/SE	Yes	74.8137	1	0-2	#NULL!	#NULL!	#NULL!	#NULL!
122	Male	CS/SE	Yes	74.8137	2	3-4	#NULL!	#NULL!	#NULL!	#NULL!
122	Male	CS/SE	Yes	74.8137	3	>=5	0	0	30	20
123	Female	CS/SE	Yes	65.5096	1	0-2	#NULL!	#NULL!	#NULL!	#NULL!
123	Female	CS/SE	Yes	65.5096	2	3-4	#NULL!	#NULL!	#NULL!	#NULL!
123	Female	CS/SE	Yes	65.5096	3	>=5	0	0	50	12.5
125	Female	CS/SE	No	64.8082	1	0-2	#NULL!	#NULL!	#NULL!	#NULL!
125	Female	CS/SE	No	64.8082	2	3-4	#NULL!	#NULL!	#NULL!	#NULL!
125	Female	CS/SE	No	64.8082	3	>=5	0	0	38	16.6667
130	Male	CS/SE	Yes	83.8712	1	0-2	38	13	86	57.1429
130	Male	CS/SE	Yes	83.8712	2	3-4	0	0	20	0
130	Male	CS/SE	Yes	83.8712	3	>=5	20	0	0	0
131	Female	CS/SE	Yes	75.7288	1	0-2	0	0	13	12.5
131	Female	CS/SE	Yes	75.7288	2	3-4	0	0	50	16.6667
131	Female	CS/SE	Yes	75.7288	3	>=5	0	0	0	0
132	Female	CS/SE	Yes	68.7918	1	0-2	38	25	38	37.5
132	Female	CS/SE	Yes	68.7918	2	3-4	0	0	17	0
132	Female	CS/SE	Yes	68.7918	3	>=5	0	0	0	0
133	Female	CS/SE	No	68.9233	1	0-2	10	0	22	11.1111
133	Female	CS/SE	No	68.9233	2	3-4	17	0	17	0
133	Female	CS/SE	No	68.9233	3	>=5	#NULL!	#NULL!	#NULL!	#NULL!
134	Male	CS/SE	Yes	64.1178	1	0-2	75	14	50	12.5
134	Male	CS/SE	Yes	64.1178	2	3-4	80	40	80	40
134	Male	CS/SE	Yes	64.1178	3	>=5	#NULL!	#NULL!	#NULL!	#NULL!
135	Male	CS/SE	Yes	86.7178	1	0-2	0	0	38	12.5
135	Male	CS/SE	Yes	86.7178	2	3-4	33	33	33	16.6667
135	Male	CS/SE	Yes	86.7178	3	>=5	#NULL!	#NULL!	#NULL!	#NULL!
136	Male	CS/SE	No	51.7096	1	0-2	0	0	0	0
136	Male	CS/SE	No	51.7096	2	3-4	100	80	80	60
136	Male	CS/SE	No	51.7096	3	>=5	33	22	44	44.4444
137	Female	CS/SE	No	49.2082	1	0-2	67	33	67	33.3333
137	Female	CS/SE	No	49.2082	2	3-4	67	0	67	33.3333
137	Female	CS/SE	No	49.2082	3	>=5	20	10	40	40
138	Female	CS/SE	No	65.2603	1	0-2	67	14	0	0
138	Female	CS/SE	No	65.2603	2	3-4	86	29	14	0
138	Female	CS/SE	No	65.2603	3	>=5	#NULL!	#NULL!	#NULL!	#NULL!
139	Female	CS/SE	Yes	79.126	1	0-2	0	0	75	75
139	Female	CS/SE	Yes	79.126	2	3-4	40	0	0	0
139	Female	CS/SE	Yes	79.126	3	>=5	0	0	0	0
140	Female	CS/SE	Yes	62.5699	1	0-2	100	0	0	0
140	Female	CS/SE	Yes	62.5699	2	3-4	0	0	13	0
140	Female	CS/SE	Yes	62.5699	3	>=5	0	0	50	31.25
141	Male	CS/SE	Yes	65.4384	1	0-2	0	0	100	100
141	Male	CS/SE	Yes	65.4384	2	3-4	17	0	33	33.3333
141	Male	CS/SE	Yes	65.4384	3	>=5	#NULL!	#NULL!	#NULL!	#NULL!
142	Male	CS/SE	Yes	73.4055	1	0-2	#NULL!	#NULL!	#NULL!	#NULL!
142	Male	CS/SE	Yes	73.4055	2	3-4	83	0	33	0
142	Male	CS/SE	Yes	73.4055	3	>=5	53	24	47	29.4118
143	Male	CS/SE	Yes	80.0932	1	0-2	#NULL!	#NULL!	#NULL!	#NULL!
143	Male	CS/SE	Yes	80.0932	2	3-4	0	0	0	0
143	Male	CS/SE	Yes	80.0932	3	>=5	0	0	14	0
144	Female	CS/SE	No	87.6877	1	0-2	#NULL!	#NULL!	#NULL!	#NULL!
144	Female	CS/SE	No	87.6877	2	3-4	0	0	67	66.6667
144	Female	CS/SE	No	87.6877	3	>=5	10	0	70	70
145	Male	CS/SE	No	66.1781	1	0-2	#NULL!	#NULL!	#NULL!	#NULL!
145	Male	CS/SE	No	66.1781	2	3-4	#NULL!	#NULL!	#NULL!	#NULL!
145	Male	CS/SE	No	66.1781	3	>=5	67	11	44	33.3333
146	Female	CS/SE	No	86.663	1	0-2	#NULL!	#NULL!	#NULL!	#NULL!
146	Female	CS/SE	No	86.663	2	3-4	#NULL!	#NULL!	#NULL!	#NULL!
146	Female	CS/SE	No	86.663	3	>=5	23	9	64	45.4545
147	Male	CS/SE	No	49.3288	1	0-2	#NULL!	#NULL!	#NULL!	#NULL!
147	Male	CS/SE	No	49.3288	2	3-4	#NULL!	#NULL!	#NULL!	#NULL!
147	Male	CS/SE	No	49.3288	3	>=5	67	7	93	86.6667
150	Male	CS/SE	No	81.7178	1	0-2	#NULL!	#NULL!	#NULL!	#NULL!
150	Male	CS/SE	No	81.7178	2	3-4	#NULL!	#NULL!	#NULL!	#NULL!
150	Male	CS/SE	No	81.7178	3	>=5	100	50	25	0
155	Female	CS/SE	No	59.6658	1	0-2	#NULL!	#NULL!	#NULL!	#NULL!
155	Female	CS/SE	No	59.6658	2	3-4	#NULL!	#NULL!	#NULL!	#NULL!
155	Female	CS/SE	No	59.6658	3	>=5	25	13	81	62.5
156	Female	CS/SE	No	61.1918	1	0-2	#NULL!	#NULL!	#NULL!	#NULL!
156	Female	CS/SE	No	61.1918	2	3-4	#NULL!	#NULL!	#NULL!	#NULL!
156	Female	CS/SE	No	61.1918	3	>=5	23	5	23	13.6364
158	Male	CS/SE	Yes	77.9205	1	0-2	0	0	29	14.2857
158	Male	CS/SE	Yes	77.9205	2	3-4	0	0	0	0
158	Male	CS/SE	Yes	77.9205	3	>=5	0	0	33	33.3333
159	Male	CS/SE	Yes	63.5397	1	0-2	0	0	88	75
159	Male	CS/SE	Yes	63.5397	2	3-4	#NULL!	#NULL!	#NULL!	#NULL!
159	Male	CS/SE	Yes	63.5397	3	>=5	#NULL!	#NULL!	#NULL!	#NULL!
160	Female	CS/SE	Yes	55.1753	1	0-2	0	0	56	33.3333
160	Female	CS/SE	Yes	55.1753	2	3-4	0	0	50	37.5
160	Female	CS/SE	Yes	55.1753	3	>=5	0	0	50	0
161	Female	CS/SE	No	74.2493	1	0-2	20	20	80	60
161	Female	CS/SE	No	74.2493	2	3-4	67	17	83	66.6667
161	Female	CS/SE	No	74.2493	3	>=5	0	0	100	100
162	Male	CS/SE	Yes	68.0247	1	0-2	25	13	0	0
162	Male	CS/SE	Yes	68.0247	2	3-4	0	0	0	0
162	Male	CS/SE	Yes	68.0247	3	>=5	0	0	0	0
163	Male	CS/SE	Yes	55.2301	1	0-2	0	0	78	66.6667
163	Male	CS/SE	Yes	55.2301	2	3-4	0	0	100	0
163	Male	CS/SE	Yes	55.2301	3	>=5	#NULL!	#NULL!	#NULL!	#NULL!
164	Female	CS/SE	No	86.4356	1	0-2	0	0	0	0
164	Female	CS/SE	No	86.4356	2	3-4	0	0	0	0
164	Female	CS/SE	No	86.4356	3	>=5	#NULL!	#NULL!	#NULL!	#NULL!
166	Female	CS/SE	No	56.0329	1	0-2	0	0	67	66.6667
166	Female	CS/SE	No	56.0329	2	3-4	38	0	50	50
166	Female	CS/SE	No	56.0329	3	>=5	67	25	50	33.3333
167	Male	CS/SE	No	74.9726	1	0-2	0	0	40	20
167	Male	CS/SE	No	74.9726	2	3-4	0	0	100	66.6667
167	Male	CS/SE	No	74.9726	3	>=5	0	0	14	0
168	Female	CS/SE	No	80.5616	1	0-2	0	0	25	25
168	Female	CS/SE	No	80.5616	2	3-4	50	50	0	0
168	Female	CS/SE	No	80.5616	3	>=5	#NULL!	#NULL!	#NULL!	#NULL!
169	Female	CS/SE	Yes	45.4329	1	0-2	20	0	100	80
169	Female	CS/SE	Yes	45.4329	2	3-4	29	0	86	85.7143
169	Female	CS/SE	Yes	45.4329	3	>=5	0	0	17	0
170	Male	CS/SE	Yes	76.6959	1	0-2	0	0	60	20
170	Male	CS/SE	Yes	76.6959	2	3-4	14	0	57	0
170	Male	CS/SE	Yes	76.6959	3	>=5	0	0	45	18.1818
171	Female	CS/SE	No	63.3507	1	0-2	0	0	0	0
171	Female	CS/SE	No	63.3507	2	3-4	0	0	14	0
171	Female	CS/SE	No	63.3507	3	>=5	50	20	30	10
172	Female	CS/SE	Yes	70.1534	1	0-2	25	0	25	0
172	Female	CS/SE	Yes	70.1534	2	3-4	33	0	50	16.6667
172	Female	CS/SE	Yes	70.1534	3	>=5	0	0	42	8.33333
173	Male	CS/SE	No	35.6192	1	0-2	0	0	100	75
173	Male	CS/SE	No	35.6192	2	3-4	0	0	100	85.7143
173	Male	CS/SE	No	35.6192	3	>=5	#NULL!	#NULL!	#NULL!	#NULL!
174	Female	CS/SE	Yes	76.4712	1	0-2	0	0	100	100
174	Female	CS/SE	Yes	76.4712	2	3-4	0	0	86	57.1429
174	Female	CS/SE	Yes	76.4712	3	>=5	7	0	67	46.6667
175	Female	CS/SE	No	57.863	1	0-2	0	0	100	0
175	Female	CS/SE	No	57.863	2	3-4	11	11	67	44.4444
175	Female	CS/SE	No	57.863	3	>=5	0	0	11	0
176	Male	CS/SE	Yes	82.9479	1	0-2	0	0	100	50
176	Male	CS/SE	Yes	82.9479	2	3-4	0	0	80	40
176	Male	CS/SE	Yes	82.9479	3	>=5	#NULL!	#NULL!	#NULL!	#NULL!
177	Female	CS/SE	Yes	66.4247	1	0-2	0	0	100	0
177	Female	CS/SE	Yes	66.4247	2	3-4	0	0	17	0
177	Female	CS/SE	Yes	66.4247	3	>=5	20	20	0	0
178	Female	CS/SE	No	86.2274	1	0-2	50	17	50	16.6667
178	Female	CS/SE	No	86.2274	2	3-4	0	0	50	25
178	Female	CS/SE	No	86.2274	3	>=5	#NULL!	#NULL!	#NULL!	#NULL!
179	Female	CS/SE	No	80.4822	1	0-2	0	0	0	0
179	Female	CS/SE	No	80.4822	2	3-4	0	0	0	0
179	Female	CS/SE	No	80.4822	3	>=5	0	0	19	6.25
180	Female	CS/SE	No	76.5507	1	0-2	#NULL!	#NULL!	#NULL!	#NULL!
180	Female	CS/SE	No	76.5507	2	3-4	33	17	17	0
180	Female	CS/SE	No	76.5507	3	>=5	0	0	28	11.1111
181	Male	CS/SE	No	68.2959	1	0-2	#NULL!	#NULL!	#NULL!	#NULL!
181	Male	CS/SE	No	68.2959	2	3-4	14	0	71	42.8571
181	Male	CS/SE	No	68.2959	3	>=5	80	40	20	20
182	Female	CS/SE	Yes	63.3315	1	0-2	#NULL!	#NULL!	#NULL!	#NULL!
182	Female	CS/SE	Yes	63.3315	2	3-4	0	0	0	0
182	Female	CS/SE	Yes	63.3315	3	>=5	0	0	5	0
183	Female	CS/SE	No	70.611	1	0-2	#NULL!	#NULL!	#NULL!	#NULL!
183	Female	CS/SE	No	70.611	2	3-4	0	0	0	0
183	Female	CS/SE	No	70.611	3	>=5	0	0	33	33.3333
184	Female	CS/SE	No	83.7041	1	0-2	#NULL!	#NULL!	#NULL!	#NULL!
184	Female	CS/SE	No	83.7041	2	3-4	0	0	50	50
184	Female	CS/SE	No	83.7041	3	>=5	0	0	50	50
185	Male	CS/SE	No	71.5233	1	0-2	#NULL!	#NULL!	#NULL!	#NULL!
185	Male	CS/SE	No	71.5233	2	3-4	50	0	50	0
185	Male	CS/SE	No	71.5233	3	>=5	29	17	63	41.6667
186	Female	CS/SE	Yes	63.6986	1	0-2	#NULL!	#NULL!	#NULL!	#NULL!
186	Female	CS/SE	Yes	63.6986	2	3-4	50	50	0	0
186	Female	CS/SE	Yes	63.6986	3	>=5	17	8	29	25
187	Female	CS/SE	Yes	76.5562	1	0-2	#NULL!	#NULL!	#NULL!	#NULL!
187	Female	CS/SE	Yes	76.5562	2	3-4	0	0	0	0
187	Female	CS/SE	Yes	76.5562	3	>=5	0	0	0	0
188	Female	CS/SE	No	53.9616	1	0-2	#NULL!	#NULL!	#NULL!	#NULL!
188	Female	CS/SE	No	53.9616	2	3-4	#NULL!	#NULL!	#NULL!	#NULL!
188	Female	CS/SE	No	53.9616	3	>=5	68	50	91	86.3636
189	Female	CS/SE	Yes	74.3616	1	0-2	#NULL!	#NULL!	#NULL!	#NULL!
189	Female	CS/SE	Yes	74.3616	2	3-4	#NULL!	#NULL!	#NULL!	#NULL!
189	Female	CS/SE	Yes	74.3616	3	>=5	48	12	8	4
190	Male	CS/SE	Yes	63.9945	1	0-2	#NULL!	#NULL!	#NULL!	#NULL!
190	Male	CS/SE	Yes	63.9945	2	3-4	#NULL!	#NULL!	#NULL!	#NULL!
190	Male	CS/SE	Yes	63.9945	3	>=5	4	4	87	82.6087
191	Female	CS/SE	No	56.6082	1	0-2	#NULL!	#NULL!	#NULL!	#NULL!
191	Female	CS/SE	No	56.6082	2	3-4	#NULL!	#NULL!	#NULL!	#NULL!
191	Female	CS/SE	No	56.6082	3	>=5	0	0	91	81.8182
192	Female	CS/SE	Yes	78.4795	1	0-2	#NULL!	#NULL!	#NULL!	#NULL!
192	Female	CS/SE	Yes	78.4795	2	3-4	#NULL!	#NULL!	#NULL!	#NULL!
192	Female	CS/SE	Yes	78.4795	3	>=5	0	0	6	0
193	Female	CS/SE	No	72.4329	1	0-2	#NULL!	#NULL!	#NULL!	#NULL!
193	Female	CS/SE	No	72.4329	2	3-4	#NULL!	#NULL!	#NULL!	#NULL!
193	Female	CS/SE	No	72.4329	3	>=5	75	67	50	50
225	Male	CS/SE	No	74.2849	1	0-2	#NULL!	#NULL!	#NULL!	#NULL!
225	Male	CS/SE	No	74.2849	2	3-4	#NULL!	#NULL!	#NULL!	#NULL!
225	Male	CS/SE	No	74.2849	3	>=5	5	0	5	5
226	Male	CS/SE	Yes	55.9233	1	0-2	0	0	100	80
226	Male	CS/SE	Yes	55.9233	2	3-4	#NULL!	#NULL!	#NULL!	#NULL!
226	Male	CS/SE	Yes	55.9233	3	>=5	#NULL!	#NULL!	#NULL!	#NULL!
228	Female	CS/SE	Yes	65.874	1	0-2	0	0	33	33.3333
228	Female	CS/SE	Yes	65.874	2	3-4	13	0	63	50
228	Female	CS/SE	Yes	65.874	3	>=5	0	0	33	33.3333
229	Male	CS/SE	No	77.0219	1	0-2	0	0	22	11.1111
229	Male	CS/SE	No	77.0219	2	3-4	25	0	25	0
229	Male	CS/SE	No	77.0219	3	>=5	#NULL!	#NULL!	#NULL!	#NULL!
230	Female	CS/SE	Yes	75.989	1	0-2	0	0	13	0
230	Female	CS/SE	Yes	75.989	2	3-4	0	0	14	14.2857
230	Female	CS/SE	Yes	75.989	3	>=5	0	0	0	0
231	Male	CS/SE	Yes	76.2247	1	0-2	0	0	63	50
231	Male	CS/SE	Yes	76.2247	2	3-4	17	0	17	16.6667
231	Male	CS/SE	Yes	76.2247	3	>=5	#NULL!	#NULL!	#NULL!	#NULL!
232	Female	CS/SE	Yes	77.1507	1	0-2	20	20	0	0
232	Female	CS/SE	Yes	77.1507	2	3-4	#NULL!	#NULL!	#NULL!	#NULL!
232	Female	CS/SE	Yes	77.1507	3	>=5	#NULL!	#NULL!	#NULL!	#NULL!
233	Male	CS/SE	Yes	53.9014	1	0-2	0	0	100	100
233	Male	CS/SE	Yes	53.9014	2	3-4	0	0	100	83.3333
233	Male	CS/SE	Yes	53.9014	3	>=5	0	0	100	100
234	Male	CS/SE	No	78.4712	1	0-2	29	29	14	0
234	Male	CS/SE	No	78.4712	2	3-4	0	0	0	0
234	Male	CS/SE	No	78.4712	3	>=5	#NULL!	#NULL!	#NULL!	#NULL!
236	Male	CS/SE	Yes	58.1616	1	0-2	25	0	100	100
236	Male	CS/SE	Yes	58.1616	2	3-4	0	0	100	100
236	Male	CS/SE	Yes	58.1616	3	>=5	#NULL!	#NULL!	#NULL!	#NULL!
237	Female	CS/SE	Yes	77.3068	1	0-2	100	0	0	0
237	Female	CS/SE	Yes	77.3068	2	3-4	0	0	29	14.2857
237	Female	CS/SE	Yes	77.3068	3	>=5	0	0	20	6.66667
238	Male	CS/SE	Yes	57.4329	1	0-2	#NULL!	#NULL!	#NULL!	#NULL!
238	Male	CS/SE	Yes	57.4329	2	3-4	0	0	0	0
238	Male	CS/SE	Yes	57.4329	3	>=5	29	12	59	41.1765
239	Female	CS/SE	No	69.5178	1	0-2	#NULL!	#NULL!	#NULL!	#NULL!
239	Female	CS/SE	No	69.5178	2	3-4	17	17	0	0
239	Female	CS/SE	No	69.5178	3	>=5	0	0	0	0
240	Male	CS/SE	No	79.0986	1	0-2	#NULL!	#NULL!	#NULL!	#NULL!
240	Male	CS/SE	No	79.0986	2	3-4	0	0	33	33.3333
240	Male	CS/SE	No	79.0986	3	>=5	#NULL!	#NULL!	#NULL!	#NULL!
242	Male	CS/SE	No	84.2082	1	0-2	#NULL!	#NULL!	#NULL!	#NULL!
242	Male	CS/SE	No	84.2082	2	3-4	#NULL!	#NULL!	#NULL!	#NULL!
242	Male	CS/SE	No	84.2082	3	>=5	0	0	29	17.6471
243	Female	CS/SE	Yes	63.6822	1	0-2	#NULL!	#NULL!	#NULL!	#NULL!
243	Female	CS/SE	Yes	63.6822	2	3-4	#NULL!	#NULL!	#NULL!	#NULL!
243	Female	CS/SE	Yes	63.6822	3	>=5	0	0	20	10
245	Male	CS/SE	No	58.1014	1	0-2	#NULL!	#NULL!	#NULL!	#NULL!
245	Male	CS/SE	No	58.1014	2	3-4	#NULL!	#NULL!	#NULL!	#NULL!
245	Male	CS/SE	No	58.1014	3	>=5	89	78	78	55.5556
251	Female	CS/SE	No	83.7753	1	0-2	#NULL!	#NULL!	#NULL!	#NULL!
251	Female	CS/SE	No	83.7753	2	3-4	0	0	100	66.6667
251	Female	CS/SE	No	83.7753	3	>=5	0	0	0	0
261	Female	CS/SE	No	76.0986	1	0-2	0	0	13	12.5
261	Female	CS/SE	No	76.0986	2	3-4	0	0	14	14.2857
261	Female	CS/SE	No	76.0986	3	>=5	0	0	0	0
262	Female	CS/SE	No	74.3233	1	0-2	#NULL!	#NULL!	#NULL!	#NULL!
262	Female	CS/SE	No	74.3233	2	3-4	#NULL!	#NULL!	#NULL!	#NULL!
262	Female	CS/SE	No	74.3233	3	>=5	23	15	31	30.7692
263	Female	CS/SE	Yes	86.5205	1	0-2	#NULL!	#NULL!	#NULL!	#NULL!
263	Female	CS/SE	Yes	86.5205	2	3-4	#NULL!	#NULL!	#NULL!	#NULL!
263	Female	CS/SE	Yes	86.5205	3	>=5	9	5	5	4.54545
264	Female	CS/SE	No	55.4603	1	0-2	#NULL!	#NULL!	#NULL!	#NULL!
264	Female	CS/SE	No	55.4603	2	3-4	#NULL!	#NULL!	#NULL!	#NULL!
264	Female	CS/SE	No	55.4603	3	>=5	7	0	87	66.6667
265	Female	CS/SE	Yes	63.6986	1	0-2	#NULL!	#NULL!	#NULL!	#NULL!
265	Female	CS/SE	Yes	63.6986	2	3-4	#NULL!	#NULL!	#NULL!	#NULL!
265	Female	CS/SE	Yes	63.6986	3	>=5	9	0	36	9.09091
267	Male	CS/SE	Yes	77.8493	1	0-2	11	0	0	0
267	Male	CS/SE	Yes	77.8493	2	3-4	0	0	17	0
267	Male	CS/SE	Yes	77.8493	3	>=5	#NULL!	#NULL!	#NULL!	#NULL!
268	Female	CS/SE	Yes	78.6822	1	0-2	0	0	17	16.6667
268	Female	CS/SE	Yes	78.6822	2	3-4	#NULL!	#NULL!	#NULL!	#NULL!
268	Female	CS/SE	Yes	78.6822	3	>=5	#NULL!	#NULL!	#NULL!	#NULL!
269	Male	CS/SE	Yes	38.6767	1	0-2	13	0	75	75
269	Male	CS/SE	Yes	38.6767	2	3-4	17	17	100	83.3333
269	Male	CS/SE	Yes	38.6767	3	>=5	0	0	100	100
270	Male	CS/SE	No	38.9288	1	0-2	0	0	100	100
270	Male	CS/SE	No	38.9288	2	3-4	0	0	100	100
270	Male	CS/SE	No	38.9288	3	>=5	0	0	83	83.3333
271	Female	CS/SE	No	59.474	1	0-2	11	11	56	33.3333
271	Female	CS/SE	No	59.474	2	3-4	0	0	33	33.3333
271	Female	CS/SE	No	59.474	3	>=5	0	0	0	0
272	Female	CS/SE	Yes	73.8932	1	0-2	0	0	0	0
272	Female	CS/SE	Yes	73.8932	2	3-4	20	0	0	0
272	Female	CS/SE	Yes	73.8932	3	>=5	0	0	0	0
273	Female	CS/SE	No	80.6685	1	0-2	11	0	11	11.1111
273	Female	CS/SE	No	80.6685	2	3-4	0	0	29	28.5714
273	Female	CS/SE	No	80.6685	3	>=5	0	0	86	42.8571
274	Female	CS/SE	No	40.0877	1	0-2	33	0	89	88.8889
274	Female	CS/SE	No	40.0877	2	3-4	0	0	13	12.5
274	Female	CS/SE	No	40.0877	3	>=5	11	11	11	11.1111
275	Female	CS/SE	No	67.1781	1	0-2	0	0	80	50
275	Female	CS/SE	No	67.1781	2	3-4	0	0	29	28.5714
275	Female	CS/SE	No	67.1781	3	>=5	0	0	50	33.3333
276	Male	CS/SE	No	58.0274	1	0-2	0	0	29	14.2857
276	Male	CS/SE	No	58.0274	2	3-4	0	0	0	0
276	Male	CS/SE	No	58.0274	3	>=5	#NULL!	#NULL!	#NULL!	#NULL!
277	Female	CS/SE	No	53.2575	1	0-2	0	0	43	28.5714
277	Female	CS/SE	No	53.2575	2	3-4	0	0	0	0
277	Female	CS/SE	No	53.2575	3	>=5	#NULL!	#NULL!	#NULL!	#NULL!
278	Female	CS/SE	Yes	80.674	1	0-2	14	0	57	28.5714
278	Female	CS/SE	Yes	80.674	2	3-4	0	0	0	0
278	Female	CS/SE	Yes	80.674	3	>=5	0	0	86	57.1429
279	Male	CS/SE	Yes	64.8027	1	0-2	0	0	0	0
279	Male	CS/SE	Yes	64.8027	2	3-4	0	0	0	0
279	Male	CS/SE	Yes	64.8027	3	>=5	0	0	50	40
280	Female	CS/SE	No	81.7699	1	0-2	0	0	20	20
280	Female	CS/SE	No	81.7699	2	3-4	20	0	20	20
280	Female	CS/SE	No	81.7699	3	>=5	0	0	13	12.5
281	Female	CS/SE	No	82.1123	1	0-2	60	20	60	0
281	Female	CS/SE	No	82.1123	2	3-4	14	0	57	57.1429
281	Female	CS/SE	No	82.1123	3	>=5	0	0	86	57.1429
282	Male	CS/SE	Yes	39.1479	1	0-2	0	0	67	66.6667
282	Male	CS/SE	Yes	39.1479	2	3-4	17	17	67	50
282	Male	CS/SE	Yes	39.1479	3	>=5	50	25	50	50
283	Female	CS/SE	Yes	69.7644	1	0-2	#NULL!	#NULL!	#NULL!	#NULL!
283	Female	CS/SE	Yes	69.7644	2	3-4	0	0	89	88.8889
283	Female	CS/SE	Yes	69.7644	3	>=5	0	0	60	40
284	Female	CS/SE	No	70.0932	1	0-2	#NULL!	#NULL!	#NULL!	#NULL!
284	Female	CS/SE	No	70.0932	2	3-4	0	0	0	0
284	Female	CS/SE	No	70.0932	3	>=5	10	0	22	11.1111
285	Female	CS/SE	Yes	60.4247	1	0-2	0	0	0	0
285	Female	CS/SE	Yes	60.4247	2	3-4	17	0	33	16.6667
285	Female	CS/SE	Yes	60.4247	3	>=5	18	9	0	0
286	Male	CS/SE	No	77.463	1	0-2	#NULL!	#NULL!	#NULL!	#NULL!
286	Male	CS/SE	No	77.463	2	3-4	0	0	67	66.6667
286	Male	CS/SE	No	77.463	3	>=5	9	0	64	31.8182
287	Female	CS/SE	Yes	72.8192	1	0-2	#NULL!	#NULL!	#NULL!	#NULL!
287	Female	CS/SE	Yes	72.8192	2	3-4	#NULL!	#NULL!	#NULL!	#NULL!
287	Female	CS/SE	Yes	72.8192	3	>=5	0	0	36	36.3636
288	Male	CS/SE	No	78.4137	1	0-2	#NULL!	#NULL!	#NULL!	#NULL!
288	Male	CS/SE	No	78.4137	2	3-4	#NULL!	#NULL!	#NULL!	#NULL!
288	Male	CS/SE	No	78.4137	3	>=5	50	13	50	12.5
289	Female	CS/SE	Yes	77.9781	1	0-2	#NULL!	#NULL!	#NULL!	#NULL!
289	Female	CS/SE	Yes	77.9781	2	3-4	#NULL!	#NULL!	#NULL!	#NULL!
289	Female	CS/SE	Yes	77.9781	3	>=5	14	14	29	14.2857
290	Female	CS/SE	Yes	56.4438	1	0-2	#NULL!	#NULL!	#NULL!	#NULL!
290	Female	CS/SE	Yes	56.4438	2	3-4	#NULL!	#NULL!	#NULL!	#NULL!
290	Female	CS/SE	Yes	56.4438	3	>=5	0	0	42	26.3158
291	Female	CS/SE	No	50.9068	1	0-2	#NULL!	#NULL!	#NULL!	#NULL!
291	Female	CS/SE	No	50.9068	2	3-4	#NULL!	#NULL!	#NULL!	#NULL!
291	Female	CS/SE	No	50.9068	3	>=5	20	10	80	50
292	Female	CS/SE	No	70.674	1	0-2	#NULL!	#NULL!	#NULL!	#NULL!
292	Female	CS/SE	No	70.674	2	3-4	#NULL!	#NULL!	#NULL!	#NULL!
292	Female	CS/SE	No	70.674	3	>=5	13	4	39	13.0435
293	Female	CS/SE	No	74.3178	1	0-2	#NULL!	#NULL!	#NULL!	#NULL!
293	Female	CS/SE	No	74.3178	2	3-4	#NULL!	#NULL!	#NULL!	#NULL!
293	Female	CS/SE	No	74.3178	3	>=5	32	5	57	26.087
294	Male	CS/SE	No	47.4411	1	0-2	#NULL!	#NULL!	#NULL!	#NULL!
294	Male	CS/SE	No	47.4411	2	3-4	#NULL!	#NULL!	#NULL!	#NULL!
294	Male	CS/SE	No	47.4411	3	>=5	6	0	82	64.7059
295	Female	CS/SE	Yes	68.8137	1	0-2	#NULL!	#NULL!	#NULL!	#NULL!
295	Female	CS/SE	Yes	68.8137	2	3-4	#NULL!	#NULL!	#NULL!	#NULL!
295	Female	CS/SE	Yes	68.8137	3	>=5	80	80	0	0
311	Female	CS/SE	Yes	73.6274	1	0-2	0	0	22	22.2222
311	Female	CS/SE	Yes	73.6274	2	3-4	0	0	67	16.6667
311	Female	CS/SE	Yes	73.6274	3	>=5	0	0	0	0
312	Female	CS/SE	Yes	86.6877	1	0-2	50	38	0	0
312	Female	CS/SE	Yes	86.6877	2	3-4	17	17	0	0
312	Female	CS/SE	Yes	86.6877	3	>=5	#NULL!	#NULL!	#NULL!	#NULL!
313	Male	CS/SE	Yes	54.1452	1	0-2	20	20	100	100
313	Male	CS/SE	Yes	54.1452	2	3-4	0	0	75	75
313	Male	CS/SE	Yes	54.1452	3	>=5	0	0	33	33.3333
314	Female	CS/SE	No	65.3726	1	0-2	80	40	100	60
314	Female	CS/SE	No	65.3726	2	3-4	20	0	40	20
314	Female	CS/SE	No	65.3726	3	>=5	33	33	30	20
315	Male	CS/SE	No	67.4904	1	0-2	17	0	0	0
315	Male	CS/SE	No	67.4904	2	3-4	0	0	0	0
315	Male	CS/SE	No	67.4904	3	>=5	15	8	0	0
317	Male	CS/SE	No	81.4219	1	0-2	25	0	0	0
317	Male	CS/SE	No	81.4219	2	3-4	0	0	43	14.2857
317	Male	CS/SE	No	81.4219	3	>=5	0	0	80	60
318	Female	CS/SE	No	83.8329	1	0-2	0	0	0	0
318	Female	CS/SE	No	83.8329	2	3-4	0	0	20	20
318	Female	CS/SE	No	83.8329	3	>=5	0	0	60	60
319	Female	CS/SE	Yes	63.7918	1	0-2	#NULL!	#NULL!	#NULL!	#NULL!
319	Female	CS/SE	Yes	63.7918	2	3-4	0	0	0	0
319	Female	CS/SE	Yes	63.7918	3	>=5	0	0	6	0
320	Female	CS/SE	No	67.7068	1	0-2	#NULL!	#NULL!	#NULL!	#NULL!
320	Female	CS/SE	No	67.7068	2	3-4	0	0	0	0
320	Female	CS/SE	No	67.7068	3	>=5	36	15	50	42.8571
321	Male	CS/SE	Yes	67.5425	1	0-2	#NULL!	#NULL!	#NULL!	#NULL!
321	Male	CS/SE	Yes	67.5425	2	3-4	0	0	0	0
321	Male	CS/SE	Yes	67.5425	3	>=5	17	8	27	9.09091
322	Female	CS/SE	No	70.4493	1	0-2	#NULL!	#NULL!	#NULL!	#NULL!
322	Female	CS/SE	No	70.4493	2	3-4	#NULL!	#NULL!	#NULL!	#NULL!
322	Female	CS/SE	No	70.4493	3	>=5	9	9	9	9.09091
323	Male	CS/SE	Yes	67.3425	1	0-2	#NULL!	#NULL!	#NULL!	#NULL!
323	Male	CS/SE	Yes	67.3425	2	3-4	#NULL!	#NULL!	#NULL!	#NULL!
323	Male	CS/SE	Yes	67.3425	3	>=5	0	0	43	14.2857
325	Female	CS/SE	Yes	66.6685	1	0-2	#NULL!	#NULL!	#NULL!	#NULL!
325	Female	CS/SE	Yes	66.6685	2	3-4	#NULL!	#NULL!	#NULL!	#NULL!
325	Female	CS/SE	Yes	66.6685	3	>=5	0	0	8	8.33333
328	Female	CS/SE	Yes	79.6603	1	0-2	11	0	11	11.1111
328	Female	CS/SE	Yes	79.6603	2	3-4	0	0	50	0
328	Female	CS/SE	Yes	79.6603	3	>=5	0	0	75	0
329	Female	CS/SE	Yes	66.8986	1	0-2	30	0	60	50
329	Female	CS/SE	Yes	66.8986	2	3-4	0	0	17	16.6667
329	Female	CS/SE	Yes	66.8986	3	>=5	0	0	80	80
330	Female	CS/SE	No	69.5096	1	0-2	0	0	33	33.3333
330	Female	CS/SE	No	69.5096	2	3-4	0	0	13	0
330	Female	CS/SE	No	69.5096	3	>=5	29	14	29	14.2857
333	Female	CS/SE	Yes	91.1315	1	0-2	0	0	0	0
333	Female	CS/SE	Yes	91.1315	2	3-4	0	0	0	0
333	Female	CS/SE	Yes	91.1315	3	>=5	#NULL!	#NULL!	#NULL!	#NULL!
334	Male	CS/SE	No	76.0877	1	0-2	#NULL!	#NULL!	#NULL!	#NULL!
334	Male	CS/SE	No	76.0877	2	3-4	0	0	0	0
334	Male	CS/SE	No	76.0877	3	>=5	17	0	17	0
336	Male	CS/SE	Yes	78	1	0-2	25	0	100	100
336	Male	CS/SE	Yes	78	2	3-4	#NULL!	#NULL!	#NULL!	#NULL!
336	Male	CS/SE	Yes	78	3	>=5	#NULL!	#NULL!	#NULL!	#NULL!
338	Male	CS/SE	No	43.0219	1	0-2	22	22	33	22.2222
338	Male	CS/SE	No	43.0219	2	3-4	50	0	50	33.3333
338	Male	CS/SE	No	43.0219	3	>=5	50	50	100	0
339	Female	CS/SE	Yes	87.2	1	0-2	0	0	38	12.5
339	Female	CS/SE	Yes	87.2	2	3-4	0	0	50	33.3333
339	Female	CS/SE	Yes	87.2	3	>=5	#NULL!	#NULL!	#NULL!	#NULL!
340	Female	CS/SE	Yes	73.0411	1	0-2	13	0	38	25
340	Female	CS/SE	Yes	73.0411	2	3-4	#NULL!	#NULL!	#NULL!	#NULL!
340	Female	CS/SE	Yes	73.0411	3	>=5	#NULL!	#NULL!	#NULL!	#NULL!
342	Male	CS/SE	No	62.5288	1	0-2	0	0	50	50
342	Male	CS/SE	No	62.5288	2	3-4	0	0	75	75
342	Male	CS/SE	No	62.5288	3	>=5	0	0	75	50
343	Female	CS/SE	Yes	58.0082	1	0-2	0	0	100	100
343	Female	CS/SE	Yes	58.0082	2	3-4	0	0	100	100
343	Female	CS/SE	Yes	58.0082	3	>=5	0	0	80	60
345	Male	CS/SE	No	68.5753	1	0-2	0	0	17	16.6667
345	Male	CS/SE	No	68.5753	2	3-4	#NULL!	#NULL!	#NULL!	#NULL!
345	Male	CS/SE	No	68.5753	3	>=5	#NULL!	#NULL!	#NULL!	#NULL!
346	Male	CS/SE	Yes	75.2685	1	0-2	36	9	0	0
346	Male	CS/SE	Yes	75.2685	2	3-4	0	0	0	0
346	Male	CS/SE	Yes	75.2685	3	>=5	#NULL!	#NULL!	#NULL!	#NULL!
347	Male	CS/SE	Yes	67.4795	1	0-2	0	0	60	40
347	Male	CS/SE	Yes	67.4795	2	3-4	0	0	100	100
347	Male	CS/SE	Yes	67.4795	3	>=5	#NULL!	#NULL!	#NULL!	#NULL!
348	Male	CS/SE	Yes	81.9233	1	0-2	20	0	40	20
348	Male	CS/SE	Yes	81.9233	2	3-4	#NULL!	#NULL!	#NULL!	#NULL!
348	Male	CS/SE	Yes	81.9233	3	>=5	#NULL!	#NULL!	#NULL!	#NULL!
349	Male	CS/SE	Yes	49.9096	1	0-2	0	0	0	0
349	Male	CS/SE	Yes	49.9096	2	3-4	0	0	86	71.4286
349	Male	CS/SE	Yes	49.9096	3	>=5	0	0	100	66.6667
350	Male	CS/SE	No	88.4986	1	0-2	#NULL!	#NULL!	#NULL!	#NULL!
350	Male	CS/SE	No	88.4986	2	3-4	0	0	0	0
350	Male	CS/SE	No	88.4986	3	>=5	100	60	0	0
351	Female	CS/SE	Yes	65.9918	1	0-2	0	0	60	40
351	Female	CS/SE	Yes	65.9918	2	3-4	0	0	80	80
351	Female	CS/SE	Yes	65.9918	3	>=5	#NULL!	#NULL!	#NULL!	#NULL!
352	Male	CS/SE	No	75.2658	1	0-2	0	0	0	0
352	Male	CS/SE	No	75.2658	2	3-4	#NULL!	#NULL!	#NULL!	#NULL!
352	Male	CS/SE	No	75.2658	3	>=5	#NULL!	#NULL!	#NULL!	#NULL!
354	Male	CS/SE	Yes	77.8932	1	0-2	0	0	100	100
354	Male	CS/SE	Yes	77.8932	2	3-4	33	33	33	0
354	Male	CS/SE	Yes	77.8932	3	>=5	0	0	75	50
356	Female	CS/SE	No	31.074	1	0-2	0	0	80	40
356	Female	CS/SE	No	31.074	2	3-4	#NULL!	#NULL!	#NULL!	#NULL!
356	Female	CS/SE	No	31.074	3	>=5	#NULL!	#NULL!	#NULL!	#NULL!
357	Female	CS/SE	Yes	63.5753	1	0-2	75	25	100	75
357	Female	CS/SE	Yes	63.5753	2	3-4	100	0	100	100
357	Female	CS/SE	Yes	63.5753	3	>=5	40	0	20	0
358	Female	CS/SE	Yes	77.4877	1	0-2	0	0	0	0
358	Female	CS/SE	Yes	77.4877	2	3-4	50	0	50	50
358	Female	CS/SE	Yes	77.4877	3	>=5	#NULL!	#NULL!	#NULL!	#NULL!
359	Female	CS/SE	Yes	78.1178	1	0-2	#NULL!	#NULL!	#NULL!	#NULL!
359	Female	CS/SE	Yes	78.1178	2	3-4	0	0	25	0
359	Female	CS/SE	Yes	78.1178	3	>=5	0	0	0	0
360	Male	CS/SE	Yes	74.0712	1	0-2	14	0	0	0
360	Male	CS/SE	Yes	74.0712	2	3-4	#NULL!	#NULL!	#NULL!	#NULL!
360	Male	CS/SE	Yes	74.0712	3	>=5	#NULL!	#NULL!	#NULL!	#NULL!
361	Female	CS/SE	No	81.074	1	0-2	#NULL!	#NULL!	#NULL!	#NULL!
361	Female	CS/SE	No	81.074	2	3-4	0	0	75	25
361	Female	CS/SE	No	81.074	3	>=5	100	100	50	50
362	Female	CS/SE	Yes	64.4466	1	0-2	25	0	0	0
362	Female	CS/SE	Yes	64.4466	2	3-4	0	0	25	25
362	Female	CS/SE	Yes	64.4466	3	>=5	0	0	0	0
363	Male	CS/SE	Yes	79.7233	1	0-2	#NULL!	#NULL!	#NULL!	#NULL!
363	Male	CS/SE	Yes	79.7233	2	3-4	50	0	0	0
363	Male	CS/SE	Yes	79.7233	3	>=5	50	0	0	0
364	Male	CS/SE	Yes	46.326	1	0-2	100	0	100	100
364	Male	CS/SE	Yes	46.326	2	3-4	100	67	100	66.6667
364	Male	CS/SE	Yes	46.326	3	>=5	0	0	50	50
365	Female	CS/SE	Yes	68.3616	1	0-2	#NULL!	#NULL!	#NULL!	#NULL!
365	Female	CS/SE	Yes	68.3616	2	3-4	50	25	25	25
365	Female	CS/SE	Yes	68.3616	3	>=5	#NULL!	#NULL!	#NULL!	#NULL!
366	Female	CS/SE	Yes	55.6795	1	0-2	0	0	100	100
366	Female	CS/SE	Yes	55.6795	2	3-4	20	0	80	80
366	Female	CS/SE	Yes	55.6795	3	>=5	33	0	67	33.3333
367	Female	CS/SE	No	77.2548	1	0-2	#NULL!	#NULL!	#NULL!	#NULL!
367	Female	CS/SE	No	77.2548	2	3-4	100	100	0	0
367	Female	CS/SE	No	77.2548	3	>=5	88	75	13	0
369	Male	CS/SE	No	77.1836	1	0-2	#NULL!	#NULL!	#NULL!	#NULL!
369	Male	CS/SE	No	77.1836	2	3-4	#NULL!	#NULL!	#NULL!	#NULL!
369	Male	CS/SE	No	77.1836	3	>=5	0	0	0	0
370	Female	CS/SE	Yes	56.874	1	0-2	#NULL!	#NULL!	#NULL!	#NULL!
370	Female	CS/SE	Yes	56.874	2	3-4	#NULL!	#NULL!	#NULL!	#NULL!
370	Female	CS/SE	Yes	56.874	3	>=5	20	0	20	20
372	Female	CS/SE	Yes	75.2274	1	0-2	#NULL!	#NULL!	#NULL!	#NULL!
372	Female	CS/SE	Yes	75.2274	2	3-4	#NULL!	#NULL!	#NULL!	#NULL!
372	Female	CS/SE	Yes	75.2274	3	>=5	0	0	0	0
373	Female	CS/SE	Yes	78.3699	1	0-2	#NULL!	#NULL!	#NULL!	#NULL!
373	Female	CS/SE	Yes	78.3699	2	3-4	#NULL!	#NULL!	#NULL!	#NULL!
373	Female	CS/SE	Yes	78.3699	3	>=5	60	20	0	0
375	Male	CS/SE	No	50.1562	1	0-2	#NULL!	#NULL!	#NULL!	#NULL!
375	Male	CS/SE	No	50.1562	2	3-4	#NULL!	#NULL!	#NULL!	#NULL!
375	Male	CS/SE	No	50.1562	3	>=5	100	100	0	0
376	Male	CS/SE	No	60.8548	1	0-2	#NULL!	#NULL!	#NULL!	#NULL!
376	Male	CS/SE	No	60.8548	2	3-4	#NULL!	#NULL!	#NULL!	#NULL!
376	Male	CS/SE	No	60.8548	3	>=5	71	14	38	37.5
377	Female	CS/SE	No	45.1589	1	0-2	#NULL!	#NULL!	#NULL!	#NULL!
377	Female	CS/SE	No	45.1589	2	3-4	#NULL!	#NULL!	#NULL!	#NULL!
377	Female	CS/SE	No	45.1589	3	>=5	0	0	58	58.3333
378	Male	CS/SE	Yes	68.3534	1	0-2	#NULL!	#NULL!	#NULL!	#NULL!
378	Male	CS/SE	Yes	68.3534	2	3-4	#NULL!	#NULL!	#NULL!	#NULL!
378	Male	CS/SE	Yes	68.3534	3	>=5	22	0	67	44.4444
440	Female	CS/SE	No	79.6411	1	0-2	#NULL!	#NULL!	#NULL!	#NULL!
440	Female	CS/SE	No	79.6411	2	3-4	#NULL!	#NULL!	#NULL!	#NULL!
440	Female	CS/SE	No	79.6411	3	>=5	0	0	0	0
441	Male	CS/SE	Yes	85.3233	1	0-2	#NULL!	#NULL!	#NULL!	#NULL!
441	Male	CS/SE	Yes	85.3233	2	3-4	#NULL!	#NULL!	#NULL!	#NULL!
441	Male	CS/SE	Yes	85.3233	3	>=5	0	0	13	12.5
442	Female	CS/SE	No	55.5808	1	0-2	83	67	100	100
442	Female	CS/SE	No	55.5808	2	3-4	0	0	#NULL!	#NULL!
442	Female	CS/SE	No	55.5808	3	>=5	#NULL!	#NULL!	#NULL!	#NULL!
444	Male	CS/SE	No	55.3589	1	0-2	0	0	70	60
444	Male	CS/SE	No	55.3589	2	3-4	13	0	38	25
444	Male	CS/SE	No	55.3589	3	>=5	0	0	75	50
445	Male	CS/SE	No	92.611	1	0-2	13	13	0	0
445	Male	CS/SE	No	92.611	2	3-4	#NULL!	#NULL!	#NULL!	#NULL!
445	Male	CS/SE	No	92.611	3	>=5	#NULL!	#NULL!	#NULL!	#NULL!
446	Male	CS/SE	No	38.9452	1	0-2	43	29	17	16.6667
446	Male	CS/SE	No	38.9452	2	3-4	0	0	100	100
446	Male	CS/SE	No	38.9452	3	>=5	#NULL!	#NULL!	#NULL!	#NULL!
447	Female	CS/SE	Yes	85.4137	1	0-2	25	25	0	0
447	Female	CS/SE	Yes	85.4137	2	3-4	#NULL!	#NULL!	#NULL!	#NULL!
447	Female	CS/SE	Yes	85.4137	3	>=5	#NULL!	#NULL!	#NULL!	#NULL!
448	Female	CS/SE	No	81.8822	1	0-2	40	0	0	0
448	Female	CS/SE	No	81.8822	2	3-4	25	0	25	25
448	Female	CS/SE	No	81.8822	3	>=5	#NULL!	#NULL!	#NULL!	#NULL!
449	Male	CS/SE	Yes	72.4712	1	0-2	20	20	0	0
449	Male	CS/SE	Yes	72.4712	2	3-4	20	20	20	20
449	Male	CS/SE	Yes	72.4712	3	>=5	#NULL!	#NULL!	#NULL!	#NULL!
450	Male	CS/SE	No	69.0301	1	0-2	25	0	50	0
450	Male	CS/SE	No	69.0301	2	3-4	100	50	0	0
450	Male	CS/SE	No	69.0301	3	>=5	#NULL!	#NULL!	#NULL!	#NULL!
451	Female	CS/SE	Yes	60.1973	1	0-2	#NULL!	#NULL!	#NULL!	#NULL!
451	Female	CS/SE	Yes	60.1973	2	3-4	50	0	100	50
451	Female	CS/SE	Yes	60.1973	3	>=5	80	60	60	40
453	Female	CS/SE	Yes	71.2082	1	0-2	#NULL!	#NULL!	#NULL!	#NULL!
453	Female	CS/SE	Yes	71.2082	2	3-4	#NULL!	#NULL!	#NULL!	#NULL!
453	Female	CS/SE	Yes	71.2082	3	>=5	25	13	13	12.5
454	Male	CS/SE	Yes	77.6795	1	0-2	#NULL!	#NULL!	#NULL!	#NULL!
454	Male	CS/SE	Yes	77.6795	2	3-4	#NULL!	#NULL!	#NULL!	#NULL!
454	Male	CS/SE	Yes	77.6795	3	>=5	0	0	0	0
501	Female	CS/SE	No	64.9808	1	0-2	40	0	80	40
501	Female	CS/SE	No	64.9808	2	3-4	14	0	57	57.1429
501	Female	CS/SE	No	64.9808	3	>=5	0	0	22	22.2222
502	Female	CS/SE	Yes	62.0082	1	0-2	0	0	0	0
502	Female	CS/SE	Yes	62.0082	2	3-4	0	0	0	0
502	Female	CS/SE	Yes	62.0082	3	>=5	#NULL!	#NULL!	#NULL!	#NULL!
503	Female	CS/SE	Yes	61.0849	1	0-2	0	0	100	100
503	Female	CS/SE	Yes	61.0849	2	3-4	43	0	100	100
503	Female	CS/SE	Yes	61.0849	3	>=5	9	0	55	45.4545
504	Female	CS/SE	No	85.6384	1	0-2	#NULL!	#NULL!	#NULL!	#NULL!
504	Female	CS/SE	No	85.6384	2	3-4	#NULL!	#NULL!	#NULL!	#NULL!
504	Female	CS/SE	No	85.6384	3	>=5	4	0	0	0
505	Male	CS/SE	Yes	69.2575	1	0-2	#NULL!	#NULL!	#NULL!	#NULL!
505	Male	CS/SE	Yes	69.2575	2	3-4	#NULL!	#NULL!	#NULL!	#NULL!
505	Male	CS/SE	Yes	69.2575	3	>=5	22	6	67	50
507	Female	CS/SE	No	58.389	1	0-2	#NULL!	#NULL!	#NULL!	#NULL!
507	Female	CS/SE	No	58.389	2	3-4	#NULL!	#NULL!	#NULL!	#NULL!
507	Female	CS/SE	No	58.389	3	>=5	17	13	42	20.8333
508	Female	CS/SE	Yes	61.7726	1	0-2	0	0	33	33.3333
508	Female	CS/SE	Yes	61.7726	2	3-4	0	0	83	83.3333
508	Female	CS/SE	Yes	61.7726	3	>=5	0	0	60	46.6667
509	Female	CS/SE	Yes	79.5014	1	0-2	17	0	17	0
509	Female	CS/SE	Yes	79.5014	2	3-4	0	0	20	20
509	Female	CS/SE	Yes	79.5014	3	>=5	0	0	100	50
510	Male	CS/SE	Yes	82.0466	1	0-2	0	0	0	0
510	Male	CS/SE	Yes	82.0466	2	3-4	0	0	0	0
510	Male	CS/SE	Yes	82.0466	3	>=5	0	0	14	0
512	Female	CS/SE	No	83.2904	1	0-2	0	0	83	83.3333
512	Female	CS/SE	No	83.2904	2	3-4	17	0	17	0
512	Female	CS/SE	No	83.2904	3	>=5	#NULL!	#NULL!	#NULL!	#NULL!
513	Female	CS/SE	Yes	82.5726	1	0-2	0	0	33	16.6667
513	Female	CS/SE	Yes	82.5726	2	3-4	0	0	50	50
513	Female	CS/SE	Yes	82.5726	3	>=5	#NULL!	#NULL!	#NULL!	#NULL!
515	Male	CS/SE	Yes	56.2137	1	0-2	0	0	33	0
515	Male	CS/SE	Yes	56.2137	2	3-4	0	0	25	0
515	Male	CS/SE	Yes	56.2137	3	>=5	#NULL!	#NULL!	#NULL!	#NULL!
516	Female	CS/SE	Yes	82.7014	1	0-2	#NULL!	#NULL!	#NULL!	#NULL!
516	Female	CS/SE	Yes	82.7014	2	3-4	0	0	33	0
516	Female	CS/SE	Yes	82.7014	3	>=5	0	0	0	0
517	Male	CS/SE	No	43.9205	1	0-2	0	0	0	0
517	Male	CS/SE	No	43.9205	2	3-4	0	0	25	0
517	Male	CS/SE	No	43.9205	3	>=5	0	0	50	50
518	Male	CS/SE	No	51.4493	1	0-2	#NULL!	#NULL!	#NULL!	#NULL!
518	Male	CS/SE	No	51.4493	2	3-4	0	0	50	50
518	Male	CS/SE	No	51.4493	3	>=5	0	0	0	0
519	Female	CS/SE	No	61.9123	1	0-2	#NULL!	#NULL!	#NULL!	#NULL!
519	Female	CS/SE	No	61.9123	2	3-4	#NULL!	#NULL!	#NULL!	#NULL!
519	Female	CS/SE	No	61.9123	3	>=5	4	0	46	41.6667
520	Male	CS/SE	No	56.989	1	0-2	#NULL!	#NULL!	#NULL!	#NULL!
520	Male	CS/SE	No	56.989	2	3-4	#NULL!	#NULL!	#NULL!	#NULL!
520	Male	CS/SE	No	56.989	3	>=5	0	0	75	37.5
521	Female	CS/SE	Yes	67.9479	1	0-2	0	0	100	0
521	Female	CS/SE	Yes	67.9479	2	3-4	67	0	100	83.3333
521	Female	CS/SE	Yes	67.9479	3	>=5	0	0	59	47.0588
522	Male	CS/SE	No	41.4027	1	0-2	#NULL!	#NULL!	#NULL!	#NULL!
522	Male	CS/SE	No	41.4027	2	3-4	#NULL!	#NULL!	#NULL!	#NULL!
522	Male	CS/SE	No	41.4027	3	>=5	19	5	43	33.3333
524	Male	CS/SE	No	52.1507	1	0-2	#NULL!	#NULL!	#NULL!	#NULL!
524	Male	CS/SE	No	52.1507	2	3-4	0	0	67	33.3333
524	Male	CS/SE	No	52.1507	3	>=5	0	0	43	19.0476
525	Male	CS/SE	Yes	53.3452	1	0-2	0	0	100	0
525	Male	CS/SE	Yes	53.3452	2	3-4	0	0	17	16.6667
525	Male	CS/SE	Yes	53.3452	3	>=5	0	0	56	44.4444
528	Male	CS/SE	No	69.7562	1	0-2	0	0	60	0
528	Male	CS/SE	No	69.7562	2	3-4	0	0	0	0
528	Male	CS/SE	No	69.7562	3	>=5	0	0	0	0
529	Male	CS/SE	Yes	63.0986	1	0-2	0	0	100	100
529	Male	CS/SE	Yes	63.0986	2	3-4	0	0	100	50
529	Male	CS/SE	Yes	63.0986	3	>=5	23	0	54	53.8462
531	Male	CS/SE	No	56.4521	1	0-2	#NULL!	#NULL!	#NULL!	#NULL!
531	Male	CS/SE	No	56.4521	2	3-4	0	0	67	33.3333
531	Male	CS/SE	No	56.4521	3	>=5	0	0	36	36.3636
532	Female	CS/SE	No	79.4	1	0-2	0	0	50	33.3333
532	Female	CS/SE	No	79.4	2	3-4	0	0	100	85.7143
532	Female	CS/SE	No	79.4	3	>=5	0	0	73	63.6364
533	Male	CS/SE	No	43.9041	1	0-2	#NULL!	#NULL!	#NULL!	#NULL!
533	Male	CS/SE	No	43.9041	2	3-4	#NULL!	#NULL!	#NULL!	#NULL!
533	Male	CS/SE	No	43.9041	3	>=5	25	10	50	25
535	Female	CS/SE	Yes	71.4384	1	0-2	#NULL!	#NULL!	#NULL!	#NULL!
535	Female	CS/SE	Yes	71.4384	2	3-4	#NULL!	#NULL!	#NULL!	#NULL!
535	Female	CS/SE	Yes	71.4384	3	>=5	21	0	29	20.8333
537	Female	CS/SE	Yes	63.3616	1	0-2	#NULL!	#NULL!	#NULL!	#NULL!
537	Female	CS/SE	Yes	63.3616	2	3-4	#NULL!	#NULL!	#NULL!	#NULL!
537	Female	CS/SE	Yes	63.3616	3	>=5	14	5	43	9.52381
538	Female	CS/SE	No	56.3397	1	0-2	#NULL!	#NULL!	#NULL!	#NULL!
538	Female	CS/SE	No	56.3397	2	3-4	#NULL!	#NULL!	#NULL!	#NULL!
538	Female	CS/SE	No	56.3397	3	>=5	24	8	96	84
542	Female	CS/SE	Yes	73.5699	1	0-2	0	0	0	0
542	Female	CS/SE	Yes	73.5699	2	3-4	0	0	29	14.2857
542	Female	CS/SE	Yes	73.5699	3	>=5	0	0	22	11.1111
543	Male	CS/SE	Yes	62.5562	1	0-2	0	0	33	33.3333
543	Male	CS/SE	Yes	62.5562	2	3-4	0	0	0	0
543	Male	CS/SE	Yes	62.5562	3	>=5	#NULL!	#NULL!	#NULL!	#NULL!
545	Female	CS/SE	Yes	74.4329	1	0-2	#NULL!	#NULL!	#NULL!	#NULL!
545	Female	CS/SE	Yes	74.4329	2	3-4	#NULL!	#NULL!	#NULL!	#NULL!
545	Female	CS/SE	Yes	74.4329	3	>=5	0	0	14	7.14286
546	Male	CS/SE	Yes	77.4904	1	0-2	#NULL!	#NULL!	#NULL!	#NULL!
546	Male	CS/SE	Yes	77.4904	2	3-4	0	0	100	0
546	Male	CS/SE	Yes	77.4904	3	>=5	9	0	61	34.7826
547	Female	CS/SE	No	56.274	1	0-2	20	0	20	20
547	Female	CS/SE	No	56.274	2	3-4	0	0	50	50
547	Female	CS/SE	No	56.274	3	>=5	0	0	0	0
549	Male	CS/SE	Yes	73.1973	1	0-2	#NULL!	#NULL!	#NULL!	#NULL!
549	Male	CS/SE	Yes	73.1973	2	3-4	0	0	50	25
549	Male	CS/SE	Yes	73.1973	3	>=5	23	0	23	15.3846
550	Male	CS/SE	No	62.5397	1	0-2	#NULL!	#NULL!	#NULL!	#NULL!
550	Male	CS/SE	No	62.5397	2	3-4	#NULL!	#NULL!	#NULL!	#NULL!
550	Male	CS/SE	No	62.5397	3	>=5	21	0	58	47.3684
551	Male	CS/SE	No	80.6	1	0-2	0	0	83	50
551	Male	CS/SE	No	80.6	2	3-4	0	0	40	40
551	Male	CS/SE	No	80.6	3	>=5	#NULL!	#NULL!	#NULL!	#NULL!
552	Female	CS/SE	Yes	63.2986	1	0-2	0	0	80	60
552	Female	CS/SE	Yes	63.2986	2	3-4	0	0	0	0
552	Female	CS/SE	Yes	63.2986	3	>=5	#NULL!	#NULL!	#NULL!	#NULL!
553	Female	CS/SE	No	57.4575	1	0-2	#NULL!	#NULL!	#NULL!	#NULL!
553	Female	CS/SE	No	57.4575	2	3-4	0	0	0	0
553	Female	CS/SE	No	57.4575	3	>=5	0	0	38	25
554	Female	CS/SE	Yes	73.2904	1	0-2	#NULL!	#NULL!	#NULL!	#NULL!
554	Female	CS/SE	Yes	73.2904	2	3-4	#NULL!	#NULL!	#NULL!	#NULL!
554	Female	CS/SE	Yes	73.2904	3	>=5	0	0	6	5.55556
556	Male	CS/SE	Yes	46.9945	1	0-2	0	0	0	0
556	Male	CS/SE	Yes	46.9945	2	3-4	0	0	33	33.3333
556	Male	CS/SE	Yes	46.9945	3	>=5	0	0	0	0
558	Female	CS/SE	No	55.526	1	0-2	0	0	50	0
558	Female	CS/SE	No	55.526	2	3-4	0	0	0	0
558	Female	CS/SE	No	55.526	3	>=5	0	0	0	0
559	Female	CS/SE	No	73.7288	1	0-2	#NULL!	#NULL!	#NULL!	#NULL!
559	Female	CS/SE	No	73.7288	2	3-4	#NULL!	#NULL!	#NULL!	#NULL!
559	Female	CS/SE	No	73.7288	3	>=5	0	0	50	44.4444
560	Female	CS/SE	No	58.9836	1	0-2	0	0	0	0
560	Female	CS/SE	No	58.9836	2	3-4	0	0	17	16.6667
560	Female	CS/SE	No	58.9836	3	>=5	#NULL!	#NULL!	#NULL!	#NULL!
561	Male	CS/SE	Yes	48.9425	1	0-2	0	0	80	60
561	Male	CS/SE	Yes	48.9425	2	3-4	0	0	100	100
561	Male	CS/SE	Yes	48.9425	3	>=5	15	8	92	84.6154
562	Male	CS/SE	Yes	45.3507	1	0-2	33	33	67	66.6667
562	Male	CS/SE	Yes	45.3507	2	3-4	0	0	33	33.3333
562	Male	CS/SE	Yes	45.3507	3	>=5	#NULL!	#NULL!	#NULL!	#NULL!
563	Male	CS/SE	Yes	71.2548	1	0-2	#NULL!	#NULL!	#NULL!	#NULL!
563	Male	CS/SE	Yes	71.2548	2	3-4	0	0	50	50
563	Male	CS/SE	Yes	71.2548	3	>=5	0	0	48	19.0476
565	Male	CS/SE	No	67.4137	1	0-2	0	0	0	0
565	Male	CS/SE	No	67.4137	2	3-4	0	0	20	0
565	Male	CS/SE	No	67.4137	3	>=5	0	0	100	0
566	Female	CS/SE	Yes	51.8219	1	0-2	0	0	100	100
566	Female	CS/SE	Yes	51.8219	2	3-4	0	0	100	100
566	Female	CS/SE	Yes	51.8219	3	>=5	31	19	75	62.5
570	Male	CS/SE	Yes	78.3041	1	0-2	0	0	0	0
570	Male	CS/SE	Yes	78.3041	2	3-4	0	0	20	0
570	Male	CS/SE	Yes	78.3041	3	>=5	#NULL!	#NULL!	#NULL!	#NULL!
572	Female	CS/SE	Yes	73.0986	1	0-2	0	0	0	0
572	Female	CS/SE	Yes	73.0986	2	3-4	0	0	0	0
572	Female	CS/SE	Yes	73.0986	3	>=5	29	14	0	0
573	Male	CS/SE	No	79.263	1	0-2	0	0	0	0
573	Male	CS/SE	No	79.263	2	3-4	0	0	33	0
573	Male	CS/SE	No	79.263	3	>=5	40	10	60	60
576	Male	CS/SE	Yes	73.5397	1	0-2	20	0	20	0
576	Male	CS/SE	Yes	73.5397	2	3-4	#NULL!	#NULL!	#NULL!	#NULL!
576	Male	CS/SE	Yes	73.5397	3	>=5	#NULL!	#NULL!	#NULL!	#NULL!
579	Male	CS/SE	No	31.6795	1	0-2	#NULL!	#NULL!	#NULL!	#NULL!
579	Male	CS/SE	No	31.6795	2	3-4	0	0	50	0
579	Male	CS/SE	No	31.6795	3	>=5	20	0	40	40
580	Female	CS/SE	Yes	55.3425	1	0-2	0	0	67	50
580	Female	CS/SE	Yes	55.3425	2	3-4	14	0	29	14.2857
580	Female	CS/SE	Yes	55.3425	3	>=5	0	0	33	0
581	Male	CS/SE	No	52.3836	1	0-2	33	0	0	0
581	Male	CS/SE	No	52.3836	2	3-4	0	0	0	0
581	Male	CS/SE	No	52.3836	3	>=5	25	25	63	50
586	Male	CS/SE	No	28.126	1	0-2	40	0	60	40
586	Male	CS/SE	No	28.126	2	3-4	0	0	67	50
586	Male	CS/SE	No	28.126	3	>=5	#NULL!	#NULL!	#NULL!	#NULL!
589	Female	CS/SE	Yes	75.5288	1	0-2	0	0	67	66.6667
589	Female	CS/SE	Yes	75.5288	2	3-4	0	0	50	16.6667
589	Female	CS/SE	Yes	75.5288	3	>=5	0	0	100	0
595	Male	CS/SE	No	51.2411	1	0-2	0	0	57	57.1429
595	Male	CS/SE	No	51.2411	2	3-4	0	0	100	100
595	Male	CS/SE	No	51.2411	3	>=5	#NULL!	#NULL!	#NULL!	#NULL!
596	Male	CS/SE	Yes	85.0877	1	0-2	0	0	0	0
596	Male	CS/SE	Yes	85.0877	2	3-4	0	0	0	0
596	Male	CS/SE	Yes	85.0877	3	>=5	#NULL!	#NULL!	#NULL!	#NULL!
597	Female	CS/SE	No	59.8932	1	0-2	#NULL!	#NULL!	#NULL!	#NULL!
597	Female	CS/SE	No	59.8932	2	3-4	25	25	100	100
597	Female	CS/SE	No	59.8932	3	>=5	33	17	67	50
601	Male	CS/SE	Yes	51.137	1	0-2	0	0	100	100
601	Male	CS/SE	Yes	51.137	2	3-4	0	0	100	100
601	Male	CS/SE	Yes	51.137	3	>=5	0	0	#NULL!	#NULL!
604	Female	CS/SE	No	52.4329	1	0-2	75	0	75	50
604	Female	CS/SE	No	52.4329	2	3-4	100	50	50	50
604	Female	CS/SE	No	52.4329	3	>=5	#NULL!	#NULL!	#NULL!	#NULL!
613	Male	CS/SE	No	38.8192	1	0-2	0	0	50	25
613	Male	CS/SE	No	38.8192	2	3-4	0	0	100	0
613	Male	CS/SE	No	38.8192	3	>=5	0	0	100	100
614	Male	CS/SE	No	51.3781	1	0-2	0	0	25	0
614	Male	CS/SE	No	51.3781	2	3-4	#NULL!	#NULL!	#NULL!	#NULL!
614	Male	CS/SE	No	51.3781	3	>=5	#NULL!	#NULL!	#NULL!	#NULL!
628	Male	CS/SE	Yes	48.6438	1	0-2	33	0	0	0
628	Male	CS/SE	Yes	48.6438	2	3-4	0	0	100	100
628	Male	CS/SE	Yes	48.6438	3	>=5	#NULL!	#NULL!	#NULL!	#NULL!
713	Male	CS/SE	No	52.2603	1	0-2	#NULL!	#NULL!	#NULL!	#NULL!
713	Male	CS/SE	No	52.2603	2	3-4	#NULL!	#NULL!	#NULL!	#NULL!
713	Male	CS/SE	No	52.2603	3	>=5	55	27	91	81.8182
722	Male	CS/SE	No	52.7096	1	0-2	#NULL!	#NULL!	#NULL!	#NULL!
722	Male	CS/SE	No	52.7096	2	3-4	#NULL!	#NULL!	#NULL!	#NULL!
722	Male	CS/SE	No	52.7096	3	>=5	60	0	100	80
738	Male	CS/SE	No	57.4521	1	0-2	#NULL!	#NULL!	#NULL!	#NULL!
738	Male	CS/SE	No	57.4521	2	3-4	#NULL!	#NULL!	#NULL!	#NULL!
738	Male	CS/SE	No	57.4521	3	>=5	80	80	100	100
753	Female	CS/SE	No	76.8986	1	0-2	#NULL!	#NULL!	#NULL!	#NULL!
753	Female	CS/SE	No	76.8986	2	3-4	#NULL!	#NULL!	#NULL!	#NULL!
753	Female	CS/SE	No	76.8986	3	>=5	25	11	44	33.3333
759	Male	CS/SE	No	52.137	1	0-2	#NULL!	#NULL!	#NULL!	#NULL!
759	Male	CS/SE	No	52.137	2	3-4	#NULL!	#NULL!	#NULL!	#NULL!
759	Male	CS/SE	No	52.137	3	>=5	14	0	57	57.1429
762	Male	CS/SE	No	46.2411	1	0-2	#NULL!	#NULL!	#NULL!	#NULL!
762	Male	CS/SE	No	46.2411	2	3-4	#NULL!	#NULL!	#NULL!	#NULL!
762	Male	CS/SE	No	46.2411	3	>=5	10	0	100	90
783	Female	CS/SE	No	39.4438	1	0-2	#NULL!	#NULL!	#NULL!	#NULL!
783	Female	CS/SE	No	39.4438	2	3-4	0	0	100	100
783	Female	CS/SE	No	39.4438	3	>=5	0	0	67	33.3333
827	Female	CS/SE	No	50.4932	1	0-2	50	0	100	100
827	Female	CS/SE	No	50.4932	2	3-4	0	0	100	100
827	Female	CS/SE	No	50.4932	3	>=5	#NULL!	#NULL!	#NULL!	#NULL!
849	Female	CS/SE	No	36.6575	1	0-2	29	0	86	71.4286
849	Female	CS/SE	No	36.6575	2	3-4	67	0	100	100
849	Female	CS/SE	No	36.6575	3	>=5	#NULL!	#NULL!	#NULL!	#NULL!
875	Female	CS/SE	No	62.3753	1	0-2	#NULL!	#NULL!	#NULL!	#NULL!
875	Female	CS/SE	No	62.3753	2	3-4	#NULL!	#NULL!	#NULL!	#NULL!
875	Female	CS/SE	No	62.3753	3	>=5	83	83	0	0
900	Female	CS/SE	No	45.9425	1	0-2	#NULL!	#NULL!	#NULL!	#NULL!
900	Female	CS/SE	No	45.9425	2	3-4	#NULL!	#NULL!	#NULL!	#NULL!
900	Female	CS/SE	No	45.9425	3	>=5	0	0	0	0
903	Female	CS/SE	No	85.3507	1	0-2	0	0	22	22.2222
903	Female	CS/SE	No	85.3507	2	3-4	100	0	100	100
903	Female	CS/SE	No	85.3507	3	>=5	#NULL!	#NULL!	#NULL!	#NULL!
905	Female	CS/SE	No	67.0877	1	0-2	0	0	0	0
905	Female	CS/SE	No	67.0877	2	3-4	25	25	50	25
905	Female	CS/SE	No	67.0877	3	>=5	25	0	13	0
909	Female	CS/SE	Yes	72.7562	1	0-2	0	0	67	50
909	Female	CS/SE	Yes	72.7562	2	3-4	0	0	25	0
909	Female	CS/SE	Yes	72.7562	3	>=5	#NULL!	#NULL!	#NULL!	#NULL!
910	Female	CS/SE	Yes	85.4055	1	0-2	20	20	80	60
910	Female	CS/SE	Yes	85.4055	2	3-4	#NULL!	#NULL!	#NULL!	#NULL!
910	Female	CS/SE	Yes	85.4055	3	>=5	#NULL!	#NULL!	#NULL!	#NULL!
912	Male	CS/SE	Yes	72.6877	1	0-2	0	0	86	42.8571
912	Male	CS/SE	Yes	72.6877	2	3-4	0	0	100	100
912	Male	CS/SE	Yes	72.6877	3	>=5	#NULL!	#NULL!	#NULL!	#NULL!
914	Female	CS/SE	Yes	69.874	1	0-2	0	0	0	0
914	Female	CS/SE	Yes	69.874	2	3-4	0	0	0	0
914	Female	CS/SE	Yes	69.874	3	>=5	#NULL!	#NULL!	#NULL!	#NULL!
915	Female	CS/SE	Yes	74.0986	1	0-2	0	0	20	20
915	Female	CS/SE	Yes	74.0986	2	3-4	0	0	67	66.6667
915	Female	CS/SE	Yes	74.0986	3	>=5	#NULL!	#NULL!	#NULL!	#NULL!
916	Female	CS/SE	Yes	70.2219	1	0-2	25	13	0	0
916	Female	CS/SE	Yes	70.2219	2	3-4	0	0	25	0
916	Female	CS/SE	Yes	70.2219	3	>=5	#NULL!	#NULL!	#NULL!	#NULL!
920	Female	CS/SE	No	88.0795	1	0-2	0	0	0	0
920	Female	CS/SE	No	88.0795	2	3-4	0	0	0	0
920	Female	CS/SE	No	88.0795	3	>=5	#NULL!	#NULL!	#NULL!	#NULL!
922	Male	CS/SE	No	79.2329	1	0-2	#NULL!	#NULL!	#NULL!	#NULL!
922	Male	CS/SE	No	79.2329	2	3-4	#NULL!	#NULL!	#NULL!	#NULL!
922	Male	CS/SE	No	79.2329	3	>=5	0	0	0	0
923	Female	CS/SE	No	88.1534	1	0-2	0	0	40	20
923	Female	CS/SE	No	88.1534	2	3-4	#NULL!	#NULL!	#NULL!	#NULL!
923	Female	CS/SE	No	88.1534	3	>=5	#NULL!	#NULL!	#NULL!	#NULL!
924	Female	CS/SE	No	84.4493	1	0-2	17	0	0	0
924	Female	CS/SE	No	84.4493	2	3-4	0	0	0	0
924	Female	CS/SE	No	84.4493	3	>=5	#NULL!	#NULL!	#NULL!	#NULL!
925	Female	CS/SE	No	78.7945	1	0-2	20	0	20	0
925	Female	CS/SE	No	78.7945	2	3-4	#NULL!	#NULL!	#NULL!	#NULL!
925	Female	CS/SE	No	78.7945	3	>=5	#NULL!	#NULL!	#NULL!	#NULL!
926	Male	CS/SE	Yes	69.0685	1	0-2	#NULL!	#NULL!	#NULL!	#NULL!
926	Male	CS/SE	Yes	69.0685	2	3-4	0	0	100	66.6667
926	Male	CS/SE	Yes	69.0685	3	>=5	17	0	58	50
927	Male	CS/SE	No	54.663	1	0-2	#NULL!	#NULL!	#NULL!	#NULL!
927	Male	CS/SE	No	54.663	2	3-4	#NULL!	#NULL!	#NULL!	#NULL!
927	Male	CS/SE	No	54.663	3	>=5	83	20	100	100
928	Female	CS/SE	Yes	41.5753	1	0-2	60	0	40	40
928	Female	CS/SE	Yes	41.5753	2	3-4	#NULL!	#NULL!	#NULL!	#NULL!
928	Female	CS/SE	Yes	41.5753	3	>=5	#NULL!	#NULL!	#NULL!	#NULL!
932	Female	CS/SE	Yes	73.589	1	0-2	14	0	71	42.8571
932	Female	CS/SE	Yes	73.589	2	3-4	100	0	100	0
932	Female	CS/SE	Yes	73.589	3	>=5	#NULL!	#NULL!	#NULL!	#NULL!
934	Female	CS/SE	No	64.9479	1	0-2	#NULL!	#NULL!	#NULL!	#NULL!
934	Female	CS/SE	No	64.9479	2	3-4	0	0	50	50
934	Female	CS/SE	No	64.9479	3	>=5	20	0	20	20
935	Male	CS/SE	Yes	55.474	1	0-2	0	0	71	28.5714
935	Male	CS/SE	Yes	55.474	2	3-4	13	13	63	25
935	Male	CS/SE	Yes	55.474	3	>=5	0	0	50	25
936	Female	CS/SE	No	69.3205	1	0-2	#NULL!	#NULL!	#NULL!	#NULL!
936	Female	CS/SE	No	69.3205	2	3-4	#NULL!	#NULL!	#NULL!	#NULL!
936	Female	CS/SE	No	69.3205	3	>=5	0	0	20	0
938	Female	CS/SE	No	73.0795	1	0-2	0	0	50	0
938	Female	CS/SE	No	73.0795	2	3-4	#NULL!	#NULL!	#NULL!	#NULL!
938	Female	CS/SE	No	73.0795	3	>=5	#NULL!	#NULL!	#NULL!	#NULL!
941	Male	CS/SE	No	74.7918	1	0-2	50	0	25	0
941	Male	CS/SE	No	74.7918	2	3-4	50	25	0	0
941	Male	CS/SE	No	74.7918	3	>=5	#NULL!	#NULL!	#NULL!	#NULL!
945	Female	CS/SE	No	87.5288	1	0-2	0	0	29	0
945	Female	CS/SE	No	87.5288	2	3-4	0	0	0	0
945	Female	CS/SE	No	87.5288	3	>=5	0	0	50	0
947	Male	CS/SE	Yes	74.5288	1	0-2	0	0	57	14.2857
947	Male	CS/SE	Yes	74.5288	2	3-4	20	0	80	20
947	Male	CS/SE	Yes	74.5288	3	>=5	#NULL!	#NULL!	#NULL!	#NULL!
948	Female	CS/SE	Yes	77.4192	1	0-2	#NULL!	#NULL!	#NULL!	#NULL!
948	Female	CS/SE	Yes	77.4192	2	3-4	#NULL!	#NULL!	#NULL!	#NULL!
948	Female	CS/SE	Yes	77.4192	3	>=5	0	0	10	10
952	Male	CS/SE	No	94.1836	1	0-2	0	0	13	0
952	Male	CS/SE	No	94.1836	2	3-4	0	0	0	0
952	Male	CS/SE	No	94.1836	3	>=5	#NULL!	#NULL!	#NULL!	#NULL!
956	Female	CS/SE	No	71.3288	1	0-2	33	0	33	16.6667
956	Female	CS/SE	No	71.3288	2	3-4	50	17	0	0
956	Female	CS/SE	No	71.3288	3	>=5	#NULL!	#NULL!	#NULL!	#NULL!
957	Female	CS/SE	Yes	79.3014	1	0-2	100	100	0	0
957	Female	CS/SE	Yes	79.3014	2	3-4	50	17	0	0
957	Female	CS/SE	Yes	79.3014	3	>=5	0	0	0	0
958	Female	CS/SE	No	59.0219	1	0-2	#NULL!	#NULL!	#NULL!	#NULL!
958	Female	CS/SE	No	59.0219	2	3-4	0	0	0	0
958	Female	CS/SE	No	59.0219	3	>=5	0	0	18	18.1818
961	Female	CS/SE	Yes	82.2356	1	0-2	0	0	50	0
961	Female	CS/SE	Yes	82.2356	2	3-4	25	25	50	25
961	Female	CS/SE	Yes	82.2356	3	>=5	#NULL!	#NULL!	#NULL!	#NULL!
963	Female	CS/SE	Yes	51.2767	1	0-2	0	0	14	14.2857
963	Female	CS/SE	Yes	51.2767	2	3-4	0	0	67	33.3333
963	Female	CS/SE	Yes	51.2767	3	>=5	#NULL!	#NULL!	#NULL!	#NULL!
964	Female	CS/SE	Yes	70.4411	1	0-2	0	0	14	0
964	Female	CS/SE	Yes	70.4411	2	3-4	0	0	0	0
964	Female	CS/SE	Yes	70.4411	3	>=5	#NULL!	#NULL!	#NULL!	#NULL!
968	Female	CS/SE	Yes	80.9644	1	0-2	0	0	25	0
968	Female	CS/SE	Yes	80.9644	2	3-4	0	0	100	100
968	Female	CS/SE	Yes	80.9644	3	>=5	#NULL!	#NULL!	#NULL!	#NULL!
969	Female	CS/SE	No	74.8384	1	0-2	#NULL!	#NULL!	#NULL!	#NULL!
969	Female	CS/SE	No	74.8384	2	3-4	0	0	0	0
969	Female	CS/SE	No	74.8384	3	>=5	33	0	0	0
970	Female	CS/SE	Yes	82.4575	1	0-2	29	14	29	14.2857
970	Female	CS/SE	Yes	82.4575	2	3-4	#NULL!	#NULL!	#NULL!	#NULL!
970	Female	CS/SE	Yes	82.4575	3	>=5	#NULL!	#NULL!	#NULL!	#NULL!
974	Female	CS/SE	No	61.7479	1	0-2	#NULL!	#NULL!	#NULL!	#NULL!
974	Female	CS/SE	No	61.7479	2	3-4	0	0	100	66.6667
974	Female	CS/SE	No	61.7479	3	>=5	0	0	17	0
978	Female	CS/SE	Yes	85.611	1	0-2	50	29	57	28.5714
978	Female	CS/SE	Yes	85.611	2	3-4	#NULL!	#NULL!	#NULL!	#NULL!
978	Female	CS/SE	Yes	85.611	3	>=5	#NULL!	#NULL!	#NULL!	#NULL!
980	Female	CS/SE	No	66.6849	1	0-2	0	0	100	77.7778
980	Female	CS/SE	No	66.6849	2	3-4	0	0	33	33.3333
980	Female	CS/SE	No	66.6849	3	>=5	#NULL!	#NULL!	#NULL!	#NULL!
981	Male	CS/SE	No	22.1041	1	0-2	0	0	100	100
981	Male	CS/SE	No	22.1041	2	3-4	#NULL!	#NULL!	#NULL!	#NULL!
981	Male	CS/SE	No	22.1041	3	>=5	#NULL!	#NULL!	#NULL!	#NULL!
986	Male	CS/SE	No	85.3781	1	0-2	0	0	50	50
986	Male	CS/SE	No	85.3781	2	3-4	0	0	0	0
986	Male	CS/SE	No	85.3781	3	>=5	0	0	27	9.09091
987	Female	CS/SE	No	62.7014	1	0-2	0	0	33	16.6667
987	Female	CS/SE	No	62.7014	2	3-4	0	0	86	71.4286
987	Female	CS/SE	No	62.7014	3	>=5	0	0	33	33.3333
988	Male	CS/SE	Yes	61.4137	1	0-2	0	0	100	88.8889
988	Male	CS/SE	Yes	61.4137	2	3-4	0	0	100	100
988	Male	CS/SE	Yes	61.4137	3	>=5	#NULL!	#NULL!	#NULL!	#NULL!
991	Female	CS/SE	Yes	79.8082	1	0-2	0	0	29	0
991	Female	CS/SE	Yes	79.8082	2	3-4	0	0	33	33.3333
991	Female	CS/SE	Yes	79.8082	3	>=5	#NULL!	#NULL!	#NULL!	#NULL!
994	Male	CS/SE	No	81.5178	1	0-2	0	0	50	0
994	Male	CS/SE	No	81.5178	2	3-4	#NULL!	#NULL!	#NULL!	#NULL!
994	Male	CS/SE	No	81.5178	3	>=5	#NULL!	#NULL!	#NULL!	#NULL!
997	Female	CS/SE	Yes	66.737	1	0-2	0	0	44	33.3333
997	Female	CS/SE	Yes	66.737	2	3-4	0	0	100	50
997	Female	CS/SE	Yes	66.737	3	>=5	#NULL!	#NULL!	#NULL!	#NULL!
998	Female	CS/SE	No	67.389	1	0-2	0	0	0	0
998	Female	CS/SE	No	67.389	2	3-4	#NULL!	#NULL!	#NULL!	#NULL!
998	Female	CS/SE	No	67.389	3	>=5	#NULL!	#NULL!	#NULL!	#NULL!
999	Female	CS/SE	Yes	66.189	1	0-2	14	0	14	14.2857
999	Female	CS/SE	Yes	66.189	2	3-4	50	25	25	0
999	Female	CS/SE	Yes	66.189	3	>=5	#NULL!	#NULL!	#NULL!	#NULL!
0	Female	SS/UC	No	24.937	1	0-2	#NULL!	#NULL!	#NULL!	#NULL!
0	Female	SS/UC	No	24.937	2	3-4	#NULL!	#NULL!	#NULL!	#NULL!
0	Female	SS/UC	No	24.937	3	>=5	0	0	40	40
41	Male	SS/UC	Yes	58.874	1	0-2	0	0	43	42.8571
41	Male	SS/UC	Yes	58.874	2	3-4	14	0	43	14.2857
41	Male	SS/UC	Yes	58.874	3	>=5	0	0	13	12.5
42	Female	SS/UC	No	45.9836	1	0-2	0	0	0	0
42	Female	SS/UC	No	45.9836	2	3-4	50	0	75	50
42	Female	SS/UC	No	45.9836	3	>=5	100	100	25	25
43	Male	SS/UC	No	33.2521	1	0-2	0	0	100	100
43	Male	SS/UC	No	33.2521	2	3-4	0	0	75	75
43	Male	SS/UC	No	33.2521	3	>=5	#NULL!	#NULL!	#NULL!	#NULL!
44	Female	SS/UC	No	45.3534	1	0-2	0	0	20	0
44	Female	SS/UC	No	45.3534	2	3-4	0	0	0	0
44	Female	SS/UC	No	45.3534	3	>=5	10	0	30	10
45	Male	SS/UC	No	38.0685	1	0-2	0	0	0	0
45	Male	SS/UC	No	38.0685	2	3-4	33	33	0	0
45	Male	SS/UC	No	38.0685	3	>=5	75	25	100	100
46	Female	SS/UC	No	22.989	1	0-2	0	0	100	50
46	Female	SS/UC	No	22.989	2	3-4	0	0	80	60
46	Female	SS/UC	No	22.989	3	>=5	0	0	71	71.4286
47	Female	SS/UC	No	34.3808	1	0-2	0	0	0	0
47	Female	SS/UC	No	34.3808	2	3-4	25	0	50	25
47	Female	SS/UC	No	34.3808	3	>=5	67	33	33	0
49	Female	SS/UC	No	41.4603	1	0-2	#NULL!	#NULL!	#NULL!	#NULL!
49	Female	SS/UC	No	41.4603	2	3-4	0	0	33	33.3333
49	Female	SS/UC	No	41.4603	3	>=5	0	0	41	17.6471
50	Male	SS/UC	No	30.0082	1	0-2	#NULL!	#NULL!	#NULL!	#NULL!
50	Male	SS/UC	No	30.0082	2	3-4	#NULL!	#NULL!	#NULL!	#NULL!
50	Male	SS/UC	No	30.0082	3	>=5	56	22	88	75
51	Female	SS/UC	No	58.0849	1	0-2	#NULL!	#NULL!	#NULL!	#NULL!
51	Female	SS/UC	No	58.0849	2	3-4	#NULL!	#NULL!	#NULL!	#NULL!
51	Female	SS/UC	No	58.0849	3	>=5	28	4	72	60
52	Female	SS/UC	No	53.5479	1	0-2	#NULL!	#NULL!	#NULL!	#NULL!
52	Female	SS/UC	No	53.5479	2	3-4	#NULL!	#NULL!	#NULL!	#NULL!
52	Female	SS/UC	No	53.5479	3	>=5	19	10	24	4.7619
53	Male	SS/UC	No	46.1945	1	0-2	#NULL!	#NULL!	#NULL!	#NULL!
53	Male	SS/UC	No	46.1945	2	3-4	#NULL!	#NULL!	#NULL!	#NULL!
53	Male	SS/UC	No	46.1945	3	>=5	53	28	95	94.7368
81	Male	SS/UC	No	51.3397	1	0-2	0	0	0	0
81	Male	SS/UC	No	51.3397	2	3-4	0	0	0	0
81	Male	SS/UC	No	51.3397	3	>=5	0	0	50	0
82	Female	SS/UC	No	40.8685	1	0-2	#NULL!	#NULL!	#NULL!	#NULL!
82	Female	SS/UC	No	40.8685	2	3-4	#NULL!	#NULL!	#NULL!	#NULL!
82	Female	SS/UC	No	40.8685	3	>=5	100	100	90	80
83	Male	SS/UC	No	51.4521	1	0-2	#NULL!	#NULL!	#NULL!	#NULL!
83	Male	SS/UC	No	51.4521	2	3-4	#NULL!	#NULL!	#NULL!	#NULL!
83	Male	SS/UC	No	51.4521	3	>=5	100	70	100	90
84	Female	SS/UC	No	46.8877	1	0-2	#NULL!	#NULL!	#NULL!	#NULL!
84	Female	SS/UC	No	46.8877	2	3-4	#NULL!	#NULL!	#NULL!	#NULL!
84	Female	SS/UC	No	46.8877	3	>=5	83	67	89	83.3333
85	Female	SS/UC	Yes	29.9096	1	0-2	33	0	100	100
85	Female	SS/UC	Yes	29.9096	2	3-4	33	33	100	100
85	Female	SS/UC	Yes	29.9096	3	>=5	100	0	100	100
86	Male	SS/UC	No	34.9178	1	0-2	0	0	50	0
86	Male	SS/UC	No	34.9178	2	3-4	0	0	100	100
86	Male	SS/UC	No	34.9178	3	>=5	#NULL!	#NULL!	#NULL!	#NULL!
87	Female	SS/UC	No	41.326	1	0-2	0	0	33	0
87	Female	SS/UC	No	41.326	2	3-4	0	0	75	25
87	Female	SS/UC	No	41.326	3	>=5	25	25	25	25
88	Male	SS/UC	No	21.2	1	0-2	0	0	50	0
88	Male	SS/UC	No	21.2	2	3-4	0	0	60	40
88	Male	SS/UC	No	21.2	3	>=5	0	0	80	20
90	Male	SS/UC	No	39.9781	1	0-2	#NULL!	#NULL!	#NULL!	#NULL!
90	Male	SS/UC	No	39.9781	2	3-4	0	0	100	0
90	Male	SS/UC	No	39.9781	3	>=5	0	0	100	100
91	Male	SS/UC	No	65.9014	1	0-2	#NULL!	#NULL!	#NULL!	#NULL!
91	Male	SS/UC	No	65.9014	2	3-4	#NULL!	#NULL!	#NULL!	#NULL!
91	Male	SS/UC	No	65.9014	3	>=5	63	13	0	0
93	Female	SS/UC	No	37.3863	1	0-2	#NULL!	#NULL!	#NULL!	#NULL!
93	Female	SS/UC	No	37.3863	2	3-4	#NULL!	#NULL!	#NULL!	#NULL!
93	Female	SS/UC	No	37.3863	3	>=5	15	8	50	33.3333
126	Female	SS/UC	No	50.6493	1	0-2	0	0	33	33.3333
126	Female	SS/UC	No	50.6493	2	3-4	17	0	0	0
126	Female	SS/UC	No	50.6493	3	>=5	0	0	14	14.2857
127	Female	SS/UC	No	38.0055	1	0-2	0	0	33	0
127	Female	SS/UC	No	38.0055	2	3-4	0	0	75	75
127	Female	SS/UC	No	38.0055	3	>=5	0	0	67	66.6667
128	Female	SS/UC	No	46.4685	1	0-2	0	0	67	33.3333
128	Female	SS/UC	No	46.4685	2	3-4	75	25	25	0
128	Female	SS/UC	No	46.4685	3	>=5	20	0	60	60
129	Male	SS/UC	No	45.3836	1	0-2	#NULL!	#NULL!	#NULL!	#NULL!
129	Male	SS/UC	No	45.3836	2	3-4	0	0	0	0
129	Male	SS/UC	No	45.3836	3	>=5	75	0	25	0
148	Male	SS/UC	Yes	51.1151	1	0-2	50	50	75	75
148	Male	SS/UC	Yes	51.1151	2	3-4	#NULL!	#NULL!	#NULL!	#NULL!
148	Male	SS/UC	Yes	51.1151	3	>=5	#NULL!	#NULL!	#NULL!	#NULL!
149	Female	SS/UC	No	37.0247	1	0-2	#NULL!	#NULL!	#NULL!	#NULL!
149	Female	SS/UC	No	37.0247	2	3-4	0	0	67	66.6667
149	Female	SS/UC	No	37.0247	3	>=5	33	17	0	0
151	Male	SS/UC	No	35.5781	1	0-2	25	25	100	100
151	Male	SS/UC	No	35.5781	2	3-4	0	0	100	100
151	Male	SS/UC	No	35.5781	3	>=5	#NULL!	#NULL!	#NULL!	#NULL!
152	Male	SS/UC	No	39.3781	1	0-2	50	50	50	50
152	Male	SS/UC	No	39.3781	2	3-4	#NULL!	#NULL!	#NULL!	#NULL!
152	Male	SS/UC	No	39.3781	3	>=5	#NULL!	#NULL!	#NULL!	#NULL!
153	Female	SS/UC	No	51.2521	1	0-2	0	0	33	0
153	Female	SS/UC	No	51.2521	2	3-4	0	0	50	50
153	Female	SS/UC	No	51.2521	3	>=5	#NULL!	#NULL!	#NULL!	#NULL!
194	Male	SS/UC	No	50.4685	1	0-2	0	0	88	75
194	Male	SS/UC	No	50.4685	2	3-4	0	0	100	85.7143
194	Male	SS/UC	No	50.4685	3	>=5	0	0	100	85.7143
195	Male	SS/UC	No	23.4055	1	0-2	25	0	100	100
195	Male	SS/UC	No	23.4055	2	3-4	#NULL!	#NULL!	#NULL!	#NULL!
195	Male	SS/UC	No	23.4055	3	>=5	100	0	100	100
196	Male	SS/UC	Yes	32.5123	1	0-2	22	0	100	100
196	Male	SS/UC	Yes	32.5123	2	3-4	0	0	100	100
196	Male	SS/UC	Yes	32.5123	3	>=5	33	0	100	100
197	Male	SS/UC	No	39.9671	1	0-2	0	0	100	80
197	Male	SS/UC	No	39.9671	2	3-4	0	0	100	100
197	Male	SS/UC	No	39.9671	3	>=5	0	0	100	100
198	Female	SS/UC	No	30.7616	1	0-2	17	0	100	100
198	Female	SS/UC	No	30.7616	2	3-4	33	33	100	100
198	Female	SS/UC	No	30.7616	3	>=5	#NULL!	#NULL!	#NULL!	#NULL!
199	Female	SS/UC	No	31.0274	1	0-2	#NULL!	#NULL!	#NULL!	#NULL!
199	Female	SS/UC	No	31.0274	2	3-4	#NULL!	#NULL!	#NULL!	#NULL!
199	Female	SS/UC	No	31.0274	3	>=5	11	11	44	44.4444
200	Male	SS/UC	No	38.4548	1	0-2	0	0	25	25
200	Male	SS/UC	No	38.4548	2	3-4	0	0	0	0
200	Male	SS/UC	No	38.4548	3	>=5	#NULL!	#NULL!	#NULL!	#NULL!
201	Female	SS/UC	No	52.3342	1	0-2	67	33	67	66.6667
201	Female	SS/UC	No	52.3342	2	3-4	100	80	100	100
201	Female	SS/UC	No	52.3342	3	>=5	#NULL!	#NULL!	#NULL!	#NULL!
202	Female	SS/UC	No	27.2685	1	0-2	0	0	25	25
202	Female	SS/UC	No	27.2685	2	3-4	0	0	50	50
202	Female	SS/UC	No	27.2685	3	>=5	0	0	0	0
203	Male	SS/UC	No	50.9534	1	0-2	33	0	33	33.3333
203	Male	SS/UC	No	50.9534	2	3-4	0	0	100	75
203	Male	SS/UC	No	50.9534	3	>=5	0	0	67	0
204	Female	SS/UC	No	45.0575	1	0-2	0	0	67	66.6667
204	Female	SS/UC	No	45.0575	2	3-4	0	0	50	33.3333
204	Female	SS/UC	No	45.0575	3	>=5	0	0	50	50
205	Female	SS/UC	No	36.5699	1	0-2	100	67	100	66.6667
205	Female	SS/UC	No	36.5699	2	3-4	40	20	60	60
205	Female	SS/UC	No	36.5699	3	>=5	#NULL!	#NULL!	#NULL!	#NULL!
206	Male	SS/UC	No	38.2877	1	0-2	0	0	50	50
206	Male	SS/UC	No	38.2877	2	3-4	50	0	100	100
206	Male	SS/UC	No	38.2877	3	>=5	#NULL!	#NULL!	#NULL!	#NULL!
207	Female	SS/UC	No	49.8986	1	0-2	0	0	60	40
207	Female	SS/UC	No	49.8986	2	3-4	0	0	86	57.1429
207	Female	SS/UC	No	49.8986	3	>=5	0	0	50	0
208	Male	SS/UC	No	23.4082	1	0-2	0	0	67	66.6667
208	Male	SS/UC	No	23.4082	2	3-4	0	0	75	75
208	Male	SS/UC	No	23.4082	3	>=5	0	0	100	100
209	Male	SS/UC	No	35.4904	1	0-2	40	0	80	80
209	Male	SS/UC	No	35.4904	2	3-4	0	0	57	42.8571
209	Male	SS/UC	No	35.4904	3	>=5	0	0	73	66.6667
210	Male	SS/UC	Yes	49.1507	1	0-2	33	0	100	100
210	Male	SS/UC	Yes	49.1507	2	3-4	50	50	100	100
210	Male	SS/UC	Yes	49.1507	3	>=5	0	0	100	100
211	Male	SS/UC	No	35.2822	1	0-2	#NULL!	#NULL!	#NULL!	#NULL!
211	Male	SS/UC	No	35.2822	2	3-4	0	0	0	0
211	Male	SS/UC	No	35.2822	3	>=5	0	0	33	16.6667
212	Female	SS/UC	Yes	54.6685	1	0-2	0	0	100	100
212	Female	SS/UC	Yes	54.6685	2	3-4	17	17	50	50
212	Female	SS/UC	Yes	54.6685	3	>=5	10	10	80	70
213	Female	SS/UC	Yes	75.2027	1	0-2	#NULL!	#NULL!	#NULL!	#NULL!
213	Female	SS/UC	Yes	75.2027	2	3-4	0	0	0	0
213	Female	SS/UC	Yes	75.2027	3	>=5	14	0	29	28.5714
214	Male	SS/UC	No	45.0822	1	0-2	#NULL!	#NULL!	#NULL!	#NULL!
214	Male	SS/UC	No	45.0822	2	3-4	0	0	100	85.7143
214	Male	SS/UC	No	45.0822	3	>=5	#NULL!	#NULL!	#NULL!	#NULL!
215	Female	SS/UC	No	28.6274	1	0-2	0	0	100	100
215	Female	SS/UC	No	28.6274	2	3-4	100	100	100	100
215	Female	SS/UC	No	28.6274	3	>=5	#NULL!	#NULL!	#NULL!	#NULL!
216	Male	SS/UC	No	53.9041	1	0-2	#NULL!	#NULL!	#NULL!	#NULL!
216	Male	SS/UC	No	53.9041	2	3-4	0	0	33	33.3333
216	Male	SS/UC	No	53.9041	3	>=5	0	0	100	100
217	Female	SS/UC	No	49.0247	1	0-2	100	50	100	50
217	Female	SS/UC	No	49.0247	2	3-4	60	0	100	80
217	Female	SS/UC	No	49.0247	3	>=5	67	33	83	83.3333
218	Male	SS/UC	No	56.8055	1	0-2	#NULL!	#NULL!	#NULL!	#NULL!
218	Male	SS/UC	No	56.8055	2	3-4	33	0	100	66.6667
218	Male	SS/UC	No	56.8055	3	>=5	0	0	33	33.3333
219	Male	SS/UC	No	51.1781	1	0-2	#NULL!	#NULL!	#NULL!	#NULL!
219	Male	SS/UC	No	51.1781	2	3-4	0	0	50	50
219	Male	SS/UC	No	51.1781	3	>=5	6	6	47	17.6471
220	Male	SS/UC	No	23.4932	1	0-2	#NULL!	#NULL!	#NULL!	#NULL!
220	Male	SS/UC	No	23.4932	2	3-4	0	0	100	100
220	Male	SS/UC	No	23.4932	3	>=5	0	0	100	100
221	Male	SS/UC	Yes	55.0767	1	0-2	#NULL!	#NULL!	#NULL!	#NULL!
221	Male	SS/UC	Yes	55.0767	2	3-4	0	0	0	0
221	Male	SS/UC	Yes	55.0767	3	>=5	0	0	17	16.6667
222	Male	SS/UC	No	49.6986	1	0-2	#NULL!	#NULL!	#NULL!	#NULL!
222	Male	SS/UC	No	49.6986	2	3-4	#NULL!	#NULL!	#NULL!	#NULL!
222	Male	SS/UC	No	49.6986	3	>=5	36	18	20	10
223	Female	SS/UC	No	24.1315	1	0-2	0	0	100	100
223	Female	SS/UC	No	24.1315	2	3-4	0	0	75	75
223	Female	SS/UC	No	24.1315	3	>=5	0	0	100	100
224	Male	SS/UC	No	72.6795	1	0-2	#NULL!	#NULL!	#NULL!	#NULL!
224	Male	SS/UC	No	72.6795	2	3-4	#NULL!	#NULL!	#NULL!	#NULL!
224	Male	SS/UC	No	72.6795	3	>=5	29	18	24	5.88235
244	Male	SS/UC	Yes	55.6466	1	0-2	#NULL!	#NULL!	#NULL!	#NULL!
244	Male	SS/UC	Yes	55.6466	2	3-4	#NULL!	#NULL!	#NULL!	#NULL!
244	Male	SS/UC	Yes	55.6466	3	>=5	5	0	29	14.2857
246	Female	SS/UC	No	32.2904	1	0-2	33	0	100	100
246	Female	SS/UC	No	32.2904	2	3-4	50	0	80	40
246	Female	SS/UC	No	32.2904	3	>=5	100	100	100	100
247	Male	SS/UC	Yes	41.3671	1	0-2	67	33	100	66.6667
247	Male	SS/UC	Yes	41.3671	2	3-4	33	33	100	100
247	Male	SS/UC	Yes	41.3671	3	>=5	0	0	0	0
248	Male	SS/UC	No	36.8329	1	0-2	0	0	67	66.6667
248	Male	SS/UC	No	36.8329	2	3-4	0	0	80	80
248	Male	SS/UC	No	36.8329	3	>=5	17	0	50	33.3333
249	Female	SS/UC	No	45.7205	1	0-2	33	0	33	33.3333
249	Female	SS/UC	No	45.7205	2	3-4	100	75	75	50
249	Female	SS/UC	No	45.7205	3	>=5	100	100	100	100
250	Male	SS/UC	No	38.6521	1	0-2	#NULL!	#NULL!	#NULL!	#NULL!
250	Male	SS/UC	No	38.6521	2	3-4	0	0	100	100
250	Male	SS/UC	No	38.6521	3	>=5	0	0	100	80
252	Female	SS/UC	No	41.9205	1	0-2	0	0	50	50
252	Female	SS/UC	No	41.9205	2	3-4	#NULL!	#NULL!	#NULL!	#NULL!
252	Female	SS/UC	No	41.9205	3	>=5	#NULL!	#NULL!	#NULL!	#NULL!
253	Male	SS/UC	No	30.6027	1	0-2	#NULL!	#NULL!	#NULL!	#NULL!
253	Male	SS/UC	No	30.6027	2	3-4	0	0	33	33.3333
253	Male	SS/UC	No	30.6027	3	>=5	0	0	88	75
254	Male	SS/UC	No	44.4877	1	0-2	0	0	50	0
254	Male	SS/UC	No	44.4877	2	3-4	0	0	50	50
254	Male	SS/UC	No	44.4877	3	>=5	#NULL!	#NULL!	#NULL!	#NULL!
255	Male	SS/UC	No	36.3863	1	0-2	#NULL!	#NULL!	#NULL!	#NULL!
255	Male	SS/UC	No	36.3863	2	3-4	#NULL!	#NULL!	#NULL!	#NULL!
255	Male	SS/UC	No	36.3863	3	>=5	20	0	100	100
256	Male	SS/UC	No	26.2685	1	0-2	0	0	67	66.6667
256	Male	SS/UC	No	26.2685	2	3-4	0	0	100	100
256	Male	SS/UC	No	26.2685	3	>=5	#NULL!	#NULL!	#NULL!	#NULL!
257	Male	SS/UC	No	35.0767	1	0-2	0	0	100	50
257	Male	SS/UC	No	35.0767	2	3-4	0	0	100	100
257	Male	SS/UC	No	35.0767	3	>=5	71	57	57	57.1429
258	Male	SS/UC	Yes	38.0329	1	0-2	0	0	100	100
258	Male	SS/UC	Yes	38.0329	2	3-4	0	0	100	100
258	Male	SS/UC	Yes	38.0329	3	>=5	50	0	50	50
259	Female	SS/UC	No	35.9068	1	0-2	0	0	100	100
259	Female	SS/UC	No	35.9068	2	3-4	60	0	80	80
259	Female	SS/UC	No	35.9068	3	>=5	100	71	86	85.7143
260	Female	SS/UC	No	37.2548	1	0-2	#NULL!	#NULL!	#NULL!	#NULL!
260	Female	SS/UC	No	37.2548	2	3-4	#NULL!	#NULL!	#NULL!	#NULL!
260	Female	SS/UC	No	37.2548	3	>=5	56	22	44	33.3333
296	Female	SS/UC	No	32.3726	1	0-2	0	0	71	57.1429
296	Female	SS/UC	No	32.3726	2	3-4	17	14	100	85.7143
296	Female	SS/UC	No	32.3726	3	>=5	0	0	100	100
297	Male	SS/UC	No	24.3671	1	0-2	0	0	100	75
297	Male	SS/UC	No	24.3671	2	3-4	60	40	60	60
297	Male	SS/UC	No	24.3671	3	>=5	0	0	100	100
298	Male	SS/UC	Yes	38.0795	1	0-2	0	0	100	100
298	Male	SS/UC	Yes	38.0795	2	3-4	0	0	100	75
298	Male	SS/UC	Yes	38.0795	3	>=5	#NULL!	#NULL!	#NULL!	#NULL!
299	Female	SS/UC	No	33.5041	1	0-2	40	40	80	80
299	Female	SS/UC	No	33.5041	2	3-4	100	100	100	100
299	Female	SS/UC	No	33.5041	3	>=5	100	33	100	100
300	Male	SS/UC	Yes	42.0767	1	0-2	25	25	100	75
300	Male	SS/UC	Yes	42.0767	2	3-4	0	0	100	75
300	Male	SS/UC	Yes	42.0767	3	>=5	50	0	100	75
301	Male	SS/UC	No	35.2329	1	0-2	67	0	100	100
301	Male	SS/UC	No	35.2329	2	3-4	80	60	100	100
301	Male	SS/UC	No	35.2329	3	>=5	100	0	100	100
302	Male	SS/UC	Yes	64.7726	1	0-2	29	14	71	28.5714
302	Male	SS/UC	Yes	64.7726	2	3-4	0	0	71	14.2857
302	Male	SS/UC	Yes	64.7726	3	>=5	20	20	100	80
303	Male	SS/UC	No	36.5397	1	0-2	67	0	67	0
303	Male	SS/UC	No	36.5397	2	3-4	0	0	0	0
303	Male	SS/UC	No	36.5397	3	>=5	20	0	80	80
305	Male	SS/UC	Yes	46.5452	1	0-2	0	0	0	0
305	Male	SS/UC	Yes	46.5452	2	3-4	0	0	80	40
305	Male	SS/UC	Yes	46.5452	3	>=5	38	21	29	7.14286
306	Female	SS/UC	No	28.8712	1	0-2	0	0	100	100
306	Female	SS/UC	No	28.8712	2	3-4	50	33	83	66.6667
306	Female	SS/UC	No	28.8712	3	>=5	50	17	100	100
308	Male	SS/UC	No	28.4959	1	0-2	#NULL!	#NULL!	#NULL!	#NULL!
308	Male	SS/UC	No	28.4959	2	3-4	50	0	100	100
308	Male	SS/UC	No	28.4959	3	>=5	62	46	54	53.8462
326	Female	SS/UC	No	37.3342	1	0-2	75	0	75	50
326	Female	SS/UC	No	37.3342	2	3-4	100	100	100	100
326	Female	SS/UC	No	37.3342	3	>=5	#NULL!	#NULL!	#NULL!	#NULL!
327	Female	SS/UC	No	30.9233	1	0-2	33	0	67	66.6667
327	Female	SS/UC	No	30.9233	2	3-4	0	0	100	100
327	Female	SS/UC	No	30.9233	3	>=5	#NULL!	#NULL!	#NULL!	#NULL!
331	Male	SS/UC	No	37.8959	1	0-2	#NULL!	#NULL!	#NULL!	#NULL!
331	Male	SS/UC	No	37.8959	2	3-4	0	0	100	66.6667
331	Male	SS/UC	No	37.8959	3	>=5	100	33	67	66.6667
379	Male	SS/UC	No	28.1096	1	0-2	40	0	100	100
379	Male	SS/UC	No	28.1096	2	3-4	100	0	100	100
379	Male	SS/UC	No	28.1096	3	>=5	#NULL!	#NULL!	#NULL!	#NULL!
380	Female	SS/UC	No	39.8822	1	0-2	17	0	83	66.6667
380	Female	SS/UC	No	39.8822	2	3-4	#NULL!	#NULL!	#NULL!	#NULL!
380	Female	SS/UC	No	39.8822	3	>=5	#NULL!	#NULL!	#NULL!	#NULL!
381	Male	SS/UC	No	36.0959	1	0-2	33	0	83	66.6667
381	Male	SS/UC	No	36.0959	2	3-4	0	0	100	100
381	Male	SS/UC	No	36.0959	3	>=5	#NULL!	#NULL!	#NULL!	#NULL!
382	Male	SS/UC	No	31.5425	1	0-2	0	0	100	80
382	Male	SS/UC	No	31.5425	2	3-4	0	0	0	0
382	Male	SS/UC	No	31.5425	3	>=5	0	0	100	33.3333
383	Female	SS/UC	No	38.5836	1	0-2	20	0	80	40
383	Female	SS/UC	No	38.5836	2	3-4	0	0	0	0
383	Female	SS/UC	No	38.5836	3	>=5	#NULL!	#NULL!	#NULL!	#NULL!
385	Female	SS/UC	No	24.9425	1	0-2	50	0	100	100
385	Female	SS/UC	No	24.9425	2	3-4	#NULL!	#NULL!	#NULL!	#NULL!
385	Female	SS/UC	No	24.9425	3	>=5	#NULL!	#NULL!	#NULL!	#NULL!
386	Male	SS/UC	No	38.9014	1	0-2	0	0	75	75
386	Male	SS/UC	No	38.9014	2	3-4	#NULL!	#NULL!	#NULL!	#NULL!
386	Male	SS/UC	No	38.9014	3	>=5	#NULL!	#NULL!	#NULL!	#NULL!
387	Male	SS/UC	Yes	62.2822	1	0-2	50	50	75	75
387	Male	SS/UC	Yes	62.2822	2	3-4	#NULL!	#NULL!	#NULL!	#NULL!
387	Male	SS/UC	Yes	62.2822	3	>=5	#NULL!	#NULL!	#NULL!	#NULL!
388	Female	SS/UC	No	27.9397	1	0-2	60	20	80	80
388	Female	SS/UC	No	27.9397	2	3-4	33	33	67	66.6667
388	Female	SS/UC	No	27.9397	3	>=5	100	0	0	0
389	Female	SS/UC	No	40.0274	1	0-2	0	0	80	80
389	Female	SS/UC	No	40.0274	2	3-4	0	0	100	33.3333
389	Female	SS/UC	No	40.0274	3	>=5	0	0	100	100
391	Male	SS/UC	No	32.9726	1	0-2	0	0	0	0
391	Male	SS/UC	No	32.9726	2	3-4	0	0	0	0
391	Male	SS/UC	No	32.9726	3	>=5	#NULL!	#NULL!	#NULL!	#NULL!
392	Male	SS/UC	No	46.3973	1	0-2	75	25	75	75
392	Male	SS/UC	No	46.3973	2	3-4	#NULL!	#NULL!	#NULL!	#NULL!
392	Male	SS/UC	No	46.3973	3	>=5	#NULL!	#NULL!	#NULL!	#NULL!
393	Male	SS/UC	No	47.2192	1	0-2	0	0	80	60
393	Male	SS/UC	No	47.2192	2	3-4	0	0	100	100
393	Male	SS/UC	No	47.2192	3	>=5	#NULL!	#NULL!	#NULL!	#NULL!
394	Female	SS/UC	No	51.4082	1	0-2	0	0	100	100
394	Female	SS/UC	No	51.4082	2	3-4	0	0	50	50
394	Female	SS/UC	No	51.4082	3	>=5	0	0	100	100
395	Male	SS/UC	Yes	57.8658	1	0-2	0	0	67	33.3333
395	Male	SS/UC	Yes	57.8658	2	3-4	25	0	75	75
395	Male	SS/UC	Yes	57.8658	3	>=5	#NULL!	#NULL!	#NULL!	#NULL!
396	Male	SS/UC	No	31.0164	1	0-2	0	0	25	25
396	Male	SS/UC	No	31.0164	2	3-4	0	0	25	0
396	Male	SS/UC	No	31.0164	3	>=5	0	0	0	0
397	Male	SS/UC	Yes	57.2575	1	0-2	0	0	33	0
397	Male	SS/UC	Yes	57.2575	2	3-4	0	0	67	50
397	Male	SS/UC	Yes	57.2575	3	>=5	80	40	100	60
399	Male	SS/UC	Yes	41.8767	1	0-2	0	0	100	66.6667
399	Male	SS/UC	Yes	41.8767	2	3-4	0	0	0	0
399	Male	SS/UC	Yes	41.8767	3	>=5	#NULL!	#NULL!	#NULL!	#NULL!
400	Male	SS/UC	No	28.537	1	0-2	0	0	100	100
400	Male	SS/UC	No	28.537	2	3-4	50	50	100	100
400	Male	SS/UC	No	28.537	3	>=5	100	100	100	100
401	Male	SS/UC	No	42.9699	1	0-2	33	33	100	100
401	Male	SS/UC	No	42.9699	2	3-4	0	0	83	83.3333
401	Male	SS/UC	No	42.9699	3	>=5	#NULL!	#NULL!	#NULL!	#NULL!
402	Male	SS/UC	Yes	36.6767	1	0-2	0	0	100	100
402	Male	SS/UC	Yes	36.6767	2	3-4	#NULL!	#NULL!	#NULL!	#NULL!
402	Male	SS/UC	Yes	36.6767	3	>=5	#NULL!	#NULL!	#NULL!	#NULL!
403	Male	SS/UC	Yes	54.1288	1	0-2	0	0	100	100
403	Male	SS/UC	Yes	54.1288	2	3-4	75	50	75	75
403	Male	SS/UC	Yes	54.1288	3	>=5	0	0	100	0
404	Female	SS/UC	No	47.0247	1	0-2	0	0	0	0
404	Female	SS/UC	No	47.0247	2	3-4	33	0	0	0
404	Female	SS/UC	No	47.0247	3	>=5	#NULL!	#NULL!	#NULL!	#NULL!
405	Male	SS/UC	No	28.2082	1	0-2	0	0	25	0
405	Male	SS/UC	No	28.2082	2	3-4	0	0	100	75
405	Male	SS/UC	No	28.2082	3	>=5	0	0	50	0
407	Female	SS/UC	No	30.0356	1	0-2	0	0	100	0
407	Female	SS/UC	No	30.0356	2	3-4	25	0	50	25
407	Female	SS/UC	No	30.0356	3	>=5	0	0	80	60
409	Male	SS/UC	No	40.9315	1	0-2	0	0	33	0
409	Male	SS/UC	No	40.9315	2	3-4	0	0	33	0
409	Male	SS/UC	No	40.9315	3	>=5	#NULL!	#NULL!	#NULL!	#NULL!
410	Male	SS/UC	No	21.6438	1	0-2	0	0	100	100
410	Male	SS/UC	No	21.6438	2	3-4	75	0	100	100
410	Male	SS/UC	No	21.6438	3	>=5	0	0	80	80
411	Male	SS/UC	No	31.9452	1	0-2	60	0	20	0
411	Male	SS/UC	No	31.9452	2	3-4	0	0	0	0
411	Male	SS/UC	No	31.9452	3	>=5	#NULL!	#NULL!	#NULL!	#NULL!
413	Female	SS/UC	No	53.9753	1	0-2	100	100	0	0
413	Female	SS/UC	No	53.9753	2	3-4	33	0	33	33.3333
413	Female	SS/UC	No	53.9753	3	>=5	0	0	33	0
414	Female	SS/UC	No	55.9397	1	0-2	0	0	50	50
414	Female	SS/UC	No	55.9397	2	3-4	50	0	0	0
414	Female	SS/UC	No	55.9397	3	>=5	#NULL!	#NULL!	#NULL!	#NULL!
415	Female	SS/UC	No	39.2082	1	0-2	0	0	100	100
415	Female	SS/UC	No	39.2082	2	3-4	20	20	100	100
415	Female	SS/UC	No	39.2082	3	>=5	#NULL!	#NULL!	#NULL!	#NULL!
416	Male	SS/UC	No	43.3616	1	0-2	0	0	60	60
416	Male	SS/UC	No	43.3616	2	3-4	0	0	0	0
416	Male	SS/UC	No	43.3616	3	>=5	#NULL!	#NULL!	#NULL!	#NULL!
417	Male	SS/UC	No	47.0548	1	0-2	#NULL!	#NULL!	#NULL!	#NULL!
417	Male	SS/UC	No	47.0548	2	3-4	0	0	100	0
417	Male	SS/UC	No	47.0548	3	>=5	0	0	100	100
418	Male	SS/UC	No	52.4329	1	0-2	0	0	0	0
418	Male	SS/UC	No	52.4329	2	3-4	33	0	75	50
418	Male	SS/UC	No	52.4329	3	>=5	40	20	80	60
419	Male	SS/UC	No	52.1781	1	0-2	0	0	0	0
419	Male	SS/UC	No	52.1781	2	3-4	0	0	50	50
419	Male	SS/UC	No	52.1781	3	>=5	0	0	67	66.6667
420	Male	SS/UC	No	50.8356	1	0-2	#NULL!	#NULL!	#NULL!	#NULL!
420	Male	SS/UC	No	50.8356	2	3-4	0	0	50	50
420	Male	SS/UC	No	50.8356	3	>=5	38	13	63	62.5
421	Male	SS/UC	No	46.7753	1	0-2	0	0	50	0
421	Male	SS/UC	No	46.7753	2	3-4	0	0	20	20
421	Male	SS/UC	No	46.7753	3	>=5	0	0	50	0
422	Male	SS/UC	No	60.0164	1	0-2	#NULL!	#NULL!	#NULL!	#NULL!
422	Male	SS/UC	No	60.0164	2	3-4	0	0	67	66.6667
422	Male	SS/UC	No	60.0164	3	>=5	0	0	0	0
423	Male	SS/UC	No	43.4356	1	0-2	0	0	0	0
423	Male	SS/UC	No	43.4356	2	3-4	0	0	50	0
423	Male	SS/UC	No	43.4356	3	>=5	25	13	88	87.5
424	Male	SS/UC	No	44.0055	1	0-2	#NULL!	#NULL!	#NULL!	#NULL!
424	Male	SS/UC	No	44.0055	2	3-4	#NULL!	#NULL!	#NULL!	#NULL!
424	Male	SS/UC	No	44.0055	3	>=5	44	33	11	11.1111
425	Male	SS/UC	No	38.9918	1	0-2	#NULL!	#NULL!	#NULL!	#NULL!
425	Male	SS/UC	No	38.9918	2	3-4	0	0	33	33.3333
425	Male	SS/UC	No	38.9918	3	>=5	38	13	63	50
426	Male	SS/UC	No	33.011	1	0-2	#NULL!	#NULL!	#NULL!	#NULL!
426	Male	SS/UC	No	33.011	2	3-4	0	0	67	66.6667
426	Male	SS/UC	No	33.011	3	>=5	0	0	80	60
427	Male	SS/UC	No	31.6438	1	0-2	#NULL!	#NULL!	#NULL!	#NULL!
427	Male	SS/UC	No	31.6438	2	3-4	0	0	67	33.3333
427	Male	SS/UC	No	31.6438	3	>=5	0	0	0	0
428	Female	SS/UC	No	43.4137	1	0-2	#NULL!	#NULL!	#NULL!	#NULL!
428	Female	SS/UC	No	43.4137	2	3-4	0	0	67	66.6667
428	Female	SS/UC	No	43.4137	3	>=5	0	0	39	27.7778
430	Male	SS/UC	No	42.011	1	0-2	#NULL!	#NULL!	#NULL!	#NULL!
430	Male	SS/UC	No	42.011	2	3-4	#NULL!	#NULL!	#NULL!	#NULL!
430	Male	SS/UC	No	42.011	3	>=5	0	0	50	25
431	Female	SS/UC	No	40.3863	1	0-2	#NULL!	#NULL!	#NULL!	#NULL!
431	Female	SS/UC	No	40.3863	2	3-4	#NULL!	#NULL!	#NULL!	#NULL!
431	Female	SS/UC	No	40.3863	3	>=5	18	9	36	27.2727
432	Female	SS/UC	No	41.9918	1	0-2	#NULL!	#NULL!	#NULL!	#NULL!
432	Female	SS/UC	No	41.9918	2	3-4	0	0	0	0
432	Female	SS/UC	No	41.9918	3	>=5	0	0	100	100
434	Male	SS/UC	No	33.2164	1	0-2	#NULL!	#NULL!	#NULL!	#NULL!
434	Male	SS/UC	No	33.2164	2	3-4	0	0	100	100
434	Male	SS/UC	No	33.2164	3	>=5	0	0	25	25
435	Male	SS/UC	No	35.8822	1	0-2	#NULL!	#NULL!	#NULL!	#NULL!
435	Male	SS/UC	No	35.8822	2	3-4	#NULL!	#NULL!	#NULL!	#NULL!
435	Male	SS/UC	No	35.8822	3	>=5	18	9	55	45.4545
436	Female	SS/UC	No	25.2356	1	0-2	#NULL!	#NULL!	#NULL!	#NULL!
436	Female	SS/UC	No	25.2356	2	3-4	#NULL!	#NULL!	#NULL!	#NULL!
436	Female	SS/UC	No	25.2356	3	>=5	0	0	75	75
437	Female	SS/UC	No	29.6959	1	0-2	#NULL!	#NULL!	#NULL!	#NULL!
437	Female	SS/UC	No	29.6959	2	3-4	#NULL!	#NULL!	#NULL!	#NULL!
437	Female	SS/UC	No	29.6959	3	>=5	0	0	100	90
438	Female	SS/UC	No	36.2877	1	0-2	#NULL!	#NULL!	#NULL!	#NULL!
438	Female	SS/UC	No	36.2877	2	3-4	#NULL!	#NULL!	#NULL!	#NULL!
438	Female	SS/UC	No	36.2877	3	>=5	25	25	75	75
439	Female	SS/UC	No	38.3945	1	0-2	#NULL!	#NULL!	#NULL!	#NULL!
439	Female	SS/UC	No	38.3945	2	3-4	#NULL!	#NULL!	#NULL!	#NULL!
439	Female	SS/UC	No	38.3945	3	>=5	83	58	90	80
455	Male	SS/UC	No	32.7534	1	0-2	0	0	40	40
455	Male	SS/UC	No	32.7534	2	3-4	50	50	50	50
455	Male	SS/UC	No	32.7534	3	>=5	50	0	100	50
457	Male	SS/UC	No	49.7699	1	0-2	#NULL!	#NULL!	#NULL!	#NULL!
457	Male	SS/UC	No	49.7699	2	3-4	0	0	0	0
457	Male	SS/UC	No	49.7699	3	>=5	0	0	33	0
458	Male	SS/UC	Yes	42.6521	1	0-2	0	0	50	0
458	Male	SS/UC	Yes	42.6521	2	3-4	0	0	75	75
458	Male	SS/UC	Yes	42.6521	3	>=5	#NULL!	#NULL!	#NULL!	#NULL!
459	Male	SS/UC	Yes	49.2384	1	0-2	#NULL!	#NULL!	#NULL!	#NULL!
459	Male	SS/UC	Yes	49.2384	2	3-4	25	25	75	50
459	Male	SS/UC	Yes	49.2384	3	>=5	#NULL!	#NULL!	#NULL!	#NULL!
460	Female	SS/UC	No	45.8	1	0-2	#NULL!	#NULL!	#NULL!	#NULL!
460	Female	SS/UC	No	45.8	2	3-4	#NULL!	#NULL!	#NULL!	#NULL!
460	Female	SS/UC	No	45.8	3	>=5	0	0	25	0
461	Female	SS/UC	Yes	49.1151	1	0-2	#NULL!	#NULL!	#NULL!	#NULL!
461	Female	SS/UC	Yes	49.1151	2	3-4	#NULL!	#NULL!	#NULL!	#NULL!
461	Female	SS/UC	Yes	49.1151	3	>=5	83	33	83	66.6667
462	Female	SS/UC	No	49.4959	1	0-2	#NULL!	#NULL!	#NULL!	#NULL!
462	Female	SS/UC	No	49.4959	2	3-4	0	0	25	0
462	Female	SS/UC	No	49.4959	3	>=5	60	0	80	40
463	Female	SS/UC	Yes	44.9973	1	0-2	33	33	100	66.6667
463	Female	SS/UC	Yes	44.9973	2	3-4	67	0	100	100
463	Female	SS/UC	Yes	44.9973	3	>=5	#NULL!	#NULL!	#NULL!	#NULL!
464	Male	SS/UC	No	41.0438	1	0-2	0	0	100	100
464	Male	SS/UC	No	41.0438	2	3-4	0	0	100	100
464	Male	SS/UC	No	41.0438	3	>=5	33	33	67	66.6667
465	Female	SS/UC	No	28.8384	1	0-2	0	0	40	0
465	Female	SS/UC	No	28.8384	2	3-4	0	0	0	0
465	Female	SS/UC	No	28.8384	3	>=5	#NULL!	#NULL!	#NULL!	#NULL!
466	Female	SS/UC	No	46.2027	1	0-2	75	75	100	100
466	Female	SS/UC	No	46.2027	2	3-4	100	33	100	100
466	Female	SS/UC	No	46.2027	3	>=5	100	0	100	100
467	Male	SS/UC	Yes	42.4466	1	0-2	0	0	100	100
467	Male	SS/UC	Yes	42.4466	2	3-4	0	0	100	100
467	Male	SS/UC	Yes	42.4466	3	>=5	#NULL!	#NULL!	#NULL!	#NULL!
468	Male	SS/UC	No	31.9452	1	0-2	0	0	75	50
468	Male	SS/UC	No	31.9452	2	3-4	0	0	100	100
468	Male	SS/UC	No	31.9452	3	>=5	100	100	100	100
469	Male	SS/UC	Yes	51.189	1	0-2	0	0	75	75
469	Male	SS/UC	Yes	51.189	2	3-4	50	0	50	50
469	Male	SS/UC	Yes	51.189	3	>=5	0	0	100	100
474	Female	SS/UC	No	42.2795	1	0-2	0	0	0	0
474	Female	SS/UC	No	42.2795	2	3-4	0	0	50	25
474	Female	SS/UC	No	42.2795	3	>=5	#NULL!	#NULL!	#NULL!	#NULL!
475	Female	SS/UC	No	29.9452	1	0-2	0	0	100	100
475	Female	SS/UC	No	29.9452	2	3-4	50	0	100	100
475	Female	SS/UC	No	29.9452	3	>=5	#NULL!	#NULL!	#NULL!	#NULL!
476	Male	SS/UC	No	49.1945	1	0-2	0	0	100	100
476	Male	SS/UC	No	49.1945	2	3-4	25	25	100	100
476	Male	SS/UC	No	49.1945	3	>=5	#NULL!	#NULL!	#NULL!	#NULL!
478	Male	SS/UC	No	35.5178	1	0-2	0	0	100	100
478	Male	SS/UC	No	35.5178	2	3-4	33	0	67	33.3333
478	Male	SS/UC	No	35.5178	3	>=5	100	100	100	100
479	Male	SS/UC	No	31.2274	1	0-2	#NULL!	#NULL!	#NULL!	#NULL!
479	Male	SS/UC	No	31.2274	2	3-4	0	0	100	100
479	Male	SS/UC	No	31.2274	3	>=5	50	40	100	90
480	Male	SS/UC	No	43.1616	1	0-2	0	0	100	100
480	Male	SS/UC	No	43.1616	2	3-4	0	0	100	100
480	Male	SS/UC	No	43.1616	3	>=5	#NULL!	#NULL!	#NULL!	#NULL!
481	Male	SS/UC	No	54.1342	1	0-2	0	0	0	0
481	Male	SS/UC	No	54.1342	2	3-4	0	0	50	25
481	Male	SS/UC	No	54.1342	3	>=5	#NULL!	#NULL!	#NULL!	#NULL!
482	Female	SS/UC	No	31.8329	1	0-2	#NULL!	#NULL!	#NULL!	#NULL!
482	Female	SS/UC	No	31.8329	2	3-4	0	0	100	66.6667
482	Female	SS/UC	No	31.8329	3	>=5	0	0	86	85.7143
485	Female	SS/UC	No	28.3973	1	0-2	0	0	100	100
485	Female	SS/UC	No	28.3973	2	3-4	0	0	100	100
485	Female	SS/UC	No	28.3973	3	>=5	50	50	100	100
487	Female	SS/UC	No	31.789	1	0-2	100	0	100	0
487	Female	SS/UC	No	31.789	2	3-4	100	0	100	100
487	Female	SS/UC	No	31.789	3	>=5	100	#NULL!	100	100
488	Male	SS/UC	No	28.589	1	0-2	#NULL!	#NULL!	#NULL!	#NULL!
488	Male	SS/UC	No	28.589	2	3-4	0	0	100	100
488	Male	SS/UC	No	28.589	3	>=5	50	10	10	10
490	Male	SS/UC	No	39.1397	1	0-2	#NULL!	#NULL!	#NULL!	#NULL!
490	Male	SS/UC	No	39.1397	2	3-4	0	0	67	66.6667
490	Male	SS/UC	No	39.1397	3	>=5	20	0	20	0
491	Female	SS/UC	No	34.3507	1	0-2	#NULL!	#NULL!	#NULL!	#NULL!
491	Female	SS/UC	No	34.3507	2	3-4	#NULL!	#NULL!	#NULL!	#NULL!
491	Female	SS/UC	No	34.3507	3	>=5	0	0	100	80
492	Female	SS/UC	No	39.5781	1	0-2	#NULL!	#NULL!	#NULL!	#NULL!
492	Female	SS/UC	No	39.5781	2	3-4	0	0	100	100
492	Female	SS/UC	No	39.5781	3	>=5	0	0	100	66.6667
493	Male	SS/UC	No	52.9644	1	0-2	#NULL!	#NULL!	#NULL!	#NULL!
493	Male	SS/UC	No	52.9644	2	3-4	#NULL!	#NULL!	#NULL!	#NULL!
493	Male	SS/UC	No	52.9644	3	>=5	11	11	56	55.5556
494	Male	SS/UC	No	39.4027	1	0-2	#NULL!	#NULL!	#NULL!	#NULL!
494	Male	SS/UC	No	39.4027	2	3-4	#NULL!	#NULL!	#NULL!	#NULL!
494	Male	SS/UC	No	39.4027	3	>=5	0	0	60	20
496	Male	SS/UC	No	35.9233	1	0-2	#NULL!	#NULL!	#NULL!	#NULL!
496	Male	SS/UC	No	35.9233	2	3-4	0	0	100	100
496	Male	SS/UC	No	35.9233	3	>=5	50	0	100	100
497	Male	SS/UC	No	29.126	1	0-2	#NULL!	#NULL!	#NULL!	#NULL!
497	Male	SS/UC	No	29.126	2	3-4	#NULL!	#NULL!	#NULL!	#NULL!
497	Male	SS/UC	No	29.126	3	>=5	30	20	60	40
498	Female	SS/UC	No	38.7699	1	0-2	#NULL!	#NULL!	#NULL!	#NULL!
498	Female	SS/UC	No	38.7699	2	3-4	#NULL!	#NULL!	#NULL!	#NULL!
498	Female	SS/UC	No	38.7699	3	>=5	0	0	29	28.5714
499	Female	SS/UC	No	27.7288	1	0-2	0	0	100	0
499	Female	SS/UC	No	27.7288	2	3-4	25	0	75	75
499	Female	SS/UC	No	27.7288	3	>=5	33	0	67	66.6667
506	Male	SS/UC	Yes	59.5671	1	0-2	#NULL!	#NULL!	#NULL!	#NULL!
506	Male	SS/UC	Yes	59.5671	2	3-4	0	0	50	50
506	Male	SS/UC	Yes	59.5671	3	>=5	0	0	11	5.55556
511	Female	SS/UC	Yes	70.3068	1	0-2	0	0	60	60
511	Female	SS/UC	Yes	70.3068	2	3-4	0	0	33	33.3333
511	Female	SS/UC	Yes	70.3068	3	>=5	0	0	0	0
514	Male	SS/UC	Yes	63.5425	1	0-2	0	0	0	0
514	Male	SS/UC	Yes	63.5425	2	3-4	0	0	0	0
514	Male	SS/UC	Yes	63.5425	3	>=5	0	0	0	0
523	Male	SS/UC	No	66.9562	1	0-2	#NULL!	#NULL!	#NULL!	#NULL!
523	Male	SS/UC	No	66.9562	2	3-4	#NULL!	#NULL!	#NULL!	#NULL!
523	Male	SS/UC	No	66.9562	3	>=5	0	0	73	66.6667
526	Male	SS/UC	Yes	51.1205	1	0-2	0	0	29	0
526	Male	SS/UC	Yes	51.1205	2	3-4	0	0	0	0
526	Male	SS/UC	Yes	51.1205	3	>=5	#NULL!	#NULL!	#NULL!	#NULL!
534	Male	SS/UC	Yes	66.8082	1	0-2	0	0	29	0
534	Male	SS/UC	Yes	66.8082	2	3-4	0	0	40	40
534	Male	SS/UC	Yes	66.8082	3	>=5	0	0	100	100
536	Female	SS/UC	No	45.1726	1	0-2	0	0	33	33.3333
536	Female	SS/UC	No	45.1726	2	3-4	0	0	100	100
536	Female	SS/UC	No	45.1726	3	>=5	0	0	83	83.3333
539	Male	SS/UC	No	44.6055	1	0-2	0	0	80	40
539	Male	SS/UC	No	44.6055	2	3-4	50	25	25	0
539	Male	SS/UC	No	44.6055	3	>=5	0	0	75	50
540	Male	SS/UC	No	39.2438	1	0-2	0	0	100	100
540	Male	SS/UC	No	39.2438	2	3-4	0	0	100	100
540	Male	SS/UC	No	39.2438	3	>=5	30	0	100	80
541	Female	SS/UC	No	51.9726	1	0-2	#NULL!	#NULL!	#NULL!	#NULL!
541	Female	SS/UC	No	51.9726	2	3-4	#NULL!	#NULL!	#NULL!	#NULL!
541	Female	SS/UC	No	51.9726	3	>=5	18	6	94	88.2353
544	Female	SS/UC	No	71.3973	1	0-2	0	0	0	0
544	Female	SS/UC	No	71.3973	2	3-4	0	0	0	0
544	Female	SS/UC	No	71.3973	3	>=5	0	0	0	0
555	Female	SS/UC	No	66.526	1	0-2	#NULL!	#NULL!	#NULL!	#NULL!
555	Female	SS/UC	No	66.526	2	3-4	#NULL!	#NULL!	#NULL!	#NULL!
555	Female	SS/UC	No	66.526	3	>=5	4	0	29	12.5
557	Female	SS/UC	Yes	71.1616	1	0-2	0	0	0	0
557	Female	SS/UC	Yes	71.1616	2	3-4	33	0	33	16.6667
557	Female	SS/UC	Yes	71.1616	3	>=5	#NULL!	#NULL!	#NULL!	#NULL!
564	Male	SS/UC	No	38.8795	1	0-2	0	0	100	0
564	Male	SS/UC	No	38.8795	2	3-4	25	0	50	50
564	Male	SS/UC	No	38.8795	3	>=5	#NULL!	#NULL!	#NULL!	#NULL!
567	Female	SS/UC	No	40.9836	1	0-2	#NULL!	#NULL!	#NULL!	#NULL!
567	Female	SS/UC	No	40.9836	2	3-4	0	0	100	100
567	Female	SS/UC	No	40.9836	3	>=5	75	50	100	87.5
568	Male	SS/UC	Yes	55.7781	1	0-2	0	0	100	100
568	Male	SS/UC	Yes	55.7781	2	3-4	0	0	67	50
568	Male	SS/UC	Yes	55.7781	3	>=5	0	0	0	0
569	Male	SS/UC	Yes	52.5425	1	0-2	#NULL!	#NULL!	#NULL!	#NULL!
569	Male	SS/UC	Yes	52.5425	2	3-4	#NULL!	#NULL!	#NULL!	#NULL!
569	Male	SS/UC	Yes	52.5425	3	>=5	25	0	75	37.5
571	Male	SS/UC	No	81.1973	1	0-2	0	0	0	0
571	Male	SS/UC	No	81.1973	2	3-4	0	0	43	28.5714
571	Male	SS/UC	No	81.1973	3	>=5	0	0	100	100
575	Female	SS/UC	No	59.5699	1	0-2	50	0	50	50
575	Female	SS/UC	No	59.5699	2	3-4	25	0	75	75
575	Female	SS/UC	No	59.5699	3	>=5	#NULL!	#NULL!	#NULL!	#NULL!
577	Female	SS/UC	No	51.2822	1	0-2	#NULL!	#NULL!	#NULL!	#NULL!
577	Female	SS/UC	No	51.2822	2	3-4	#NULL!	#NULL!	#NULL!	#NULL!
577	Female	SS/UC	No	51.2822	3	>=5	100	67	42	8.33333
578	Male	SS/UC	No	29.8493	1	0-2	0	0	0	0
578	Male	SS/UC	No	29.8493	2	3-4	0	0	50	25
578	Male	SS/UC	No	29.8493	3	>=5	17	0	33	16.6667
582	Male	SS/UC	Yes	77.263	1	0-2	#NULL!	#NULL!	#NULL!	#NULL!
582	Male	SS/UC	Yes	77.263	2	3-4	#NULL!	#NULL!	#NULL!	#NULL!
582	Male	SS/UC	Yes	77.263	3	>=5	7	0	33	20
583	Female	SS/UC	No	54.8685	1	0-2	#NULL!	#NULL!	#NULL!	#NULL!
583	Female	SS/UC	No	54.8685	2	3-4	#NULL!	#NULL!	#NULL!	#NULL!
583	Female	SS/UC	No	54.8685	3	>=5	91	55	45	36.3636
584	Male	SS/UC	No	58.0493	1	0-2	#NULL!	#NULL!	#NULL!	#NULL!
584	Male	SS/UC	No	58.0493	2	3-4	50	50	75	50
584	Male	SS/UC	No	58.0493	3	>=5	100	50	50	50
585	Female	SS/UC	No	19.8822	1	0-2	0	0	0	0
585	Female	SS/UC	No	19.8822	2	3-4	25	25	25	25
585	Female	SS/UC	No	19.8822	3	>=5	100	0	0	0
587	Male	SS/UC	Yes	62.811	1	0-2	#NULL!	#NULL!	#NULL!	#NULL!
587	Male	SS/UC	Yes	62.811	2	3-4	#NULL!	#NULL!	#NULL!	#NULL!
587	Male	SS/UC	Yes	62.811	3	>=5	27	9	9	0
588	Female	SS/UC	No	23.4603	1	0-2	0	0	50	50
588	Female	SS/UC	No	23.4603	2	3-4	0	0	50	50
588	Female	SS/UC	No	23.4603	3	>=5	43	0	71	71.4286
590	Male	SS/UC	No	39.7452	1	0-2	0	0	100	100
590	Male	SS/UC	No	39.7452	2	3-4	25	25	100	75
590	Male	SS/UC	No	39.7452	3	>=5	25	25	75	75
591	Male	SS/UC	No	42.6877	1	0-2	0	0	33	33.3333
591	Male	SS/UC	No	42.6877	2	3-4	25	25	100	75
591	Male	SS/UC	No	42.6877	3	>=5	67	67	67	33.3333
592	Male	SS/UC	No	32.0247	1	0-2	#NULL!	#NULL!	#NULL!	#NULL!
592	Male	SS/UC	No	32.0247	2	3-4	#NULL!	#NULL!	#NULL!	#NULL!
592	Male	SS/UC	No	32.0247	3	>=5	0	0	50	30
593	Female	SS/UC	Yes	33.9644	1	0-2	0	0	100	0
593	Female	SS/UC	Yes	33.9644	2	3-4	0	0	33	33.3333
593	Female	SS/UC	Yes	33.9644	3	>=5	0	0	100	100
594	Male	SS/UC	No	24.3397	1	0-2	33	33	67	33.3333
594	Male	SS/UC	No	24.3397	2	3-4	40	0	20	0
594	Male	SS/UC	No	24.3397	3	>=5	0	0	75	75
598	Female	SS/UC	No	64.2822	1	0-2	67	50	83	83.3333
598	Female	SS/UC	No	64.2822	2	3-4	60	20	83	50
598	Female	SS/UC	No	64.2822	3	>=5	50	0	100	100
599	Male	SS/UC	No	54.7014	1	0-2	#NULL!	#NULL!	#NULL!	#NULL!
599	Male	SS/UC	No	54.7014	2	3-4	25	0	100	100
599	Male	SS/UC	No	54.7014	3	>=5	#NULL!	#NULL!	#NULL!	#NULL!
600	Female	SS/UC	No	37.6055	1	0-2	0	0	100	100
600	Female	SS/UC	No	37.6055	2	3-4	67	0	100	100
600	Female	SS/UC	No	37.6055	3	>=5	0	0	100	50
603	Male	SS/UC	No	42.6712	1	0-2	#NULL!	#NULL!	#NULL!	#NULL!
603	Male	SS/UC	No	42.6712	2	3-4	33	33	100	100
603	Male	SS/UC	No	42.6712	3	>=5	83	50	100	100
605	Male	SS/UC	Yes	45.8575	1	0-2	0	0	0	0
605	Male	SS/UC	Yes	45.8575	2	3-4	40	40	40	0
605	Male	SS/UC	Yes	45.8575	3	>=5	0	0	40	40
606	Male	SS/UC	No	34.8	1	0-2	0	0	100	100
606	Male	SS/UC	No	34.8	2	3-4	0	0	75	75
606	Male	SS/UC	No	34.8	3	>=5	0	0	100	100
608	Male	SS/UC	No	52.4466	1	0-2	0	0	100	100
608	Male	SS/UC	No	52.4466	2	3-4	0	0	100	100
608	Male	SS/UC	No	52.4466	3	>=5	0	0	0	0
609	Female	SS/UC	No	35.6877	1	0-2	0	0	0	0
609	Female	SS/UC	No	35.6877	2	3-4	50	0	100	50
609	Female	SS/UC	No	35.6877	3	>=5	0	0	50	50
610	Female	SS/UC	No	32.7671	1	0-2	0	0	100	66.6667
610	Female	SS/UC	No	32.7671	2	3-4	#NULL!	#NULL!	#NULL!	#NULL!
610	Female	SS/UC	No	32.7671	3	>=5	100	0	#NULL!	#NULL!
611	Female	SS/UC	No	35.1562	1	0-2	#NULL!	#NULL!	#NULL!	#NULL!
611	Female	SS/UC	No	35.1562	2	3-4	#NULL!	#NULL!	#NULL!	#NULL!
611	Female	SS/UC	No	35.1562	3	>=5	0	0	14	0
612	Female	SS/UC	No	38.3315	1	0-2	100	100	100	100
612	Female	SS/UC	No	38.3315	2	3-4	100	0	100	0
612	Female	SS/UC	No	38.3315	3	>=5	100	0	100	100
615	Female	SS/UC	No	22.6055	1	0-2	0	0	100	66.6667
615	Female	SS/UC	No	22.6055	2	3-4	0	0	100	100
615	Female	SS/UC	No	22.6055	3	>=5	#NULL!	#NULL!	#NULL!	#NULL!
616	Female	SS/UC	Yes	34.6438	1	0-2	50	0	0	0
616	Female	SS/UC	Yes	34.6438	2	3-4	0	0	0	0
616	Female	SS/UC	Yes	34.6438	3	>=5	#NULL!	#NULL!	#NULL!	#NULL!
617	Female	SS/UC	No	48.7205	1	0-2	50	50	100	100
617	Female	SS/UC	No	48.7205	2	3-4	0	0	50	0
617	Female	SS/UC	No	48.7205	3	>=5	#NULL!	#NULL!	#NULL!	#NULL!
618	Female	SS/UC	No	39.926	1	0-2	#NULL!	#NULL!	#NULL!	#NULL!
618	Female	SS/UC	No	39.926	2	3-4	0	0	100	100
618	Female	SS/UC	No	39.926	3	>=5	#NULL!	#NULL!	#NULL!	#NULL!
619	Male	SS/UC	No	28.7315	1	0-2	0	0	33	0
619	Male	SS/UC	No	28.7315	2	3-4	0	0	50	0
619	Male	SS/UC	No	28.7315	3	>=5	#NULL!	#NULL!	#NULL!	#NULL!
620	Female	SS/UC	No	25.8192	1	0-2	50	17	100	100
620	Female	SS/UC	No	25.8192	2	3-4	0	0	100	100
620	Female	SS/UC	No	25.8192	3	>=5	0	0	100	100
621	Male	SS/UC	No	57.4192	1	0-2	0	0	33	33.3333
621	Male	SS/UC	No	57.4192	2	3-4	0	0	100	50
621	Male	SS/UC	No	57.4192	3	>=5	#NULL!	#NULL!	#NULL!	#NULL!
622	Male	SS/UC	Yes	37.7151	1	0-2	0	0	50	50
622	Male	SS/UC	Yes	37.7151	2	3-4	0	0	100	100
622	Male	SS/UC	Yes	37.7151	3	>=5	0	0	100	100
623	Male	SS/UC	No	26.2356	1	0-2	#NULL!	#NULL!	#NULL!	#NULL!
623	Male	SS/UC	No	26.2356	2	3-4	#NULL!	#NULL!	#NULL!	#NULL!
623	Male	SS/UC	No	26.2356	3	>=5	14	0	100	85.7143
624	Female	SS/UC	No	30.3096	1	0-2	0	0	0	0
624	Female	SS/UC	No	30.3096	2	3-4	100	50	0	0
624	Female	SS/UC	No	30.3096	3	>=5	#NULL!	#NULL!	#NULL!	#NULL!
626	Male	SS/UC	No	43.0438	1	0-2	33	33	33	33.3333
626	Male	SS/UC	No	43.0438	2	3-4	0	0	0	0
626	Male	SS/UC	No	43.0438	3	>=5	#NULL!	#NULL!	#NULL!	#NULL!
627	Female	SS/UC	No	48.263	1	0-2	0	0	67	33.3333
627	Female	SS/UC	No	48.263	2	3-4	0	0	100	100
627	Female	SS/UC	No	48.263	3	>=5	#NULL!	#NULL!	#NULL!	#NULL!
629	Female	SS/UC	No	52.3644	1	0-2	67	0	50	25
629	Female	SS/UC	No	52.3644	2	3-4	100	100	100	0
629	Female	SS/UC	No	52.3644	3	>=5	#NULL!	#NULL!	#NULL!	#NULL!
630	Male	SS/UC	No	47.9918	1	0-2	#NULL!	#NULL!	#NULL!	#NULL!
630	Male	SS/UC	No	47.9918	2	3-4	#NULL!	#NULL!	#NULL!	#NULL!
630	Male	SS/UC	No	47.9918	3	>=5	50	50	75	75
632	Female	SS/UC	No	40.3918	1	0-2	0	0	100	100
632	Female	SS/UC	No	40.3918	2	3-4	0	0	100	100
632	Female	SS/UC	No	40.3918	3	>=5	33	33	0	0
633	Female	SS/UC	No	25.0767	1	0-2	0	0	100	100
633	Female	SS/UC	No	25.0767	2	3-4	0	0	67	66.6667
633	Female	SS/UC	No	25.0767	3	>=5	#NULL!	#NULL!	#NULL!	#NULL!
634	Female	SS/UC	No	47.8822	1	0-2	#NULL!	#NULL!	#NULL!	#NULL!
634	Female	SS/UC	No	47.8822	2	3-4	#NULL!	#NULL!	#NULL!	#NULL!
634	Female	SS/UC	No	47.8822	3	>=5	50	25	100	75
635	Female	SS/UC	Yes	45.6466	1	0-2	0	0	33	33.3333
635	Female	SS/UC	Yes	45.6466	2	3-4	0	0	100	100
635	Female	SS/UC	Yes	45.6466	3	>=5	#NULL!	#NULL!	#NULL!	#NULL!
637	Female	SS/UC	No	43.5425	1	0-2	#NULL!	#NULL!	#NULL!	#NULL!
637	Female	SS/UC	No	43.5425	2	3-4	50	50	50	50
637	Female	SS/UC	No	43.5425	3	>=5	33	33	100	66.6667
639	Female	SS/UC	No	33.737	1	0-2	#NULL!	#NULL!	#NULL!	#NULL!
639	Female	SS/UC	No	33.737	2	3-4	50	50	50	50
639	Female	SS/UC	No	33.737	3	>=5	0	0	100	0
715	Male	SS/UC	No	45.7342	1	0-2	#NULL!	#NULL!	#NULL!	#NULL!
715	Male	SS/UC	No	45.7342	2	3-4	50	0	100	66.6667
715	Male	SS/UC	No	45.7342	3	>=5	100	0	100	100
727	Male	SS/UC	No	43.4795	1	0-2	17	0	100	66.6667
727	Male	SS/UC	No	43.4795	2	3-4	67	0	100	66.6667
727	Male	SS/UC	No	43.4795	3	>=5	#NULL!	#NULL!	#NULL!	#NULL!
737	Male	SS/UC	No	30.263	1	0-2	#NULL!	#NULL!	#NULL!	#NULL!
737	Male	SS/UC	No	30.263	2	3-4	0	0	100	80
737	Male	SS/UC	No	30.263	3	>=5	0	0	0	0
746	Female	SS/UC	No	46.5562	1	0-2	50	0	0	0
746	Female	SS/UC	No	46.5562	2	3-4	0	0	100	0
746	Female	SS/UC	No	46.5562	3	>=5	#NULL!	#NULL!	#NULL!	#NULL!
750	Female	SS/UC	No	42.0301	1	0-2	#NULL!	#NULL!	#NULL!	#NULL!
750	Female	SS/UC	No	42.0301	2	3-4	#NULL!	#NULL!	#NULL!	#NULL!
750	Female	SS/UC	No	42.0301	3	>=5	100	75	75	50
751	Male	SS/UC	No	36.5973	1	0-2	#NULL!	#NULL!	#NULL!	#NULL!
751	Male	SS/UC	No	36.5973	2	3-4	#NULL!	#NULL!	#NULL!	#NULL!
751	Male	SS/UC	No	36.5973	3	>=5	88	50	88	50
755	Male	SS/UC	Yes	60.4438	1	0-2	#NULL!	#NULL!	#NULL!	#NULL!
755	Male	SS/UC	Yes	60.4438	2	3-4	#NULL!	#NULL!	#NULL!	#NULL!
755	Male	SS/UC	Yes	60.4438	3	>=5	0	0	50	0
763	Male	SS/UC	Yes	33.074	1	0-2	#NULL!	#NULL!	#NULL!	#NULL!
763	Male	SS/UC	Yes	33.074	2	3-4	#NULL!	#NULL!	#NULL!	#NULL!
763	Male	SS/UC	Yes	33.074	3	>=5	0	0	67	66.6667
764	Male	SS/UC	No	39.3945	1	0-2	#NULL!	#NULL!	#NULL!	#NULL!
764	Male	SS/UC	No	39.3945	2	3-4	#NULL!	#NULL!	#NULL!	#NULL!
764	Male	SS/UC	No	39.3945	3	>=5	50	25	100	100
767	Male	SS/UC	No	57.0466	1	0-2	#NULL!	#NULL!	#NULL!	#NULL!
767	Male	SS/UC	No	57.0466	2	3-4	#NULL!	#NULL!	#NULL!	#NULL!
767	Male	SS/UC	No	57.0466	3	>=5	33	0	50	25
769	Male	SS/UC	No	33.5397	1	0-2	#NULL!	#NULL!	#NULL!	#NULL!
769	Male	SS/UC	No	33.5397	2	3-4	#NULL!	#NULL!	#NULL!	#NULL!
769	Male	SS/UC	No	33.5397	3	>=5	25	0	100	100
770	Male	SS/UC	No	41.5863	1	0-2	#NULL!	#NULL!	#NULL!	#NULL!
770	Male	SS/UC	No	41.5863	2	3-4	0	0	67	66.6667
770	Male	SS/UC	No	41.5863	3	>=5	0	0	60	40
774	Female	SS/UC	Yes	45.0274	1	0-2	#NULL!	#NULL!	#NULL!	#NULL!
774	Female	SS/UC	Yes	45.0274	2	3-4	#NULL!	#NULL!	#NULL!	#NULL!
774	Female	SS/UC	Yes	45.0274	3	>=5	100	40	50	0
778	Female	SS/UC	No	25.4932	1	0-2	#NULL!	#NULL!	#NULL!	#NULL!
778	Female	SS/UC	No	25.4932	2	3-4	100	25	100	100
778	Female	SS/UC	No	25.4932	3	>=5	100	100	50	50
780	Male	SS/UC	No	36.4438	1	0-2	#NULL!	#NULL!	#NULL!	#NULL!
780	Male	SS/UC	No	36.4438	2	3-4	#NULL!	#NULL!	#NULL!	#NULL!
780	Male	SS/UC	No	36.4438	3	>=5	0	0	100	80
781	Female	SS/UC	No	49.4356	1	0-2	#NULL!	#NULL!	#NULL!	#NULL!
781	Female	SS/UC	No	49.4356	2	3-4	#NULL!	#NULL!	#NULL!	#NULL!
781	Female	SS/UC	No	49.4356	3	>=5	100	100	78	77.7778
786	Male	SS/UC	No	35.9233	1	0-2	#NULL!	#NULL!	#NULL!	#NULL!
786	Male	SS/UC	No	35.9233	2	3-4	#NULL!	#NULL!	#NULL!	#NULL!
786	Male	SS/UC	No	35.9233	3	>=5	0	0	100	100
787	Female	SS/UC	No	44.2301	1	0-2	#NULL!	#NULL!	#NULL!	#NULL!
787	Female	SS/UC	No	44.2301	2	3-4	#NULL!	#NULL!	#NULL!	#NULL!
787	Female	SS/UC	No	44.2301	3	>=5	57	57	83	66.6667
793	Male	SS/UC	No	53.3753	1	0-2	#NULL!	#NULL!	#NULL!	#NULL!
793	Male	SS/UC	No	53.3753	2	3-4	100	100	100	100
793	Male	SS/UC	No	53.3753	3	>=5	100	100	83	33.3333
796	Male	SS/UC	Yes	33.1562	1	0-2	#NULL!	#NULL!	#NULL!	#NULL!
796	Male	SS/UC	Yes	33.1562	2	3-4	0	0	100	100
796	Male	SS/UC	Yes	33.1562	3	>=5	0	0	100	80
800	Female	SS/UC	No	25.7616	1	0-2	0	0	100	100
800	Female	SS/UC	No	25.7616	2	3-4	20	20	100	60
800	Female	SS/UC	No	25.7616	3	>=5	#NULL!	#NULL!	#NULL!	#NULL!
801	Male	SS/UC	No	31.1068	1	0-2	#NULL!	#NULL!	#NULL!	#NULL!
801	Male	SS/UC	No	31.1068	2	3-4	#NULL!	#NULL!	#NULL!	#NULL!
801	Male	SS/UC	No	31.1068	3	>=5	50	0	25	25
807	Male	SS/UC	No	27.1178	1	0-2	#NULL!	#NULL!	#NULL!	#NULL!
807	Male	SS/UC	No	27.1178	2	3-4	#NULL!	#NULL!	#NULL!	#NULL!
807	Male	SS/UC	No	27.1178	3	>=5	33	33	100	83.3333
809	Female	SS/UC	No	38.3233	1	0-2	#NULL!	#NULL!	#NULL!	#NULL!
809	Female	SS/UC	No	38.3233	2	3-4	#NULL!	#NULL!	#NULL!	#NULL!
809	Female	SS/UC	No	38.3233	3	>=5	100	17	100	50
811	Female	SS/UC	No	66.1123	1	0-2	0	0	100	100
811	Female	SS/UC	No	66.1123	2	3-4	0	0	100	60
811	Female	SS/UC	No	66.1123	3	>=5	0	0	50	50
812	Male	SS/UC	No	38.1041	1	0-2	#NULL!	#NULL!	#NULL!	#NULL!
812	Male	SS/UC	No	38.1041	2	3-4	#NULL!	#NULL!	#NULL!	#NULL!
812	Male	SS/UC	No	38.1041	3	>=5	25	0	88	87.5
814	Female	SS/UC	Yes	44.7233	1	0-2	#NULL!	#NULL!	#NULL!	#NULL!
814	Female	SS/UC	Yes	44.7233	2	3-4	#NULL!	#NULL!	#NULL!	#NULL!
814	Female	SS/UC	Yes	44.7233	3	>=5	0	0	25	0
820	Female	SS/UC	No	29.5589	1	0-2	#NULL!	#NULL!	#NULL!	#NULL!
820	Female	SS/UC	No	29.5589	2	3-4	#NULL!	#NULL!	#NULL!	#NULL!
820	Female	SS/UC	No	29.5589	3	>=5	100	80	75	75
825	Male	SS/UC	No	28.263	1	0-2	#NULL!	#NULL!	#NULL!	#NULL!
825	Male	SS/UC	No	28.263	2	3-4	#NULL!	#NULL!	#NULL!	#NULL!
825	Male	SS/UC	No	28.263	3	>=5	86	71	100	85.7143
828	Male	SS/UC	No	33.6329	1	0-2	#NULL!	#NULL!	#NULL!	#NULL!
828	Male	SS/UC	No	33.6329	2	3-4	75	25	100	100
828	Male	SS/UC	No	33.6329	3	>=5	0	0	67	66.6667
831	Female	SS/UC	No	40.0082	1	0-2	100	100	100	100
831	Female	SS/UC	No	40.0082	2	3-4	67	0	100	100
831	Female	SS/UC	No	40.0082	3	>=5	#NULL!	#NULL!	#NULL!	#NULL!
832	Female	SS/UC	No	29.0082	1	0-2	0	0	100	100
[truncated: 143 more rows]
