# Supplementary material for: The impact of accessibility to non-calcium-based phosphate binders and calcimimetics on mineral outcomes in patients receiving maintenance hemodialysis: A 10-year retrospective analysis of real-world data
Source: PLoS One. 2024 May 31;19(5):e0304649. doi: 10.1371/journal.pone.0304649 (PMC11142503; doi:10.1371/journal.pone.0304649)
Supplement: S1 Dataset — (ZIP) [file pone.0304649.s007.zip › Table 2 and Figures 2 and 3 PTH HyperPTH.xlsx]

## Sheet: Table 2 and Figures 2 and 3 PTH
No	Gender	Insurance	DM	Age_at_Lab1	Index1	DV_yrs	PTH	PTH_600 (%)	PTH_1000 (%)
0	Female	SS/UC	No	24.937	1	0-2	#NULL!	#NULL!	#NULL!
0	Female	SS/UC	No	24.937	2	3-4	#NULL!	#NULL!	#NULL!
0	Female	SS/UC	No	24.937	3	>=5	531.1	40	20
1	Female	CS/SE	No	38.189	1	0-2	233.6	0	0
1	Female	CS/SE	No	38.189	2	3-4	203.2	0	0
1	Female	CS/SE	No	38.189	3	>=5	228.2	0	0
2	Male	CS/SE	No	52.5096	1	0-2	142.3	0	0
2	Male	CS/SE	No	52.5096	2	3-4	224.8	0	0
2	Male	CS/SE	No	52.5096	3	>=5	208.2	0	0
3	Male	CS/SE	Yes	54.8329	1	0-2	#NULL!	0	0
3	Male	CS/SE	Yes	54.8329	2	3-4	923.8	100	20
3	Male	CS/SE	Yes	54.8329	3	>=5	1278.9	100	93.3333
4	Male	CS/SE	Yes	71.3397	1	0-2	#NULL!	#NULL!	#NULL!
4	Male	CS/SE	Yes	71.3397	2	3-4	209.2	0	0
4	Male	CS/SE	Yes	71.3397	3	>=5	242.1	0	0
5	Female	CS/SE	Yes	62.526	1	0-2	153.8	0	0
5	Female	CS/SE	Yes	62.526	2	3-4	305.6	0	0
5	Female	CS/SE	Yes	62.526	3	>=5	487	17	0
6	Female	CS/SE	Yes	56.863	1	0-2	350.1	0	0
6	Female	CS/SE	Yes	56.863	2	3-4	266.2	0	0
6	Female	CS/SE	Yes	56.863	3	>=5	160	0	0
7	Male	CS/SE	Yes	52.6356	1	0-2	495.8	25	0
7	Male	CS/SE	Yes	52.6356	2	3-4	604.8	67	0
7	Male	CS/SE	Yes	52.6356	3	>=5	1300.5	100	80
8	Female	CS/SE	Yes	56.3644	1	0-2	208.5	0	0
8	Female	CS/SE	Yes	56.3644	2	3-4	58.7	0	0
8	Female	CS/SE	Yes	56.3644	3	>=5	#NULL!	100	80
9	Male	CS/SE	Yes	76.6027	1	0-2	245.9	0	0
9	Male	CS/SE	Yes	76.6027	2	3-4	315.3	0	0
9	Male	CS/SE	Yes	76.6027	3	>=5	#NULL!	#NULL!	#NULL!
10	Male	CS/SE	Yes	49.063	1	0-2	271.1	0	0
10	Male	CS/SE	Yes	49.063	2	3-4	430.6	0	0
10	Male	CS/SE	Yes	49.063	3	>=5	491.2	0	0
11	Male	CS/SE	Yes	70.1233	1	0-2	291.2	0	0
11	Male	CS/SE	Yes	70.1233	2	3-4	#NULL!	0	0
11	Male	CS/SE	Yes	70.1233	3	>=5	#NULL!	0	0
12	Male	CS/SE	Yes	76.3233	1	0-2	256.7	0	0
12	Male	CS/SE	Yes	76.3233	2	3-4	343.9	0	0
12	Male	CS/SE	Yes	76.3233	3	>=5	#NULL!	#NULL!	#NULL!
13	Male	CS/SE	No	79.9863	1	0-2	132.3	0	0
13	Male	CS/SE	No	79.9863	2	3-4	254.9	0	0
13	Male	CS/SE	No	79.9863	3	>=5	142.6	0	0
14	Male	CS/SE	Yes	65.3096	1	0-2	84.8	0	0
14	Male	CS/SE	Yes	65.3096	2	3-4	304.3	0	0
14	Male	CS/SE	Yes	65.3096	3	>=5	801	82	18.1818
15	Male	CS/SE	Yes	67.3918	1	0-2	351.5	0	0
15	Male	CS/SE	Yes	67.3918	2	3-4	414	13	0
15	Male	CS/SE	Yes	67.3918	3	>=5	700.5	71	28.5714
16	Male	CS/SE	Yes	39.2	1	0-2	633.4	100	0
16	Male	CS/SE	Yes	39.2	2	3-4	753.1	86	0
16	Male	CS/SE	Yes	39.2	3	>=5	871.9	86	28.5714
17	Male	CS/SE	Yes	68.0849	1	0-2	222	0	0
17	Male	CS/SE	Yes	68.0849	2	3-4	207	0	0
17	Male	CS/SE	Yes	68.0849	3	>=5	121.2	0	0
18	Male	CS/SE	No	73.5151	1	0-2	225	0	0
18	Male	CS/SE	No	73.5151	2	3-4	208.7	0	0
18	Male	CS/SE	No	73.5151	3	>=5	134.3	0	0
19	Female	CS/SE	No	42.7781	1	0-2	#NULL!	0	0
19	Female	CS/SE	No	42.7781	2	3-4	#NULL!	0	0
19	Female	CS/SE	No	42.7781	3	>=5	1375.8	86	76.1905
20	Male	CS/SE	Yes	71.2849	1	0-2	#NULL!	#NULL!	#NULL!
20	Male	CS/SE	Yes	71.2849	2	3-4	438.8	0	0
20	Male	CS/SE	Yes	71.2849	3	>=5	320.2	0	0
21	Male	CS/SE	No	40.0247	1	0-2	#NULL!	#NULL!	#NULL!
21	Male	CS/SE	No	40.0247	2	3-4	235.8	0	0
21	Male	CS/SE	No	40.0247	3	>=5	257.6	0	0
22	Male	CS/SE	Yes	72.4356	1	0-2	#NULL!	#NULL!	#NULL!
22	Male	CS/SE	Yes	72.4356	2	3-4	508.5	17	0
22	Male	CS/SE	Yes	72.4356	3	>=5	441.4	33	0
23	Male	CS/SE	Yes	81.2192	1	0-2	#NULL!	#NULL!	#NULL!
23	Male	CS/SE	Yes	81.2192	2	3-4	328.2	0	0
23	Male	CS/SE	Yes	81.2192	3	>=5	274.6	0	0
24	Male	CS/SE	No	35.5178	1	0-2	934.7	100	66.6667
24	Male	CS/SE	No	35.5178	2	3-4	1294.2	100	80
24	Male	CS/SE	No	35.5178	3	>=5	#NULL!	0	0
25	Female	CS/SE	No	74.5288	1	0-2	386.3	0	0
25	Female	CS/SE	No	74.5288	2	3-4	390.9	0	0
25	Female	CS/SE	No	74.5288	3	>=5	187.3	0	0
26	Female	CS/SE	Yes	66.8521	1	0-2	#NULL!	0	0
26	Female	CS/SE	Yes	66.8521	2	3-4	504.3	0	0
26	Female	CS/SE	Yes	66.8521	3	>=5	353.1	0	0
27	Female	CS/SE	Yes	71.5014	1	0-2	#NULL!	#NULL!	#NULL!
27	Female	CS/SE	Yes	71.5014	2	3-4	22.6	0	0
27	Female	CS/SE	Yes	71.5014	3	>=5	40.9	0	0
28	Female	CS/SE	No	67.6904	1	0-2	344.4	0	0
28	Female	CS/SE	No	67.6904	2	3-4	320.8	0	0
28	Female	CS/SE	No	67.6904	3	>=5	#NULL!	0	0
29	Female	CS/SE	No	69.663	1	0-2	#NULL!	0	0
29	Female	CS/SE	No	69.663	2	3-4	392.7	0	0
29	Female	CS/SE	No	69.663	3	>=5	587.1	33	0
30	Female	CS/SE	No	83.1315	1	0-2	#NULL!	#NULL!	#NULL!
30	Female	CS/SE	No	83.1315	2	3-4	380	0	0
30	Female	CS/SE	No	83.1315	3	>=5	761.4	62	30.7692
31	Female	CS/SE	No	87.737	1	0-2	#NULL!	#NULL!	#NULL!
31	Female	CS/SE	No	87.737	2	3-4	205.9	0	0
31	Female	CS/SE	No	87.737	3	>=5	230.8	0	0
32	Female	CS/SE	No	82.2301	1	0-2	#NULL!	#NULL!	#NULL!
32	Female	CS/SE	No	82.2301	2	3-4	108.4	0	0
32	Female	CS/SE	No	82.2301	3	>=5	394.4	15	0
33	Male	CS/SE	No	65.5562	1	0-2	#NULL!	#NULL!	#NULL!
33	Male	CS/SE	No	65.5562	2	3-4	#NULL!	0	0
33	Male	CS/SE	No	65.5562	3	>=5	173.2	0	0
34	Male	CS/SE	Yes	62.0603	1	0-2	#NULL!	#NULL!	#NULL!
34	Male	CS/SE	Yes	62.0603	2	3-4	#NULL!	#NULL!	#NULL!
34	Male	CS/SE	Yes	62.0603	3	>=5	1220.3	100	66.6667
35	Female	CS/SE	Yes	100.586	1	0-2	#NULL!	#NULL!	#NULL!
35	Female	CS/SE	Yes	100.586	2	3-4	#NULL!	#NULL!	#NULL!
35	Female	CS/SE	Yes	100.586	3	>=5	315.4	0	0
36	Female	CS/SE	Yes	67.4493	1	0-2	#NULL!	#NULL!	#NULL!
36	Female	CS/SE	Yes	67.4493	2	3-4	#NULL!	#NULL!	#NULL!
36	Female	CS/SE	Yes	67.4493	3	>=5	486.8	32	8
38	Male	CS/SE	No	71.5836	1	0-2	#NULL!	#NULL!	#NULL!
38	Male	CS/SE	No	71.5836	2	3-4	#NULL!	#NULL!	#NULL!
38	Male	CS/SE	No	71.5836	3	>=5	704.1	80	0
39	Male	CS/SE	Yes	67.8274	1	0-2	#NULL!	#NULL!	#NULL!
39	Male	CS/SE	Yes	67.8274	2	3-4	#NULL!	#NULL!	#NULL!
39	Male	CS/SE	Yes	67.8274	3	>=5	616	33	20
40	Male	CS/SE	No	62.0548	1	0-2	#NULL!	#NULL!	#NULL!
40	Male	CS/SE	No	62.0548	2	3-4	#NULL!	#NULL!	#NULL!
40	Male	CS/SE	No	62.0548	3	>=5	2316.7	100	100
41	Male	SS/UC	Yes	58.874	1	0-2	273.7	0	0
41	Male	SS/UC	Yes	58.874	2	3-4	144.2	0	0
41	Male	SS/UC	Yes	58.874	3	>=5	193.4	0	0
42	Female	SS/UC	No	45.9836	1	0-2	315.9	0	0
42	Female	SS/UC	No	45.9836	2	3-4	386.1	0	0
42	Female	SS/UC	No	45.9836	3	>=5	591.9	25	0
43	Male	SS/UC	No	33.2521	1	0-2	348.9	0	0
43	Male	SS/UC	No	33.2521	2	3-4	447.4	25	0
43	Male	SS/UC	No	33.2521	3	>=5	#NULL!	0	0
44	Female	SS/UC	No	45.3534	1	0-2	267.9	0	0
44	Female	SS/UC	No	45.3534	2	3-4	372.6	0	0
44	Female	SS/UC	No	45.3534	3	>=5	271.4	0	0
45	Male	SS/UC	No	38.0685	1	0-2	858.1	100	0
45	Male	SS/UC	No	38.0685	2	3-4	520.9	33	0
45	Male	SS/UC	No	38.0685	3	>=5	626.1	50	0
46	Female	SS/UC	No	22.989	1	0-2	782.3	100	0
46	Female	SS/UC	No	22.989	2	3-4	852.2	100	20
46	Female	SS/UC	No	22.989	3	>=5	1043.9	100	28.5714
47	Female	SS/UC	No	34.3808	1	0-2	#NULL!	#NULL!	#NULL!
47	Female	SS/UC	No	34.3808	2	3-4	871.6	100	0
47	Female	SS/UC	No	34.3808	3	>=5	1136.7	100	100
49	Female	SS/UC	No	41.4603	1	0-2	#NULL!	#NULL!	#NULL!
49	Female	SS/UC	No	41.4603	2	3-4	755.5	100	0
49	Female	SS/UC	No	41.4603	3	>=5	508.2	18	0
50	Male	SS/UC	No	30.0082	1	0-2	#NULL!	#NULL!	#NULL!
50	Male	SS/UC	No	30.0082	2	3-4	#NULL!	#NULL!	#NULL!
50	Male	SS/UC	No	30.0082	3	>=5	76.2	0	0
51	Female	SS/UC	No	58.0849	1	0-2	#NULL!	#NULL!	#NULL!
51	Female	SS/UC	No	58.0849	2	3-4	#NULL!	#NULL!	#NULL!
51	Female	SS/UC	No	58.0849	3	>=5	2797.2	96	88
52	Female	SS/UC	No	53.5479	1	0-2	#NULL!	100	100
52	Female	SS/UC	No	53.5479	2	3-4	#NULL!	100	100
52	Female	SS/UC	No	53.5479	3	>=5	291.6	14	0
53	Male	SS/UC	No	46.1945	1	0-2	#NULL!	0	0
53	Male	SS/UC	No	46.1945	2	3-4	#NULL!	0	0
53	Male	SS/UC	No	46.1945	3	>=5	910	67	44.4444
54	Male	CS/SE	No	84.3288	1	0-2	181.9	0	0
54	Male	CS/SE	No	84.3288	2	3-4	#NULL!	#NULL!	#NULL!
54	Male	CS/SE	No	84.3288	3	>=5	#NULL!	100	100
55	Female	CS/SE	No	87.6082	1	0-2	#NULL!	0	0
55	Female	CS/SE	No	87.6082	2	3-4	#NULL!	0	0
55	Female	CS/SE	No	87.6082	3	>=5	135.8	0	0
56	Female	CS/SE	No	89.989	1	0-2	180.2	0	0
56	Female	CS/SE	No	89.989	2	3-4	124.8	0	0
56	Female	CS/SE	No	89.989	3	>=5	#NULL!	25	0
57	Male	CS/SE	Yes	63.7342	1	0-2	141.6	0	0
57	Male	CS/SE	Yes	63.7342	2	3-4	153.2	0	0
57	Male	CS/SE	Yes	63.7342	3	>=5	188.8	0	0
59	Male	CS/SE	Yes	56.4055	1	0-2	405.4	0	0
59	Male	CS/SE	Yes	56.4055	2	3-4	#NULL!	0	0
59	Male	CS/SE	Yes	56.4055	3	>=5	#NULL!	0	0
60	Female	CS/SE	No	78.6767	1	0-2	78.6	0	0
60	Female	CS/SE	No	78.6767	2	3-4	71.2	0	0
60	Female	CS/SE	No	78.6767	3	>=5	181.5	0	0
61	Male	CS/SE	No	88.1945	1	0-2	64.8	0	0
61	Male	CS/SE	No	88.1945	2	3-4	118.4	0	0
61	Male	CS/SE	No	88.1945	3	>=5	#NULL!	100	28.5714
62	Male	CS/SE	Yes	73.9123	1	0-2	176.6	0	0
62	Male	CS/SE	Yes	73.9123	2	3-4	254.2	0	0
62	Male	CS/SE	Yes	73.9123	3	>=5	#NULL!	100	100
63	Female	CS/SE	No	46.7096	1	0-2	98.2	0	0
63	Female	CS/SE	No	46.7096	2	3-4	223.7	0	0
63	Female	CS/SE	No	46.7096	3	>=5	664.8	55	27.2727
64	Male	CS/SE	Yes	80.7507	1	0-2	62.7	0	0
64	Male	CS/SE	Yes	80.7507	2	3-4	71.5	0	0
64	Male	CS/SE	Yes	80.7507	3	>=5	#NULL!	0	0
65	Female	CS/SE	Yes	92.5808	1	0-2	170.7	0	0
65	Female	CS/SE	Yes	92.5808	2	3-4	256.6	0	0
65	Female	CS/SE	Yes	92.5808	3	>=5	277	0	0
66	Female	CS/SE	Yes	73.1452	1	0-2	575.3	50	0
66	Female	CS/SE	Yes	73.1452	2	3-4	492.4	40	0
66	Female	CS/SE	Yes	73.1452	3	>=5	615.3	50	0
67	Male	CS/SE	No	80.3151	1	0-2	418.9	0	0
67	Male	CS/SE	No	80.3151	2	3-4	328.8	0	0
67	Male	CS/SE	No	80.3151	3	>=5	510.1	30	10
68	Male	CS/SE	No	78.7644	1	0-2	#NULL!	0	0
68	Male	CS/SE	No	78.7644	2	3-4	90.8	0	0
68	Male	CS/SE	No	78.7644	3	>=5	#NULL!	#NULL!	#NULL!
69	Female	CS/SE	No	75.0575	1	0-2	#NULL!	#NULL!	#NULL!
69	Female	CS/SE	No	75.0575	2	3-4	212.3	0	0
69	Female	CS/SE	No	75.0575	3	>=5	264.3	0	0
70	Female	CS/SE	Yes	74.8082	1	0-2	#NULL!	0	0
70	Female	CS/SE	Yes	74.8082	2	3-4	81.9	0	0
70	Female	CS/SE	Yes	74.8082	3	>=5	54.9	0	0
71	Male	CS/SE	No	53.5726	1	0-2	#NULL!	0	0
71	Male	CS/SE	No	53.5726	2	3-4	546.7	33	0
71	Male	CS/SE	No	53.5726	3	>=5	569.4	50	12.5
72	Male	CS/SE	Yes	63.7753	1	0-2	#NULL!	0	0
72	Male	CS/SE	Yes	63.7753	2	3-4	#NULL!	#NULL!	#NULL!
72	Male	CS/SE	Yes	63.7753	3	>=5	366.3	0	0
73	Female	CS/SE	No	59.1315	1	0-2	#NULL!	0	0
73	Female	CS/SE	No	59.1315	2	3-4	#NULL!	0	0
73	Female	CS/SE	No	59.1315	3	>=5	472.5	22	0
74	Female	CS/SE	Yes	79.5096	1	0-2	#NULL!	0	0
74	Female	CS/SE	Yes	79.5096	2	3-4	#NULL!	0	0
74	Female	CS/SE	Yes	79.5096	3	>=5	314.1	0	0
75	Male	CS/SE	Yes	59.5781	1	0-2	#NULL!	0	0
75	Male	CS/SE	Yes	59.5781	2	3-4	#NULL!	0	0
75	Male	CS/SE	Yes	59.5781	3	>=5	107.7	0	0
76	Female	CS/SE	Yes	83.737	1	0-2	#NULL!	0	0
76	Female	CS/SE	Yes	83.737	2	3-4	#NULL!	0	0
76	Female	CS/SE	Yes	83.737	3	>=5	130.4	0	0
77	Female	CS/SE	No	56.9589	1	0-2	#NULL!	0	0
77	Female	CS/SE	No	56.9589	2	3-4	#NULL!	0	0
77	Female	CS/SE	No	56.9589	3	>=5	214	0	0
78	Female	CS/SE	Yes	69.2986	1	0-2	#NULL!	0	0
78	Female	CS/SE	Yes	69.2986	2	3-4	#NULL!	0	0
78	Female	CS/SE	Yes	69.2986	3	>=5	392.5	13	0
80	Female	CS/SE	Yes	75.5123	1	0-2	#NULL!	50	0
80	Female	CS/SE	Yes	75.5123	2	3-4	#NULL!	40	0
80	Female	CS/SE	Yes	75.5123	3	>=5	13.3	0	0
81	Male	SS/UC	No	51.3397	1	0-2	407	0	0
81	Male	SS/UC	No	51.3397	2	3-4	350.4	0	0
81	Male	SS/UC	No	51.3397	3	>=5	233.8	0	0
82	Female	SS/UC	No	40.8685	1	0-2	#NULL!	14	0
82	Female	SS/UC	No	40.8685	2	3-4	#NULL!	100	20
82	Female	SS/UC	No	40.8685	3	>=5	735.2	80	10
83	Male	SS/UC	No	51.4521	1	0-2	#NULL!	0	0
83	Male	SS/UC	No	51.4521	2	3-4	#NULL!	#NULL!	#NULL!
83	Male	SS/UC	No	51.4521	3	>=5	325.7	10	0
84	Female	SS/UC	No	46.8877	1	0-2	#NULL!	0	0
84	Female	SS/UC	No	46.8877	2	3-4	#NULL!	0	0
84	Female	SS/UC	No	46.8877	3	>=5	1144.9	89	44.4444
85	Female	SS/UC	Yes	29.9096	1	0-2	644.8	67	0
85	Female	SS/UC	Yes	29.9096	2	3-4	395.1	33	0
85	Female	SS/UC	Yes	29.9096	3	>=5	311	0	0
86	Male	SS/UC	No	34.9178	1	0-2	1066.5	100	100
86	Male	SS/UC	No	34.9178	2	3-4	1126.9	100	50
86	Male	SS/UC	No	34.9178	3	>=5	#NULL!	#NULL!	#NULL!
87	Female	SS/UC	No	41.326	1	0-2	301.2	0	0
87	Female	SS/UC	No	41.326	2	3-4	248.3	0	0
87	Female	SS/UC	No	41.326	3	>=5	292	0	0
88	Male	SS/UC	No	21.2	1	0-2	835.1	100	0
88	Male	SS/UC	No	21.2	2	3-4	692.4	60	0
88	Male	SS/UC	No	21.2	3	>=5	463	0	0
90	Male	SS/UC	No	39.9781	1	0-2	#NULL!	#NULL!	#NULL!
90	Male	SS/UC	No	39.9781	2	3-4	446.8	0	0
90	Male	SS/UC	No	39.9781	3	>=5	834.6	100	25
91	Male	SS/UC	No	65.9014	1	0-2	#NULL!	0	0
91	Male	SS/UC	No	65.9014	2	3-4	#NULL!	100	0
91	Male	SS/UC	No	65.9014	3	>=5	820.8	88	0
92	Female	CS/SE	No	58.4575	1	0-2	#NULL!	0	0
92	Female	CS/SE	No	58.4575	2	3-4	709	67	0
92	Female	CS/SE	No	58.4575	3	>=5	465.5	19	4.7619
93	Female	SS/UC	No	37.3863	1	0-2	#NULL!	#NULL!	#NULL!
93	Female	SS/UC	No	37.3863	2	3-4	#NULL!	0	0
93	Female	SS/UC	No	37.3863	3	>=5	575.7	30	30
94	Female	CS/SE	No	64.9479	1	0-2	94	0	0
94	Female	CS/SE	No	64.9479	2	3-4	#NULL!	0	0
94	Female	CS/SE	No	64.9479	3	>=5	#NULL!	#NULL!	#NULL!
95	Male	CS/SE	No	87.8329	1	0-2	#NULL!	#NULL!	#NULL!
95	Male	CS/SE	No	87.8329	2	3-4	#NULL!	0	0
95	Male	CS/SE	No	87.8329	3	>=5	150.1	0	0
96	Female	CS/SE	No	66.4904	1	0-2	81.4	0	0
96	Female	CS/SE	No	66.4904	2	3-4	21.6	0	0
96	Female	CS/SE	No	66.4904	3	>=5	134	0	0
97	Male	CS/SE	Yes	55.1945	1	0-2	33.2	0	0
97	Male	CS/SE	Yes	55.1945	2	3-4	45.7	0	0
97	Male	CS/SE	Yes	55.1945	3	>=5	47.9	0	0
98	Female	CS/SE	Yes	71.4877	1	0-2	270.7	11	0
98	Female	CS/SE	Yes	71.4877	2	3-4	272.1	14	0
98	Female	CS/SE	Yes	71.4877	3	>=5	118.2	0	0
99	Male	CS/SE	Yes	67.989	1	0-2	75.8	0	0
99	Male	CS/SE	Yes	67.989	2	3-4	240.4	0	0
99	Male	CS/SE	Yes	67.989	3	>=5	361.6	0	0
100	Male	CS/SE	No	75.3726	1	0-2	217.7	0	0
100	Male	CS/SE	No	75.3726	2	3-4	363	0	0
100	Male	CS/SE	No	75.3726	3	>=5	554.1	50	0
101	Male	CS/SE	Yes	75.7863	1	0-2	99.8	0	0
101	Male	CS/SE	Yes	75.7863	2	3-4	231.4	0	0
101	Male	CS/SE	Yes	75.7863	3	>=5	#NULL!	0	0
102	Male	CS/SE	Yes	55.2767	1	0-2	121.5	0	0
102	Male	CS/SE	Yes	55.2767	2	3-4	291.9	0	0
102	Male	CS/SE	Yes	55.2767	3	>=5	247.2	0	0
103	Female	CS/SE	Yes	68.2055	1	0-2	39.1	0	0
103	Female	CS/SE	Yes	68.2055	2	3-4	41.3	0	0
103	Female	CS/SE	Yes	68.2055	3	>=5	62.3	0	0
104	Male	CS/SE	Yes	71.337	1	0-2	59	0	0
104	Male	CS/SE	Yes	71.337	2	3-4	67.3	0	0
104	Male	CS/SE	Yes	71.337	3	>=5	#NULL!	13	0
105	Female	CS/SE	Yes	68.9699	1	0-2	120.2	0	0
105	Female	CS/SE	Yes	68.9699	2	3-4	#NULL!	#NULL!	#NULL!
105	Female	CS/SE	Yes	68.9699	3	>=5	#NULL!	0	0
106	Male	CS/SE	Yes	63.1123	1	0-2	89.7	0	0
106	Male	CS/SE	Yes	63.1123	2	3-4	64	0	0
106	Male	CS/SE	Yes	63.1123	3	>=5	85.8	0	0
108	Female	CS/SE	No	84.3644	1	0-2	507.6	17	0
108	Female	CS/SE	No	84.3644	2	3-4	312.3	0	0
108	Female	CS/SE	No	84.3644	3	>=5	345.6	0	0
109	Male	CS/SE	Yes	58.6	1	0-2	199	0	0
109	Male	CS/SE	Yes	58.6	2	3-4	#NULL!	#NULL!	#NULL!
109	Male	CS/SE	Yes	58.6	3	>=5	#NULL!	10	0
110	Male	CS/SE	Yes	68.6795	1	0-2	298	0	0
110	Male	CS/SE	Yes	68.6795	2	3-4	155.4	0	0
110	Male	CS/SE	Yes	68.6795	3	>=5	71.6	0	0
111	Female	CS/SE	Yes	77.9781	1	0-2	148	0	0
111	Female	CS/SE	Yes	77.9781	2	3-4	#NULL!	33	0
111	Female	CS/SE	Yes	77.9781	3	>=5	#NULL!	0	0
112	Male	CS/SE	No	77.0055	1	0-2	223.9	0	0
112	Male	CS/SE	No	77.0055	2	3-4	234.7	0	0
112	Male	CS/SE	No	77.0055	3	>=5	119.6	0	0
113	Female	CS/SE	Yes	70.5863	1	0-2	47.4	0	0
113	Female	CS/SE	Yes	70.5863	2	3-4	27.8	0	0
113	Female	CS/SE	Yes	70.5863	3	>=5	264.9	0	0
114	Female	CS/SE	No	56.7123	1	0-2	#NULL!	100	0
114	Female	CS/SE	No	56.7123	2	3-4	348.7	0	0
114	Female	CS/SE	No	56.7123	3	>=5	285.9	4	0
115	Female	CS/SE	Yes	66.1836	1	0-2	#NULL!	#NULL!	#NULL!
115	Female	CS/SE	Yes	66.1836	2	3-4	58.3	0	0
115	Female	CS/SE	Yes	66.1836	3	>=5	27.2	0	0
116	Female	CS/SE	No	49.3014	1	0-2	#NULL!	#NULL!	#NULL!
116	Female	CS/SE	No	49.3014	2	3-4	381.6	0	0
116	Female	CS/SE	No	49.3014	3	>=5	761.1	67	16.6667
117	Male	CS/SE	No	76.074	1	0-2	#NULL!	#NULL!	#NULL!
117	Male	CS/SE	No	76.074	2	3-4	57.4	0	0
117	Male	CS/SE	No	76.074	3	>=5	25.1	0	0
118	Female	CS/SE	Yes	80.3808	1	0-2	#NULL!	#NULL!	#NULL!
118	Female	CS/SE	Yes	80.3808	2	3-4	305.7	0	0
118	Female	CS/SE	Yes	80.3808	3	>=5	184.2	0	0
119	Male	CS/SE	No	70.9068	1	0-2	#NULL!	0	0
119	Male	CS/SE	No	70.9068	2	3-4	970.4	100	66.6667
119	Male	CS/SE	No	70.9068	3	>=5	465.6	33	5.55556
120	Male	CS/SE	Yes	81.5753	1	0-2	#NULL!	#NULL!	#NULL!
120	Male	CS/SE	Yes	81.5753	2	3-4	#NULL!	#NULL!	#NULL!
120	Male	CS/SE	Yes	81.5753	3	>=5	73	0	0
122	Male	CS/SE	Yes	74.8137	1	0-2	#NULL!	0	0
122	Male	CS/SE	Yes	74.8137	2	3-4	#NULL!	0	0
122	Male	CS/SE	Yes	74.8137	3	>=5	128.8	0	0
123	Female	CS/SE	Yes	65.5096	1	0-2	#NULL!	0	0
123	Female	CS/SE	Yes	65.5096	2	3-4	#NULL!	0	0
123	Female	CS/SE	Yes	65.5096	3	>=5	225	0	0
125	Female	CS/SE	No	64.8082	1	0-2	#NULL!	11	0
125	Female	CS/SE	No	64.8082	2	3-4	#NULL!	14	0
125	Female	CS/SE	No	64.8082	3	>=5	269.4	0	0
126	Female	SS/UC	No	50.6493	1	0-2	175.9	0	0
126	Female	SS/UC	No	50.6493	2	3-4	66.5	0	0
126	Female	SS/UC	No	50.6493	3	>=5	133.2	0	0
127	Female	SS/UC	No	38.0055	1	0-2	103.3	0	0
127	Female	SS/UC	No	38.0055	2	3-4	376.1	25	0
127	Female	SS/UC	No	38.0055	3	>=5	716.2	100	0
128	Female	SS/UC	No	46.4685	1	0-2	525.1	67	0
128	Female	SS/UC	No	46.4685	2	3-4	259	0	0
128	Female	SS/UC	No	46.4685	3	>=5	715.2	50	50
129	Male	SS/UC	No	45.3836	1	0-2	#NULL!	#NULL!	#NULL!
129	Male	SS/UC	No	45.3836	2	3-4	390.5	0	0
129	Male	SS/UC	No	45.3836	3	>=5	75.5	0	0
130	Male	CS/SE	Yes	83.8712	1	0-2	179.7	0	0
130	Male	CS/SE	Yes	83.8712	2	3-4	370.8	0	0
130	Male	CS/SE	Yes	83.8712	3	>=5	583.3	40	0
131	Female	CS/SE	Yes	75.7288	1	0-2	106.5	0	0
131	Female	CS/SE	Yes	75.7288	2	3-4	122	0	0
131	Female	CS/SE	Yes	75.7288	3	>=5	105.8	0	0
132	Female	CS/SE	Yes	68.7918	1	0-2	205.4	0	0
132	Female	CS/SE	Yes	68.7918	2	3-4	663.8	67	0
132	Female	CS/SE	Yes	68.7918	3	>=5	480.3	17	0
133	Female	CS/SE	No	68.9233	1	0-2	75.4	0	0
133	Female	CS/SE	No	68.9233	2	3-4	57.2	0	0
133	Female	CS/SE	No	68.9233	3	>=5	#NULL!	0	0
134	Male	CS/SE	Yes	64.1178	1	0-2	93.1	0	0
134	Male	CS/SE	Yes	64.1178	2	3-4	456.6	0	0
134	Male	CS/SE	Yes	64.1178	3	>=5	#NULL!	0	0
135	Male	CS/SE	Yes	86.7178	1	0-2	205.7	0	0
135	Male	CS/SE	Yes	86.7178	2	3-4	55	0	0
135	Male	CS/SE	Yes	86.7178	3	>=5	#NULL!	#NULL!	#NULL!
136	Male	CS/SE	No	51.7096	1	0-2	613.5	50	0
136	Male	CS/SE	No	51.7096	2	3-4	447.3	20	0
136	Male	CS/SE	No	51.7096	3	>=5	1395.2	89	77.7778
137	Female	CS/SE	No	49.2082	1	0-2	719.2	50	33.3333
137	Female	CS/SE	No	49.2082	2	3-4	774.4	100	0
137	Female	CS/SE	No	49.2082	3	>=5	1106.3	50	40
138	Female	CS/SE	No	65.2603	1	0-2	262.7	14	0
138	Female	CS/SE	No	65.2603	2	3-4	241.5	14	0
138	Female	CS/SE	No	65.2603	3	>=5	#NULL!	0	0
139	Female	CS/SE	Yes	79.126	1	0-2	135.1	0	0
139	Female	CS/SE	Yes	79.126	2	3-4	43.4	0	0
139	Female	CS/SE	Yes	79.126	3	>=5	75.6	0	0
140	Female	CS/SE	Yes	62.5699	1	0-2	55	0	0
140	Female	CS/SE	Yes	62.5699	2	3-4	416.4	25	0
140	Female	CS/SE	Yes	62.5699	3	>=5	516.8	31	0
141	Male	CS/SE	Yes	65.4384	1	0-2	320.2	0	0
141	Male	CS/SE	Yes	65.4384	2	3-4	216.9	0	0
141	Male	CS/SE	Yes	65.4384	3	>=5	#NULL!	#NULL!	#NULL!
142	Male	CS/SE	Yes	73.4055	1	0-2	#NULL!	0	0
142	Male	CS/SE	Yes	73.4055	2	3-4	912.4	83	33.3333
142	Male	CS/SE	Yes	73.4055	3	>=5	655.5	53	5.88235
143	Male	CS/SE	Yes	80.0932	1	0-2	#NULL!	0	0
143	Male	CS/SE	Yes	80.0932	2	3-4	393.7	14	0
143	Male	CS/SE	Yes	80.0932	3	>=5	411.9	14	0
144	Female	CS/SE	No	87.6877	1	0-2	#NULL!	#NULL!	#NULL!
144	Female	CS/SE	No	87.6877	2	3-4	958.6	100	33.3333
144	Female	CS/SE	No	87.6877	3	>=5	482.9	20	10
145	Male	CS/SE	No	66.1781	1	0-2	#NULL!	#NULL!	#NULL!
145	Male	CS/SE	No	66.1781	2	3-4	#NULL!	0	0
145	Male	CS/SE	No	66.1781	3	>=5	443.1	33	0
146	Female	CS/SE	No	86.663	1	0-2	#NULL!	#NULL!	#NULL!
146	Female	CS/SE	No	86.663	2	3-4	#NULL!	0	0
146	Female	CS/SE	No	86.663	3	>=5	246.8	14	0
147	Male	CS/SE	No	49.3288	1	0-2	#NULL!	#NULL!	#NULL!
147	Male	CS/SE	No	49.3288	2	3-4	#NULL!	0	0
147	Male	CS/SE	No	49.3288	3	>=5	687.3	60	26.6667
148	Male	SS/UC	Yes	51.1151	1	0-2	46.5	0	0
148	Male	SS/UC	Yes	51.1151	2	3-4	#NULL!	0	0
148	Male	SS/UC	Yes	51.1151	3	>=5	#NULL!	0	0
149	Female	SS/UC	No	37.0247	1	0-2	#NULL!	33	33.3333
149	Female	SS/UC	No	37.0247	2	3-4	1141.7	100	33.3333
149	Female	SS/UC	No	37.0247	3	>=5	643.8	40	20
150	Male	CS/SE	No	81.7178	1	0-2	#NULL!	#NULL!	#NULL!
150	Male	CS/SE	No	81.7178	2	3-4	#NULL!	0	0
150	Male	CS/SE	No	81.7178	3	>=5	245.8	0	0
151	Male	SS/UC	No	35.5781	1	0-2	315	0	0
151	Male	SS/UC	No	35.5781	2	3-4	192.5	0	0
151	Male	SS/UC	No	35.5781	3	>=5	#NULL!	67	66.6667
152	Male	SS/UC	No	39.3781	1	0-2	36.1	0	0
152	Male	SS/UC	No	39.3781	2	3-4	#NULL!	100	0
152	Male	SS/UC	No	39.3781	3	>=5	#NULL!	#NULL!	#NULL!
153	Female	SS/UC	No	51.2521	1	0-2	115	0	0
153	Female	SS/UC	No	51.2521	2	3-4	99.5	0	0
153	Female	SS/UC	No	51.2521	3	>=5	#NULL!	100	0
155	Female	CS/SE	No	59.6658	1	0-2	#NULL!	#NULL!	#NULL!
155	Female	CS/SE	No	59.6658	2	3-4	#NULL!	100	66.6667
155	Female	CS/SE	No	59.6658	3	>=5	1050.1	75	56.25
156	Female	CS/SE	No	61.1918	1	0-2	#NULL!	#NULL!	#NULL!
156	Female	CS/SE	No	61.1918	2	3-4	#NULL!	#NULL!	#NULL!
156	Female	CS/SE	No	61.1918	3	>=5	292.2	19	4.7619
158	Male	CS/SE	Yes	77.9205	1	0-2	191.5	0	0
158	Male	CS/SE	Yes	77.9205	2	3-4	186.9	0	0
158	Male	CS/SE	Yes	77.9205	3	>=5	202.1	0	0
159	Male	CS/SE	Yes	63.5397	1	0-2	412.8	0	0
159	Male	CS/SE	Yes	63.5397	2	3-4	#NULL!	#NULL!	#NULL!
159	Male	CS/SE	Yes	63.5397	3	>=5	#NULL!	0	0
160	Female	CS/SE	Yes	55.1753	1	0-2	627.6	78	0
160	Female	CS/SE	Yes	55.1753	2	3-4	816.8	88	0
160	Female	CS/SE	Yes	55.1753	3	>=5	945.4	100	50
161	Female	CS/SE	No	74.2493	1	0-2	115.9	0	0
161	Female	CS/SE	No	74.2493	2	3-4	38.6	0	0
161	Female	CS/SE	No	74.2493	3	>=5	72.6	0	0
162	Male	CS/SE	Yes	68.0247	1	0-2	40.8	0	0
162	Male	CS/SE	Yes	68.0247	2	3-4	79.6	0	0
162	Male	CS/SE	Yes	68.0247	3	>=5	71	0	0
163	Male	CS/SE	Yes	55.2301	1	0-2	335.5	11	0
163	Male	CS/SE	Yes	55.2301	2	3-4	495.2	0	0
163	Male	CS/SE	Yes	55.2301	3	>=5	#NULL!	50	50
164	Female	CS/SE	No	86.4356	1	0-2	122.8	0	0
164	Female	CS/SE	No	86.4356	2	3-4	278.4	0	0
164	Female	CS/SE	No	86.4356	3	>=5	#NULL!	0	0
166	Female	CS/SE	No	56.0329	1	0-2	512.9	33	16.6667
166	Female	CS/SE	No	56.0329	2	3-4	644.7	63	0
166	Female	CS/SE	No	56.0329	3	>=5	928.5	75	25
167	Male	CS/SE	No	74.9726	1	0-2	279.3	0	0
167	Male	CS/SE	No	74.9726	2	3-4	1298.4	100	83.3333
167	Male	CS/SE	No	74.9726	3	>=5	809.5	57	28.5714
168	Female	CS/SE	No	80.5616	1	0-2	96.2	0	0
168	Female	CS/SE	No	80.5616	2	3-4	16.5	0	0
168	Female	CS/SE	No	80.5616	3	>=5	#NULL!	17	0
169	Female	CS/SE	Yes	45.4329	1	0-2	436.7	20	0
169	Female	CS/SE	Yes	45.4329	2	3-4	1093.2	100	71.4286
169	Female	CS/SE	Yes	45.4329	3	>=5	1729.7	100	100
170	Male	CS/SE	Yes	76.6959	1	0-2	84.5	0	0
170	Male	CS/SE	Yes	76.6959	2	3-4	123	0	0
170	Male	CS/SE	Yes	76.6959	3	>=5	147.2	0	0
171	Female	CS/SE	No	63.3507	1	0-2	513	40	0
171	Female	CS/SE	No	63.3507	2	3-4	866.8	86	28.5714
171	Female	CS/SE	No	63.3507	3	>=5	233.7	0	0
172	Female	CS/SE	Yes	70.1534	1	0-2	76.6	0	0
172	Female	CS/SE	Yes	70.1534	2	3-4	82.8	0	0
172	Female	CS/SE	Yes	70.1534	3	>=5	324.3	0	0
173	Male	CS/SE	No	35.6192	1	0-2	1561.4	100	75
173	Male	CS/SE	No	35.6192	2	3-4	2585	100	100
173	Male	CS/SE	No	35.6192	3	>=5	#NULL!	50	40
174	Female	CS/SE	Yes	76.4712	1	0-2	120.6	0	0
174	Female	CS/SE	Yes	76.4712	2	3-4	334.4	0	0
174	Female	CS/SE	Yes	76.4712	3	>=5	759.2	79	14.2857
175	Female	CS/SE	No	57.863	1	0-2	119.7	0	0
175	Female	CS/SE	No	57.863	2	3-4	288.1	0	0
175	Female	CS/SE	No	57.863	3	>=5	700.5	33	22.2222
176	Male	CS/SE	Yes	82.9479	1	0-2	148.6	0	0
176	Male	CS/SE	Yes	82.9479	2	3-4	247.2	0	0
176	Male	CS/SE	Yes	82.9479	3	>=5	#NULL!	31	0
177	Female	CS/SE	Yes	66.4247	1	0-2	480.1	0	0
177	Female	CS/SE	Yes	66.4247	2	3-4	562.4	50	0
177	Female	CS/SE	Yes	66.4247	3	>=5	630.2	60	0
178	Female	CS/SE	No	86.2274	1	0-2	246.3	0	0
178	Female	CS/SE	No	86.2274	2	3-4	578	50	0
178	Female	CS/SE	No	86.2274	3	>=5	#NULL!	53	5.88235
179	Female	CS/SE	No	80.4822	1	0-2	326.1	0	0
179	Female	CS/SE	No	80.4822	2	3-4	429.1	33	0
179	Female	CS/SE	No	80.4822	3	>=5	390.2	19	0
180	Female	CS/SE	No	76.5507	1	0-2	#NULL!	#NULL!	#NULL!
180	Female	CS/SE	No	76.5507	2	3-4	29.5	0	0
180	Female	CS/SE	No	76.5507	3	>=5	140.5	0	0
181	Male	CS/SE	No	68.2959	1	0-2	#NULL!	#NULL!	#NULL!
181	Male	CS/SE	No	68.2959	2	3-4	326.4	0	0
181	Male	CS/SE	No	68.2959	3	>=5	273.9	0	0
182	Female	CS/SE	Yes	63.3315	1	0-2	#NULL!	#NULL!	#NULL!
182	Female	CS/SE	Yes	63.3315	2	3-4	276.4	0	0
182	Female	CS/SE	Yes	63.3315	3	>=5	277.4	5	0
183	Female	CS/SE	No	70.611	1	0-2	#NULL!	#NULL!	#NULL!
183	Female	CS/SE	No	70.611	2	3-4	150.6	0	0
183	Female	CS/SE	No	70.611	3	>=5	202.1	0	0
184	Female	CS/SE	No	83.7041	1	0-2	#NULL!	0	0
184	Female	CS/SE	No	83.7041	2	3-4	100.8	0	0
184	Female	CS/SE	No	83.7041	3	>=5	264	0	0
185	Male	CS/SE	No	71.5233	1	0-2	#NULL!	#NULL!	#NULL!
185	Male	CS/SE	No	71.5233	2	3-4	209.8	0	0
185	Male	CS/SE	No	71.5233	3	>=5	456.2	21	0
186	Female	CS/SE	Yes	63.6986	1	0-2	#NULL!	#NULL!	#NULL!
186	Female	CS/SE	Yes	63.6986	2	3-4	71.4	0	0
186	Female	CS/SE	Yes	63.6986	3	>=5	418	21	0
187	Female	CS/SE	Yes	76.5562	1	0-2	#NULL!	0	0
187	Female	CS/SE	Yes	76.5562	2	3-4	267	0	0
187	Female	CS/SE	Yes	76.5562	3	>=5	544.7	29	0
188	Female	CS/SE	No	53.9616	1	0-2	#NULL!	0	0
188	Female	CS/SE	No	53.9616	2	3-4	#NULL!	#NULL!	#NULL!
188	Female	CS/SE	No	53.9616	3	>=5	1049.1	91	47.8261
189	Female	CS/SE	Yes	74.3616	1	0-2	#NULL!	0	0
189	Female	CS/SE	Yes	74.3616	2	3-4	#NULL!	0	0
189	Female	CS/SE	Yes	74.3616	3	>=5	756.6	56	24
190	Male	CS/SE	Yes	63.9945	1	0-2	#NULL!	#NULL!	#NULL!
190	Male	CS/SE	Yes	63.9945	2	3-4	#NULL!	#NULL!	#NULL!
190	Male	CS/SE	Yes	63.9945	3	>=5	750.4	65	17.3913
191	Female	CS/SE	No	56.6082	1	0-2	#NULL!	#NULL!	#NULL!
191	Female	CS/SE	No	56.6082	2	3-4	#NULL!	#NULL!	#NULL!
191	Female	CS/SE	No	56.6082	3	>=5	353	18	0
192	Female	CS/SE	Yes	78.4795	1	0-2	#NULL!	0	0
192	Female	CS/SE	Yes	78.4795	2	3-4	#NULL!	0	0
192	Female	CS/SE	Yes	78.4795	3	>=5	165.9	0	0
193	Female	CS/SE	No	72.4329	1	0-2	#NULL!	0	0
193	Female	CS/SE	No	72.4329	2	3-4	#NULL!	#NULL!	#NULL!
193	Female	CS/SE	No	72.4329	3	>=5	2230.5	100	100
194	Male	SS/UC	No	50.4685	1	0-2	508.2	25	0
194	Male	SS/UC	No	50.4685	2	3-4	715	86	0
194	Male	SS/UC	No	50.4685	3	>=5	546.4	43	0
195	Male	SS/UC	No	23.4055	1	0-2	646.7	50	25
195	Male	SS/UC	No	23.4055	2	3-4	#NULL!	67	0
195	Male	SS/UC	No	23.4055	3	>=5	2691	100	100
196	Male	SS/UC	Yes	32.5123	1	0-2	717	56	11.1111
196	Male	SS/UC	Yes	32.5123	2	3-4	1585.7	100	85.7143
196	Male	SS/UC	Yes	32.5123	3	>=5	1567.7	100	100
197	Male	SS/UC	No	39.9671	1	0-2	153.2	0	0
197	Male	SS/UC	No	39.9671	2	3-4	329.4	0	0
197	Male	SS/UC	No	39.9671	3	>=5	306.5	0	0
198	Female	SS/UC	No	30.7616	1	0-2	463.2	33	0
198	Female	SS/UC	No	30.7616	2	3-4	1076.7	100	66.6667
198	Female	SS/UC	No	30.7616	3	>=5	#NULL!	#NULL!	#NULL!
199	Female	SS/UC	No	31.0274	1	0-2	#NULL!	0	0
199	Female	SS/UC	No	31.0274	2	3-4	#NULL!	0	0
199	Female	SS/UC	No	31.0274	3	>=5	500	33	0
200	Male	SS/UC	No	38.4548	1	0-2	330.4	25	0
200	Male	SS/UC	No	38.4548	2	3-4	116.5	0	0
200	Male	SS/UC	No	38.4548	3	>=5	#NULL!	#NULL!	#NULL!
201	Female	SS/UC	No	52.3342	1	0-2	368.2	0	0
201	Female	SS/UC	No	52.3342	2	3-4	776.9	80	20
201	Female	SS/UC	No	52.3342	3	>=5	#NULL!	29	28.5714
202	Female	SS/UC	No	27.2685	1	0-2	338.1	0	0
202	Female	SS/UC	No	27.2685	2	3-4	347.2	0	0
202	Female	SS/UC	No	27.2685	3	>=5	341.9	0	0
203	Male	SS/UC	No	50.9534	1	0-2	356.9	0	0
203	Male	SS/UC	No	50.9534	2	3-4	503.2	25	0
203	Male	SS/UC	No	50.9534	3	>=5	911.5	100	0
204	Female	SS/UC	No	45.0575	1	0-2	553.6	33	0
204	Female	SS/UC	No	45.0575	2	3-4	1056.6	100	66.6667
204	Female	SS/UC	No	45.0575	3	>=5	811.1	100	0
205	Female	SS/UC	No	36.5699	1	0-2	572.5	33	0
205	Female	SS/UC	No	36.5699	2	3-4	925.3	100	20
205	Female	SS/UC	No	36.5699	3	>=5	#NULL!	50	50
206	Male	SS/UC	No	38.2877	1	0-2	671.8	100	0
206	Male	SS/UC	No	38.2877	2	3-4	1380.5	100	100
206	Male	SS/UC	No	38.2877	3	>=5	#NULL!	0	0
207	Female	SS/UC	No	49.8986	1	0-2	110.7	0	0
207	Female	SS/UC	No	49.8986	2	3-4	233.1	0	0
207	Female	SS/UC	No	49.8986	3	>=5	333.9	0	0
208	Male	SS/UC	No	23.4082	1	0-2	330.2	0	0
208	Male	SS/UC	No	23.4082	2	3-4	378.5	0	0
208	Male	SS/UC	No	23.4082	3	>=5	358	0	0
209	Male	SS/UC	No	35.4904	1	0-2	68	0	0
209	Male	SS/UC	No	35.4904	2	3-4	165	0	0
209	Male	SS/UC	No	35.4904	3	>=5	226.5	0	0
210	Male	SS/UC	Yes	49.1507	1	0-2	228.9	0	0
210	Male	SS/UC	Yes	49.1507	2	3-4	169.3	0	0
210	Male	SS/UC	Yes	49.1507	3	>=5	491.4	25	0
211	Male	SS/UC	No	35.2822	1	0-2	#NULL!	#NULL!	#NULL!
211	Male	SS/UC	No	35.2822	2	3-4	365.3	0	0
211	Male	SS/UC	No	35.2822	3	>=5	619.6	33	16.6667
212	Female	SS/UC	Yes	54.6685	1	0-2	276.2	0	0
212	Female	SS/UC	Yes	54.6685	2	3-4	303.1	0	0
212	Female	SS/UC	Yes	54.6685	3	>=5	835.1	90	30
213	Female	SS/UC	Yes	75.2027	1	0-2	#NULL!	#NULL!	#NULL!
213	Female	SS/UC	Yes	75.2027	2	3-4	557.6	25	0
213	Female	SS/UC	Yes	75.2027	3	>=5	488.1	29	0
214	Male	SS/UC	No	45.0822	1	0-2	#NULL!	#NULL!	#NULL!
214	Male	SS/UC	No	45.0822	2	3-4	762.6	71	0
214	Male	SS/UC	No	45.0822	3	>=5	#NULL!	60	40
215	Female	SS/UC	No	28.6274	1	0-2	1054.7	100	66.6667
215	Female	SS/UC	No	28.6274	2	3-4	2134	100	100
215	Female	SS/UC	No	28.6274	3	>=5	#NULL!	33	16.6667
216	Male	SS/UC	No	53.9041	1	0-2	#NULL!	#NULL!	#NULL!
216	Male	SS/UC	No	53.9041	2	3-4	102.4	0	0
216	Male	SS/UC	No	53.9041	3	>=5	277.8	0	0
217	Female	SS/UC	No	49.0247	1	0-2	214.4	0	0
217	Female	SS/UC	No	49.0247	2	3-4	363.8	0	0
217	Female	SS/UC	No	49.0247	3	>=5	755.3	67	33.3333
218	Male	SS/UC	No	56.8055	1	0-2	#NULL!	0	0
218	Male	SS/UC	No	56.8055	2	3-4	247.9	0	0
218	Male	SS/UC	No	56.8055	3	>=5	497.7	33	0
219	Male	SS/UC	No	51.1781	1	0-2	#NULL!	20	0
219	Male	SS/UC	No	51.1781	2	3-4	382.1	0	0
219	Male	SS/UC	No	51.1781	3	>=5	509.9	18	0
220	Male	SS/UC	No	23.4932	1	0-2	#NULL!	#NULL!	#NULL!
220	Male	SS/UC	No	23.4932	2	3-4	1064.1	100	50
220	Male	SS/UC	No	23.4932	3	>=5	2032.2	100	100
221	Male	SS/UC	Yes	55.0767	1	0-2	#NULL!	#NULL!	#NULL!
221	Male	SS/UC	Yes	55.0767	2	3-4	284.7	0	0
221	Male	SS/UC	Yes	55.0767	3	>=5	748.3	80	0
222	Male	SS/UC	No	49.6986	1	0-2	#NULL!	#NULL!	#NULL!
222	Male	SS/UC	No	49.6986	2	3-4	#NULL!	0	0
222	Male	SS/UC	No	49.6986	3	>=5	381.1	30	0
223	Female	SS/UC	No	24.1315	1	0-2	1900.8	100	100
223	Female	SS/UC	No	24.1315	2	3-4	2622	100	100
223	Female	SS/UC	No	24.1315	3	>=5	4305	100	100
224	Male	SS/UC	No	72.6795	1	0-2	#NULL!	67	0
224	Male	SS/UC	No	72.6795	2	3-4	#NULL!	67	0
224	Male	SS/UC	No	72.6795	3	>=5	765.2	53	29.4118
225	Male	CS/SE	No	74.2849	1	0-2	#NULL!	78	0
225	Male	CS/SE	No	74.2849	2	3-4	#NULL!	88	0
225	Male	CS/SE	No	74.2849	3	>=5	302.6	0	0
226	Male	CS/SE	Yes	55.9233	1	0-2	278.5	0	0
226	Male	CS/SE	Yes	55.9233	2	3-4	#NULL!	0	0
226	Male	CS/SE	Yes	55.9233	3	>=5	#NULL!	0	0
228	Female	CS/SE	Yes	65.874	1	0-2	90.1	0	0
228	Female	CS/SE	Yes	65.874	2	3-4	283.4	0	0
228	Female	CS/SE	Yes	65.874	3	>=5	449.1	17	16.6667
229	Male	CS/SE	No	77.0219	1	0-2	141.5	0	0
229	Male	CS/SE	No	77.0219	2	3-4	20.6	0	0
229	Male	CS/SE	No	77.0219	3	>=5	#NULL!	#NULL!	#NULL!
230	Female	CS/SE	Yes	75.989	1	0-2	416.5	0	0
230	Female	CS/SE	Yes	75.989	2	3-4	611.5	71	0
230	Female	CS/SE	Yes	75.989	3	>=5	528.1	0	0
231	Male	CS/SE	Yes	76.2247	1	0-2	216	0	0
231	Male	CS/SE	Yes	76.2247	2	3-4	229.7	0	0
231	Male	CS/SE	Yes	76.2247	3	>=5	#NULL!	75	25
232	Female	CS/SE	Yes	77.1507	1	0-2	63	0	0
232	Female	CS/SE	Yes	77.1507	2	3-4	#NULL!	100	83.3333
232	Female	CS/SE	Yes	77.1507	3	>=5	#NULL!	57	28.5714
233	Male	CS/SE	Yes	53.9014	1	0-2	391	17	0
233	Male	CS/SE	Yes	53.9014	2	3-4	1056.3	100	66.6667
233	Male	CS/SE	Yes	53.9014	3	>=5	1466	100	100
234	Male	CS/SE	No	78.4712	1	0-2	78.7	0	0
234	Male	CS/SE	No	78.4712	2	3-4	129.8	0	0
234	Male	CS/SE	No	78.4712	3	>=5	#NULL!	100	100
236	Male	CS/SE	Yes	58.1616	1	0-2	290.8	0	0
236	Male	CS/SE	Yes	58.1616	2	3-4	430.7	14	0
236	Male	CS/SE	Yes	58.1616	3	>=5	#NULL!	0	0
237	Female	CS/SE	Yes	77.3068	1	0-2	64.3	0	0
237	Female	CS/SE	Yes	77.3068	2	3-4	373.8	29	0
237	Female	CS/SE	Yes	77.3068	3	>=5	304.2	20	0
238	Male	CS/SE	Yes	57.4329	1	0-2	#NULL!	0	0
238	Male	CS/SE	Yes	57.4329	2	3-4	757	75	12.5
238	Male	CS/SE	Yes	57.4329	3	>=5	607.4	44	12.5
239	Female	CS/SE	No	69.5178	1	0-2	#NULL!	100	75
239	Female	CS/SE	No	69.5178	2	3-4	621.4	50	0
239	Female	CS/SE	No	69.5178	3	>=5	891	100	0
240	Male	CS/SE	No	79.0986	1	0-2	#NULL!	0	0
240	Male	CS/SE	No	79.0986	2	3-4	546.4	50	0
240	Male	CS/SE	No	79.0986	3	>=5	#NULL!	79	14.2857
242	Male	CS/SE	No	84.2082	1	0-2	#NULL!	0	0
242	Male	CS/SE	No	84.2082	2	3-4	#NULL!	0	0
242	Male	CS/SE	No	84.2082	3	>=5	244.8	0	0
243	Female	CS/SE	Yes	63.6822	1	0-2	#NULL!	0	0
243	Female	CS/SE	Yes	63.6822	2	3-4	#NULL!	0	0
243	Female	CS/SE	Yes	63.6822	3	>=5	1112.6	100	40
244	Male	SS/UC	Yes	55.6466	1	0-2	#NULL!	0	0
244	Male	SS/UC	Yes	55.6466	2	3-4	#NULL!	0	0
244	Male	SS/UC	Yes	55.6466	3	>=5	169.6	0	0
245	Male	CS/SE	No	58.1014	1	0-2	#NULL!	0	0
245	Male	CS/SE	No	58.1014	2	3-4	#NULL!	50	0
245	Male	CS/SE	No	58.1014	3	>=5	561	43	0
246	Female	SS/UC	No	32.2904	1	0-2	197.8	0	0
246	Female	SS/UC	No	32.2904	2	3-4	900.8	80	60
246	Female	SS/UC	No	32.2904	3	>=5	1353	100	100
247	Male	SS/UC	Yes	41.3671	1	0-2	41.6	0	0
247	Male	SS/UC	Yes	41.3671	2	3-4	303.9	0	0
247	Male	SS/UC	Yes	41.3671	3	>=5	610.3	50	0
248	Male	SS/UC	No	36.8329	1	0-2	162.7	0	0
248	Male	SS/UC	No	36.8329	2	3-4	424.1	20	0
248	Male	SS/UC	No	36.8329	3	>=5	925.1	83	50
249	Female	SS/UC	No	45.7205	1	0-2	324.1	0	0
249	Female	SS/UC	No	45.7205	2	3-4	886.3	100	25
249	Female	SS/UC	No	45.7205	3	>=5	1668	100	100
250	Male	SS/UC	No	38.6521	1	0-2	#NULL!	0	0
250	Male	SS/UC	No	38.6521	2	3-4	373.7	0	0
250	Male	SS/UC	No	38.6521	3	>=5	495.6	0	0
251	Female	CS/SE	No	83.7753	1	0-2	#NULL!	0	0
251	Female	CS/SE	No	83.7753	2	3-4	114.8	0	0
251	Female	CS/SE	No	83.7753	3	>=5	214.4	0	0
252	Female	SS/UC	No	41.9205	1	0-2	591.9	50	0
252	Female	SS/UC	No	41.9205	2	3-4	#NULL!	0	0
252	Female	SS/UC	No	41.9205	3	>=5	#NULL!	#NULL!	#NULL!
253	Male	SS/UC	No	30.6027	1	0-2	#NULL!	#NULL!	#NULL!
253	Male	SS/UC	No	30.6027	2	3-4	538.6	50	0
253	Male	SS/UC	No	30.6027	3	>=5	713	75	12.5
254	Male	SS/UC	No	44.4877	1	0-2	208.3	0	0
254	Male	SS/UC	No	44.4877	2	3-4	744.3	100	0
254	Male	SS/UC	No	44.4877	3	>=5	#NULL!	100	0
255	Male	SS/UC	No	36.3863	1	0-2	#NULL!	#NULL!	#NULL!
255	Male	SS/UC	No	36.3863	2	3-4	#NULL!	0	0
255	Male	SS/UC	No	36.3863	3	>=5	1073.7	80	60
256	Male	SS/UC	No	26.2685	1	0-2	242.5	0	0
256	Male	SS/UC	No	26.2685	2	3-4	778.9	50	25
256	Male	SS/UC	No	26.2685	3	>=5	#NULL!	13	0
257	Male	SS/UC	No	35.0767	1	0-2	342.2	0	0
257	Male	SS/UC	No	35.0767	2	3-4	883	100	25
257	Male	SS/UC	No	35.0767	3	>=5	1321.6	100	71.4286
258	Male	SS/UC	Yes	38.0329	1	0-2	344	0	0
258	Male	SS/UC	Yes	38.0329	2	3-4	601.7	67	0
258	Male	SS/UC	Yes	38.0329	3	>=5	572.4	50	0
259	Female	SS/UC	No	35.9068	1	0-2	640.4	100	0
259	Female	SS/UC	No	35.9068	2	3-4	558.5	20	0
259	Female	SS/UC	No	35.9068	3	>=5	773.2	57	14.2857
260	Female	SS/UC	No	37.2548	1	0-2	#NULL!	#NULL!	#NULL!
260	Female	SS/UC	No	37.2548	2	3-4	#NULL!	#NULL!	#NULL!
260	Female	SS/UC	No	37.2548	3	>=5	417.4	22	22.2222
261	Female	CS/SE	No	76.0986	1	0-2	73.3	0	0
261	Female	CS/SE	No	76.0986	2	3-4	83.2	0	0
261	Female	CS/SE	No	76.0986	3	>=5	43	0	0
262	Female	CS/SE	No	74.3233	1	0-2	#NULL!	#NULL!	#NULL!
262	Female	CS/SE	No	74.3233	2	3-4	#NULL!	0	0
262	Female	CS/SE	No	74.3233	3	>=5	69.1	0	0
263	Female	CS/SE	Yes	86.5205	1	0-2	#NULL!	#NULL!	#NULL!
263	Female	CS/SE	Yes	86.5205	2	3-4	#NULL!	0	0
263	Female	CS/SE	Yes	86.5205	3	>=5	83.2	0	0
264	Female	CS/SE	No	55.4603	1	0-2	#NULL!	#NULL!	#NULL!
264	Female	CS/SE	No	55.4603	2	3-4	#NULL!	0	0
264	Female	CS/SE	No	55.4603	3	>=5	528	27	0
265	Female	CS/SE	Yes	63.6986	1	0-2	#NULL!	#NULL!	#NULL!
265	Female	CS/SE	Yes	63.6986	2	3-4	#NULL!	0	0
265	Female	CS/SE	Yes	63.6986	3	>=5	861.2	82	18.1818
267	Male	CS/SE	Yes	77.8493	1	0-2	140	0	0
267	Male	CS/SE	Yes	77.8493	2	3-4	63.2	0	0
267	Male	CS/SE	Yes	77.8493	3	>=5	#NULL!	0	0
268	Female	CS/SE	Yes	78.6822	1	0-2	289.1	17	0
268	Female	CS/SE	Yes	78.6822	2	3-4	#NULL!	0	0
268	Female	CS/SE	Yes	78.6822	3	>=5	#NULL!	21	0
269	Male	CS/SE	Yes	38.6767	1	0-2	74.8	0	0
269	Male	CS/SE	Yes	38.6767	2	3-4	372.7	0	0
269	Male	CS/SE	Yes	38.6767	3	>=5	273.9	0	0
270	Male	CS/SE	No	38.9288	1	0-2	211	0	0
270	Male	CS/SE	No	38.9288	2	3-4	492.8	33	0
270	Male	CS/SE	No	38.9288	3	>=5	986.9	83	66.6667
271	Female	CS/SE	No	59.474	1	0-2	415.5	22	0
271	Female	CS/SE	No	59.474	2	3-4	441.1	33	0
271	Female	CS/SE	No	59.474	3	>=5	#NULL!	91	47.8261
272	Female	CS/SE	Yes	73.8932	1	0-2	80.3	0	0
272	Female	CS/SE	Yes	73.8932	2	3-4	48.1	0	0
272	Female	CS/SE	Yes	73.8932	3	>=5	#NULL!	56	24
273	Female	CS/SE	No	80.6685	1	0-2	156.4	0	0
273	Female	CS/SE	No	80.6685	2	3-4	258.6	14	0
273	Female	CS/SE	No	80.6685	3	>=5	432	43	14.2857
274	Female	CS/SE	No	40.0877	1	0-2	874.7	67	33.3333
274	Female	CS/SE	No	40.0877	2	3-4	710.4	50	25
274	Female	CS/SE	No	40.0877	3	>=5	963.9	89	33.3333
275	Female	CS/SE	No	67.1781	1	0-2	460.9	30	10
275	Female	CS/SE	No	67.1781	2	3-4	234.8	0	0
275	Female	CS/SE	No	67.1781	3	>=5	271.7	0	0
276	Male	CS/SE	No	58.0274	1	0-2	251.7	14	0
276	Male	CS/SE	No	58.0274	2	3-4	105.1	0	0
276	Male	CS/SE	No	58.0274	3	>=5	#NULL!	100	100
277	Female	CS/SE	No	53.2575	1	0-2	314.2	0	0
277	Female	CS/SE	No	53.2575	2	3-4	542.2	0	0
277	Female	CS/SE	No	53.2575	3	>=5	#NULL!	43	0
278	Female	CS/SE	Yes	80.674	1	0-2	161.5	0	0
278	Female	CS/SE	Yes	80.674	2	3-4	114.1	0	0
278	Female	CS/SE	Yes	80.674	3	>=5	257.9	0	0
279	Male	CS/SE	Yes	64.8027	1	0-2	80.5	0	0
279	Male	CS/SE	Yes	64.8027	2	3-4	80	0	0
279	Male	CS/SE	Yes	64.8027	3	>=5	78.2	0	0
280	Female	CS/SE	No	81.7699	1	0-2	94.6	0	0
280	Female	CS/SE	No	81.7699	2	3-4	78.9	0	0
280	Female	CS/SE	No	81.7699	3	>=5	233.3	0	0
281	Female	CS/SE	No	82.1123	1	0-2	34.3	0	0
281	Female	CS/SE	No	82.1123	2	3-4	194.5	0	0
281	Female	CS/SE	No	82.1123	3	>=5	314.4	0	0
282	Male	CS/SE	Yes	39.1479	1	0-2	375.9	33	0
282	Male	CS/SE	Yes	39.1479	2	3-4	518.7	50	0
282	Male	CS/SE	Yes	39.1479	3	>=5	695	67	33.3333
283	Female	CS/SE	Yes	69.7644	1	0-2	#NULL!	25	0
283	Female	CS/SE	Yes	69.7644	2	3-4	50.7	0	0
283	Female	CS/SE	Yes	69.7644	3	>=5	36.9	0	0
284	Female	CS/SE	No	70.0932	1	0-2	#NULL!	0	0
284	Female	CS/SE	No	70.0932	2	3-4	420.1	0	0
284	Female	CS/SE	No	70.0932	3	>=5	268.3	5	0
285	Female	CS/SE	Yes	60.4247	1	0-2	74.3	0	0
285	Female	CS/SE	Yes	60.4247	2	3-4	84.8	0	0
285	Female	CS/SE	Yes	60.4247	3	>=5	83.4	0	0
286	Male	CS/SE	No	77.463	1	0-2	#NULL!	0	0
286	Male	CS/SE	No	77.463	2	3-4	136.3	0	0
286	Male	CS/SE	No	77.463	3	>=5	249.2	5	0
287	Female	CS/SE	Yes	72.8192	1	0-2	#NULL!	33	0
287	Female	CS/SE	Yes	72.8192	2	3-4	#NULL!	100	66.6667
287	Female	CS/SE	Yes	72.8192	3	>=5	69.5	0	0
288	Male	CS/SE	No	78.4137	1	0-2	#NULL!	33	0
288	Male	CS/SE	No	78.4137	2	3-4	#NULL!	100	20
288	Male	CS/SE	No	78.4137	3	>=5	216.8	0	0
289	Female	CS/SE	Yes	77.9781	1	0-2	#NULL!	100	0
289	Female	CS/SE	Yes	77.9781	2	3-4	#NULL!	100	100
289	Female	CS/SE	Yes	77.9781	3	>=5	547.4	43	14.2857
290	Female	CS/SE	Yes	56.4438	1	0-2	#NULL!	0	0
290	Female	CS/SE	Yes	56.4438	2	3-4	#NULL!	0	0
290	Female	CS/SE	Yes	56.4438	3	>=5	634.9	53	21.0526
291	Female	CS/SE	No	50.9068	1	0-2	#NULL!	0	0
291	Female	CS/SE	No	50.9068	2	3-4	#NULL!	0	0
291	Female	CS/SE	No	50.9068	3	>=5	584.4	50	10
292	Female	CS/SE	No	70.674	1	0-2	#NULL!	0	0
292	Female	CS/SE	No	70.674	2	3-4	#NULL!	0	0
292	Female	CS/SE	No	70.674	3	>=5	178.4	0	0
293	Female	CS/SE	No	74.3178	1	0-2	#NULL!	0	0
293	Female	CS/SE	No	74.3178	2	3-4	#NULL!	0	0
293	Female	CS/SE	No	74.3178	3	>=5	427.3	30	0
294	Male	CS/SE	No	47.4411	1	0-2	#NULL!	#NULL!	#NULL!
294	Male	CS/SE	No	47.4411	2	3-4	#NULL!	0	0
294	Male	CS/SE	No	47.4411	3	>=5	492.4	24	5.88235
295	Female	CS/SE	Yes	68.8137	1	0-2	#NULL!	0	0
295	Female	CS/SE	Yes	68.8137	2	3-4	#NULL!	0	0
295	Female	CS/SE	Yes	68.8137	3	>=5	221	0	0
296	Female	SS/UC	No	32.3726	1	0-2	452.5	14	0
296	Female	SS/UC	No	32.3726	2	3-4	1377	86	71.4286
296	Female	SS/UC	No	32.3726	3	>=5	3429	100	100
297	Male	SS/UC	No	24.3671	1	0-2	631.7	50	0
297	Male	SS/UC	No	24.3671	2	3-4	448	0	0
297	Male	SS/UC	No	24.3671	3	>=5	839.3	100	0
298	Male	SS/UC	Yes	38.0795	1	0-2	127.4	0	0
298	Male	SS/UC	Yes	38.0795	2	3-4	194.5	0	0
298	Male	SS/UC	Yes	38.0795	3	>=5	#NULL!	#NULL!	#NULL!
299	Female	SS/UC	No	33.5041	1	0-2	454.6	40	0
299	Female	SS/UC	No	33.5041	2	3-4	346	0	0
299	Female	SS/UC	No	33.5041	3	>=5	794.9	67	0
300	Male	SS/UC	Yes	42.0767	1	0-2	103.7	0	0
300	Male	SS/UC	Yes	42.0767	2	3-4	304.3	0	0
300	Male	SS/UC	Yes	42.0767	3	>=5	1293.8	100	66.6667
301	Male	SS/UC	No	35.2329	1	0-2	184.1	0	0
301	Male	SS/UC	No	35.2329	2	3-4	466.9	25	0
301	Male	SS/UC	No	35.2329	3	>=5	1678	100	100
302	Male	SS/UC	Yes	64.7726	1	0-2	236.5	0	0
302	Male	SS/UC	Yes	64.7726	2	3-4	385.2	14	0
302	Male	SS/UC	Yes	64.7726	3	>=5	190.4	0	0
303	Male	SS/UC	No	36.5397	1	0-2	50.3	0	0
303	Male	SS/UC	No	36.5397	2	3-4	109.1	0	0
303	Male	SS/UC	No	36.5397	3	>=5	757.9	40	20
305	Male	SS/UC	Yes	46.5452	1	0-2	313.4	0	0
305	Male	SS/UC	Yes	46.5452	2	3-4	435.3	40	0
305	Male	SS/UC	Yes	46.5452	3	>=5	396.8	7	0
306	Female	SS/UC	No	28.8712	1	0-2	817.2	100	0
306	Female	SS/UC	No	28.8712	2	3-4	98.5	0	0
306	Female	SS/UC	No	28.8712	3	>=5	105.2	0	0
308	Male	SS/UC	No	28.4959	1	0-2	#NULL!	0	0
308	Male	SS/UC	No	28.4959	2	3-4	821.2	100	0
308	Male	SS/UC	No	28.4959	3	>=5	1183.7	57	28.5714
311	Female	CS/SE	Yes	73.6274	1	0-2	123.3	0	0
311	Female	CS/SE	Yes	73.6274	2	3-4	211.1	0	0
311	Female	CS/SE	Yes	73.6274	3	>=5	#NULL!	29	0
312	Female	CS/SE	Yes	86.6877	1	0-2	64.7	0	0
312	Female	CS/SE	Yes	86.6877	2	3-4	143.5	0	0
312	Female	CS/SE	Yes	86.6877	3	>=5	#NULL!	#NULL!	#NULL!
313	Male	CS/SE	Yes	54.1452	1	0-2	100.2	0	0
313	Male	CS/SE	Yes	54.1452	2	3-4	295	0	0
313	Male	CS/SE	Yes	54.1452	3	>=5	410.6	0	0
314	Female	CS/SE	No	65.3726	1	0-2	1228.1	60	60
314	Female	CS/SE	No	65.3726	2	3-4	1483.3	100	60
314	Female	CS/SE	No	65.3726	3	>=5	1783.6	91	72.7273
315	Male	CS/SE	No	67.4904	1	0-2	704.4	50	33.3333
315	Male	CS/SE	No	67.4904	2	3-4	906.3	86	42.8571
315	Male	CS/SE	No	67.4904	3	>=5	1459.6	92	91.6667
317	Male	CS/SE	No	81.4219	1	0-2	52	0	0
317	Male	CS/SE	No	81.4219	2	3-4	23.5	0	0
317	Male	CS/SE	No	81.4219	3	>=5	38	0	0
318	Female	CS/SE	No	83.8329	1	0-2	85.6	0	0
318	Female	CS/SE	No	83.8329	2	3-4	55.8	0	0
318	Female	CS/SE	No	83.8329	3	>=5	147.5	0	0
319	Female	CS/SE	Yes	63.7918	1	0-2	#NULL!	#NULL!	#NULL!
319	Female	CS/SE	Yes	63.7918	2	3-4	50.5	0	0
319	Female	CS/SE	Yes	63.7918	3	>=5	148	0	0
320	Female	CS/SE	No	67.7068	1	0-2	#NULL!	#NULL!	#NULL!
320	Female	CS/SE	No	67.7068	2	3-4	518.3	25	0
320	Female	CS/SE	No	67.7068	3	>=5	1748	79	71.4286
321	Male	CS/SE	Yes	67.5425	1	0-2	#NULL!	#NULL!	#NULL!
321	Male	CS/SE	Yes	67.5425	2	3-4	535.4	50	0
321	Male	CS/SE	Yes	67.5425	3	>=5	326.3	17	0
322	Female	CS/SE	No	70.4493	1	0-2	#NULL!	100	100
322	Female	CS/SE	No	70.4493	2	3-4	#NULL!	100	100
322	Female	CS/SE	No	70.4493	3	>=5	48.8	0	0
323	Male	CS/SE	Yes	67.3425	1	0-2	#NULL!	#NULL!	#NULL!
323	Male	CS/SE	Yes	67.3425	2	3-4	#NULL!	#NULL!	#NULL!
323	Male	CS/SE	Yes	67.3425	3	>=5	218.1	0	0
325	Female	CS/SE	Yes	66.6685	1	0-2	#NULL!	#NULL!	#NULL!
325	Female	CS/SE	Yes	66.6685	2	3-4	#NULL!	#NULL!	#NULL!
325	Female	CS/SE	Yes	66.6685	3	>=5	135.1	0	0
326	Female	SS/UC	No	37.3342	1	0-2	1428	100	100
326	Female	SS/UC	No	37.3342	2	3-4	2155.5	100	100
326	Female	SS/UC	No	37.3342	3	>=5	#NULL!	24	9.52381
327	Female	SS/UC	No	30.9233	1	0-2	281	0	0
327	Female	SS/UC	No	30.9233	2	3-4	655.9	100	0
327	Female	SS/UC	No	30.9233	3	>=5	#NULL!	56	16
328	Female	CS/SE	Yes	79.6603	1	0-2	254.7	0	0
328	Female	CS/SE	Yes	79.6603	2	3-4	331.1	0	0
328	Female	CS/SE	Yes	79.6603	3	>=5	535.3	50	0
329	Female	CS/SE	Yes	66.8986	1	0-2	244.5	10	0
329	Female	CS/SE	Yes	66.8986	2	3-4	277.3	14	0
329	Female	CS/SE	Yes	66.8986	3	>=5	132.4	0	0
330	Female	CS/SE	No	69.5096	1	0-2	741.1	67	33.3333
330	Female	CS/SE	No	69.5096	2	3-4	319.1	13	0
330	Female	CS/SE	No	69.5096	3	>=5	629.9	43	28.5714
331	Male	SS/UC	No	37.8959	1	0-2	#NULL!	0	0
331	Male	SS/UC	No	37.8959	2	3-4	1233	100	100
331	Male	SS/UC	No	37.8959	3	>=5	1047.7	100	66.6667
333	Female	CS/SE	Yes	91.1315	1	0-2	137	0	0
333	Female	CS/SE	Yes	91.1315	2	3-4	94.4	0	0
333	Female	CS/SE	Yes	91.1315	3	>=5	#NULL!	0	0
334	Male	CS/SE	No	76.0877	1	0-2	#NULL!	0	0
334	Male	CS/SE	No	76.0877	2	3-4	#NULL!	0	0
334	Male	CS/SE	No	76.0877	3	>=5	248.4	0	0
336	Male	CS/SE	Yes	78	1	0-2	349.3	0	0
336	Male	CS/SE	Yes	78	2	3-4	#NULL!	#NULL!	#NULL!
336	Male	CS/SE	Yes	78	3	>=5	#NULL!	#NULL!	#NULL!
338	Male	CS/SE	No	43.0219	1	0-2	621.7	56	11.1111
338	Male	CS/SE	No	43.0219	2	3-4	938.9	83	50
338	Male	CS/SE	No	43.0219	3	>=5	825.5	50	50
339	Female	CS/SE	Yes	87.2	1	0-2	152	0	0
339	Female	CS/SE	Yes	87.2	2	3-4	148.6	0	0
339	Female	CS/SE	Yes	87.2	3	>=5	#NULL!	#NULL!	#NULL!
340	Female	CS/SE	Yes	73.0411	1	0-2	66.4	0	0
340	Female	CS/SE	Yes	73.0411	2	3-4	#NULL!	14	0
340	Female	CS/SE	Yes	73.0411	3	>=5	#NULL!	#NULL!	#NULL!
342	Male	CS/SE	No	62.5288	1	0-2	244.7	0	0
342	Male	CS/SE	No	62.5288	2	3-4	546.4	33	0
342	Male	CS/SE	No	62.5288	3	>=5	1025.1	100	50
343	Female	CS/SE	Yes	58.0082	1	0-2	253.5	0	0
343	Female	CS/SE	Yes	58.0082	2	3-4	204.1	0	0
343	Female	CS/SE	Yes	58.0082	3	>=5	204.7	0	0
345	Male	CS/SE	No	68.5753	1	0-2	434.6	0	0
345	Male	CS/SE	No	68.5753	2	3-4	#NULL!	50	0
345	Male	CS/SE	No	68.5753	3	>=5	#NULL!	100	0
346	Male	CS/SE	Yes	75.2685	1	0-2	68.8	0	0
346	Male	CS/SE	Yes	75.2685	2	3-4	115.2	0	0
346	Male	CS/SE	Yes	75.2685	3	>=5	#NULL!	#NULL!	#NULL!
347	Male	CS/SE	Yes	67.4795	1	0-2	267.9	0	0
347	Male	CS/SE	Yes	67.4795	2	3-4	123.7	0	0
347	Male	CS/SE	Yes	67.4795	3	>=5	#NULL!	0	0
348	Male	CS/SE	Yes	81.9233	1	0-2	187.3	0	0
348	Male	CS/SE	Yes	81.9233	2	3-4	#NULL!	#NULL!	#NULL!
348	Male	CS/SE	Yes	81.9233	3	>=5	#NULL!	100	40
349	Male	CS/SE	Yes	49.9096	1	0-2	298.8	0	0
349	Male	CS/SE	Yes	49.9096	2	3-4	515.1	43	0
349	Male	CS/SE	Yes	49.9096	3	>=5	423.9	0	0
350	Male	CS/SE	No	88.4986	1	0-2	#NULL!	#NULL!	#NULL!
350	Male	CS/SE	No	88.4986	2	3-4	19.5	0	0
350	Male	CS/SE	No	88.4986	3	>=5	16.4	0	0
351	Female	CS/SE	Yes	65.9918	1	0-2	99.7	0	0
351	Female	CS/SE	Yes	65.9918	2	3-4	190.9	0	0
351	Female	CS/SE	Yes	65.9918	3	>=5	#NULL!	100	100
352	Male	CS/SE	No	75.2658	1	0-2	651.4	25	0
352	Male	CS/SE	No	75.2658	2	3-4	#NULL!	0	0
352	Male	CS/SE	No	75.2658	3	>=5	#NULL!	50	0
354	Male	CS/SE	Yes	77.8932	1	0-2	129.4	0	0
354	Male	CS/SE	Yes	77.8932	2	3-4	81.4	0	0
354	Male	CS/SE	Yes	77.8932	3	>=5	217.6	0	0
356	Female	CS/SE	No	31.074	1	0-2	384	20	0
356	Female	CS/SE	No	31.074	2	3-4	#NULL!	100	25
356	Female	CS/SE	No	31.074	3	>=5	#NULL!	100	100
357	Female	CS/SE	Yes	63.5753	1	0-2	104	0	0
357	Female	CS/SE	Yes	63.5753	2	3-4	#NULL!	0	0
357	Female	CS/SE	Yes	63.5753	3	>=5	266.7	0	0
358	Female	CS/SE	Yes	77.4877	1	0-2	240.4	0	0
358	Female	CS/SE	Yes	77.4877	2	3-4	163	0	0
358	Female	CS/SE	Yes	77.4877	3	>=5	#NULL!	0	0
359	Female	CS/SE	Yes	78.1178	1	0-2	#NULL!	50	0
359	Female	CS/SE	Yes	78.1178	2	3-4	160.1	0	0
359	Female	CS/SE	Yes	78.1178	3	>=5	215.8	0	0
360	Male	CS/SE	Yes	74.0712	1	0-2	96.7	0	0
360	Male	CS/SE	Yes	74.0712	2	3-4	#NULL!	50	0
360	Male	CS/SE	Yes	74.0712	3	>=5	#NULL!	75	12.5
361	Female	CS/SE	No	81.074	1	0-2	#NULL!	0	0
361	Female	CS/SE	No	81.074	2	3-4	387	0	0
361	Female	CS/SE	No	81.074	3	>=5	290	0	0
362	Female	CS/SE	Yes	64.4466	1	0-2	18.6	0	0
362	Female	CS/SE	Yes	64.4466	2	3-4	93.3	0	0
362	Female	CS/SE	Yes	64.4466	3	>=5	45.5	0	0
363	Male	CS/SE	Yes	79.7233	1	0-2	#NULL!	0	0
363	Male	CS/SE	Yes	79.7233	2	3-4	237.3	0	0
363	Male	CS/SE	Yes	79.7233	3	>=5	142.9	0	0
364	Male	CS/SE	Yes	46.326	1	0-2	71	0	0
364	Male	CS/SE	Yes	46.326	2	3-4	135.6	0	0
364	Male	CS/SE	Yes	46.326	3	>=5	437	0	0
365	Female	CS/SE	Yes	68.3616	1	0-2	#NULL!	0	0
365	Female	CS/SE	Yes	68.3616	2	3-4	426	25	0
365	Female	CS/SE	Yes	68.3616	3	>=5	#NULL!	50	0
366	Female	CS/SE	Yes	55.6795	1	0-2	950.8	100	0
366	Female	CS/SE	Yes	55.6795	2	3-4	888.7	80	40
366	Female	CS/SE	Yes	55.6795	3	>=5	456	33	0
367	Female	CS/SE	No	77.2548	1	0-2	#NULL!	#NULL!	#NULL!
367	Female	CS/SE	No	77.2548	2	3-4	128.8	0	0
367	Female	CS/SE	No	77.2548	3	>=5	161.5	0	0
369	Male	CS/SE	No	77.1836	1	0-2	#NULL!	0	0
369	Male	CS/SE	No	77.1836	2	3-4	#NULL!	0	0
369	Male	CS/SE	No	77.1836	3	>=5	121.4	0	0
370	Female	CS/SE	Yes	56.874	1	0-2	#NULL!	#NULL!	#NULL!
370	Female	CS/SE	Yes	56.874	2	3-4	#NULL!	#NULL!	#NULL!
370	Female	CS/SE	Yes	56.874	3	>=5	425.5	0	0
372	Female	CS/SE	Yes	75.2274	1	0-2	#NULL!	#NULL!	#NULL!
372	Female	CS/SE	Yes	75.2274	2	3-4	#NULL!	#NULL!	#NULL!
372	Female	CS/SE	Yes	75.2274	3	>=5	240.2	25	0
373	Female	CS/SE	Yes	78.3699	1	0-2	#NULL!	#NULL!	#NULL!
373	Female	CS/SE	Yes	78.3699	2	3-4	#NULL!	#NULL!	#NULL!
373	Female	CS/SE	Yes	78.3699	3	>=5	16.9	0	0
375	Male	CS/SE	No	50.1562	1	0-2	#NULL!	#NULL!	#NULL!
375	Male	CS/SE	No	50.1562	2	3-4	#NULL!	#NULL!	#NULL!
375	Male	CS/SE	No	50.1562	3	>=5	68.1	0	0
376	Male	CS/SE	No	60.8548	1	0-2	#NULL!	0	0
376	Male	CS/SE	No	60.8548	2	3-4	#NULL!	0	0
376	Male	CS/SE	No	60.8548	3	>=5	2238.2	100	100
377	Female	CS/SE	No	45.1589	1	0-2	#NULL!	17	0
377	Female	CS/SE	No	45.1589	2	3-4	#NULL!	#NULL!	#NULL!
377	Female	CS/SE	No	45.1589	3	>=5	1238.6	75	58.3333
378	Male	CS/SE	Yes	68.3534	1	0-2	#NULL!	0	0
378	Male	CS/SE	Yes	68.3534	2	3-4	#NULL!	0	0
378	Male	CS/SE	Yes	68.3534	3	>=5	137.5	0	0
379	Male	SS/UC	No	28.1096	1	0-2	387.6	0	0
379	Male	SS/UC	No	28.1096	2	3-4	1643	100	100
379	Male	SS/UC	No	28.1096	3	>=5	#NULL!	100	80
380	Female	SS/UC	No	39.8822	1	0-2	167.1	0	0
380	Female	SS/UC	No	39.8822	2	3-4	#NULL!	#NULL!	#NULL!
380	Female	SS/UC	No	39.8822	3	>=5	#NULL!	41	0
381	Male	SS/UC	No	36.0959	1	0-2	108.9	0	0
381	Male	SS/UC	No	36.0959	2	3-4	408.9	0	0
381	Male	SS/UC	No	36.0959	3	>=5	#NULL!	0	0
382	Male	SS/UC	No	31.5425	1	0-2	559.5	40	0
382	Male	SS/UC	No	31.5425	2	3-4	193.1	0	0
382	Male	SS/UC	No	31.5425	3	>=5	355	0	0
383	Female	SS/UC	No	38.5836	1	0-2	720.8	60	20
383	Female	SS/UC	No	38.5836	2	3-4	831.6	50	50
383	Female	SS/UC	No	38.5836	3	>=5	#NULL!	0	0
385	Female	SS/UC	No	24.9425	1	0-2	904.9	75	50
385	Female	SS/UC	No	24.9425	2	3-4	#NULL!	#NULL!	#NULL!
385	Female	SS/UC	No	24.9425	3	>=5	#NULL!	57	7.14286
386	Male	SS/UC	No	38.9014	1	0-2	539.2	67	0
386	Male	SS/UC	No	38.9014	2	3-4	#NULL!	0	0
386	Male	SS/UC	No	38.9014	3	>=5	#NULL!	4	0
387	Male	SS/UC	Yes	62.2822	1	0-2	683.9	50	0
387	Male	SS/UC	Yes	62.2822	2	3-4	#NULL!	50	25
387	Male	SS/UC	Yes	62.2822	3	>=5	#NULL!	#NULL!	#NULL!
388	Female	SS/UC	No	27.9397	1	0-2	241.8	0	0
388	Female	SS/UC	No	27.9397	2	3-4	445.3	33	33.3333
388	Female	SS/UC	No	27.9397	3	>=5	1072	100	100
389	Female	SS/UC	No	40.0274	1	0-2	109.4	0	0
389	Female	SS/UC	No	40.0274	2	3-4	209.2	0	0
389	Female	SS/UC	No	40.0274	3	>=5	440.4	0	0
391	Male	SS/UC	No	32.9726	1	0-2	75.1	0	0
391	Male	SS/UC	No	32.9726	2	3-4	57.6	0	0
391	Male	SS/UC	No	32.9726	3	>=5	#NULL!	#NULL!	#NULL!
392	Male	SS/UC	No	46.3973	1	0-2	94.7	0	0
392	Male	SS/UC	No	46.3973	2	3-4	#NULL!	100	100
392	Male	SS/UC	No	46.3973	3	>=5	#NULL!	#NULL!	#NULL!
393	Male	SS/UC	No	47.2192	1	0-2	767.2	60	20
393	Male	SS/UC	No	47.2192	2	3-4	683	100	0
393	Male	SS/UC	No	47.2192	3	>=5	#NULL!	0	0
394	Female	SS/UC	No	51.4082	1	0-2	1169	100	100
394	Female	SS/UC	No	51.4082	2	3-4	908.5	100	0
394	Female	SS/UC	No	51.4082	3	>=5	1156	100	100
395	Male	SS/UC	Yes	57.8658	1	0-2	116.1	0	0
395	Male	SS/UC	Yes	57.8658	2	3-4	136.6	0	0
395	Male	SS/UC	Yes	57.8658	3	>=5	#NULL!	25	0
396	Male	SS/UC	No	31.0164	1	0-2	120.9	0	0
396	Male	SS/UC	No	31.0164	2	3-4	443.6	25	0
396	Male	SS/UC	No	31.0164	3	>=5	575.3	67	0
397	Male	SS/UC	Yes	57.2575	1	0-2	242.9	0	0
397	Male	SS/UC	Yes	57.2575	2	3-4	517.9	17	0
397	Male	SS/UC	Yes	57.2575	3	>=5	1689.4	100	66.6667
399	Male	SS/UC	Yes	41.8767	1	0-2	394.5	0	0
399	Male	SS/UC	Yes	41.8767	2	3-4	419.8	0	0
399	Male	SS/UC	Yes	41.8767	3	>=5	#NULL!	13	0
400	Male	SS/UC	No	28.537	1	0-2	908	100	0
400	Male	SS/UC	No	28.537	2	3-4	1561.7	100	100
400	Male	SS/UC	No	28.537	3	>=5	3021	100	100
401	Male	SS/UC	No	42.9699	1	0-2	654.4	67	0
401	Male	SS/UC	No	42.9699	2	3-4	1257.8	100	100
401	Male	SS/UC	No	42.9699	3	>=5	#NULL!	#NULL!	#NULL!
402	Male	SS/UC	Yes	36.6767	1	0-2	306.7	0	0
402	Male	SS/UC	Yes	36.6767	2	3-4	#NULL!	67	0
402	Male	SS/UC	Yes	36.6767	3	>=5	#NULL!	100	100
403	Male	SS/UC	Yes	54.1288	1	0-2	64.3	0	0
403	Male	SS/UC	Yes	54.1288	2	3-4	51.7	0	0
403	Male	SS/UC	Yes	54.1288	3	>=5	160.7	0	0
404	Female	SS/UC	No	47.0247	1	0-2	255.2	0	0
404	Female	SS/UC	No	47.0247	2	3-4	179.9	0	0
404	Female	SS/UC	No	47.0247	3	>=5	#NULL!	33	0
405	Male	SS/UC	No	28.2082	1	0-2	613.9	67	33.3333
405	Male	SS/UC	No	28.2082	2	3-4	558.5	50	0
405	Male	SS/UC	No	28.2082	3	>=5	347.4	0	0
407	Female	SS/UC	No	30.0356	1	0-2	153.1	0	0
407	Female	SS/UC	No	30.0356	2	3-4	43.1	0	0
407	Female	SS/UC	No	30.0356	3	>=5	196	0	0
409	Male	SS/UC	No	40.9315	1	0-2	487.9	0	0
409	Male	SS/UC	No	40.9315	2	3-4	533.9	0	0
409	Male	SS/UC	No	40.9315	3	>=5	#NULL!	63	0
410	Male	SS/UC	No	21.6438	1	0-2	227.5	0	0
410	Male	SS/UC	No	21.6438	2	3-4	78	0	0
410	Male	SS/UC	No	21.6438	3	>=5	601.5	60	0
411	Male	SS/UC	No	31.9452	1	0-2	144.1	0	0
411	Male	SS/UC	No	31.9452	2	3-4	230.9	0	0
411	Male	SS/UC	No	31.9452	3	>=5	#NULL!	100	50
413	Female	SS/UC	No	53.9753	1	0-2	13.7	0	0
413	Female	SS/UC	No	53.9753	2	3-4	72.1	0	0
413	Female	SS/UC	No	53.9753	3	>=5	67.4	0	0
414	Female	SS/UC	No	55.9397	1	0-2	489	0	0
414	Female	SS/UC	No	55.9397	2	3-4	426.1	0	0
414	Female	SS/UC	No	55.9397	3	>=5	#NULL!	#NULL!	#NULL!
415	Female	SS/UC	No	39.2082	1	0-2	333.8	0	0
415	Female	SS/UC	No	39.2082	2	3-4	235.3	0	0
415	Female	SS/UC	No	39.2082	3	>=5	#NULL!	0	0
416	Male	SS/UC	No	43.3616	1	0-2	679.2	80	0
416	Male	SS/UC	No	43.3616	2	3-4	1131.6	100	50
416	Male	SS/UC	No	43.3616	3	>=5	#NULL!	0	0
417	Male	SS/UC	No	47.0548	1	0-2	#NULL!	0	0
417	Male	SS/UC	No	47.0548	2	3-4	576.2	67	0
417	Male	SS/UC	No	47.0548	3	>=5	863.3	100	0
418	Male	SS/UC	No	52.4329	1	0-2	445	0	0
418	Male	SS/UC	No	52.4329	2	3-4	784.1	67	0
418	Male	SS/UC	No	52.4329	3	>=5	633.2	20	20
419	Male	SS/UC	No	52.1781	1	0-2	644.7	100	0
419	Male	SS/UC	No	52.1781	2	3-4	1214	100	100
419	Male	SS/UC	No	52.1781	3	>=5	1925	100	100
420	Male	SS/UC	No	50.8356	1	0-2	#NULL!	#NULL!	#NULL!
420	Male	SS/UC	No	50.8356	2	3-4	1271.5	100	100
420	Male	SS/UC	No	50.8356	3	>=5	1415.9	60	60
421	Male	SS/UC	No	46.7753	1	0-2	136.1	0	0
421	Male	SS/UC	No	46.7753	2	3-4	185.3	0	0
421	Male	SS/UC	No	46.7753	3	>=5	369.2	0	0
422	Male	SS/UC	No	60.0164	1	0-2	#NULL!	#NULL!	#NULL!
422	Male	SS/UC	No	60.0164	2	3-4	311.4	0	0
422	Male	SS/UC	No	60.0164	3	>=5	470.1	0	0
423	Male	SS/UC	No	43.4356	1	0-2	588.8	0	0
423	Male	SS/UC	No	43.4356	2	3-4	630.7	50	0
423	Male	SS/UC	No	43.4356	3	>=5	507.2	63	0
424	Male	SS/UC	No	44.0055	1	0-2	#NULL!	0	0
424	Male	SS/UC	No	44.0055	2	3-4	#NULL!	0	0
424	Male	SS/UC	No	44.0055	3	>=5	609.7	63	12.5
425	Male	SS/UC	No	38.9918	1	0-2	#NULL!	#NULL!	#NULL!
425	Male	SS/UC	No	38.9918	2	3-4	88.4	0	0
425	Male	SS/UC	No	38.9918	3	>=5	215	0	0
426	Male	SS/UC	No	33.011	1	0-2	#NULL!	#NULL!	#NULL!
426	Male	SS/UC	No	33.011	2	3-4	336.5	0	0
426	Male	SS/UC	No	33.011	3	>=5	345.4	0	0
427	Male	SS/UC	No	31.6438	1	0-2	#NULL!	#NULL!	#NULL!
427	Male	SS/UC	No	31.6438	2	3-4	262.1	0	0
427	Male	SS/UC	No	31.6438	3	>=5	304.3	0	0
428	Female	SS/UC	No	43.4137	1	0-2	#NULL!	0	0
428	Female	SS/UC	No	43.4137	2	3-4	761	100	0
428	Female	SS/UC	No	43.4137	3	>=5	551	33	0
430	Male	SS/UC	No	42.011	1	0-2	#NULL!	40	0
430	Male	SS/UC	No	42.011	2	3-4	#NULL!	83	50
430	Male	SS/UC	No	42.011	3	>=5	82.7	0	0
431	Female	SS/UC	No	40.3863	1	0-2	#NULL!	#NULL!	#NULL!
431	Female	SS/UC	No	40.3863	2	3-4	#NULL!	#NULL!	#NULL!
431	Female	SS/UC	No	40.3863	3	>=5	635.4	55	9.09091
432	Female	SS/UC	No	41.9918	1	0-2	#NULL!	0	0
432	Female	SS/UC	No	41.9918	2	3-4	759.2	100	0
432	Female	SS/UC	No	41.9918	3	>=5	868.7	100	0
434	Male	SS/UC	No	33.2164	1	0-2	#NULL!	0	0
434	Male	SS/UC	No	33.2164	2	3-4	#NULL!	0	0
434	Male	SS/UC	No	33.2164	3	>=5	381.9	0	0
435	Male	SS/UC	No	35.8822	1	0-2	#NULL!	#NULL!	#NULL!
435	Male	SS/UC	No	35.8822	2	3-4	#NULL!	25	25
435	Male	SS/UC	No	35.8822	3	>=5	586.6	45	9.09091
436	Female	SS/UC	No	25.2356	1	0-2	#NULL!	0	0
436	Female	SS/UC	No	25.2356	2	3-4	#NULL!	25	0
436	Female	SS/UC	No	25.2356	3	>=5	865.4	75	25
437	Female	SS/UC	No	29.6959	1	0-2	#NULL!	#NULL!	#NULL!
437	Female	SS/UC	No	29.6959	2	3-4	#NULL!	#NULL!	#NULL!
437	Female	SS/UC	No	29.6959	3	>=5	366.2	0	0
438	Female	SS/UC	No	36.2877	1	0-2	#NULL!	0	0
438	Female	SS/UC	No	36.2877	2	3-4	#NULL!	33	0
438	Female	SS/UC	No	36.2877	3	>=5	568	25	0
439	Female	SS/UC	No	38.3945	1	0-2	#NULL!	0	0
439	Female	SS/UC	No	38.3945	2	3-4	#NULL!	80	20
439	Female	SS/UC	No	38.3945	3	>=5	925.9	73	36.3636
440	Female	CS/SE	No	79.6411	1	0-2	#NULL!	0	0
440	Female	CS/SE	No	79.6411	2	3-4	#NULL!	33	0
440	Female	CS/SE	No	79.6411	3	>=5	59.9	0	0
441	Male	CS/SE	Yes	85.3233	1	0-2	#NULL!	22	0
441	Male	CS/SE	Yes	85.3233	2	3-4	#NULL!	33	0
441	Male	CS/SE	Yes	85.3233	3	>=5	74.6	0	0
442	Female	CS/SE	No	55.5808	1	0-2	1681.4	100	100
442	Female	CS/SE	No	55.5808	2	3-4	1764	100	100
442	Female	CS/SE	No	55.5808	3	>=5	#NULL!	#NULL!	#NULL!
444	Male	CS/SE	No	55.3589	1	0-2	398.2	0	0
444	Male	CS/SE	No	55.3589	2	3-4	307	0	0
444	Male	CS/SE	No	55.3589	3	>=5	316.4	25	0
445	Male	CS/SE	No	92.611	1	0-2	72.5	0	0
445	Male	CS/SE	No	92.611	2	3-4	#NULL!	50	25
445	Male	CS/SE	No	92.611	3	>=5	#NULL!	89	33.3333
446	Male	CS/SE	No	38.9452	1	0-2	204	14	0
446	Male	CS/SE	No	38.9452	2	3-4	898.8	100	20
446	Male	CS/SE	No	38.9452	3	>=5	#NULL!	0	0
447	Female	CS/SE	Yes	85.4137	1	0-2	41.7	0	0
447	Female	CS/SE	Yes	85.4137	2	3-4	#NULL!	0	0
447	Female	CS/SE	Yes	85.4137	3	>=5	#NULL!	#NULL!	#NULL!
448	Female	CS/SE	No	81.8822	1	0-2	8.4	0	0
448	Female	CS/SE	No	81.8822	2	3-4	13.1	0	0
448	Female	CS/SE	No	81.8822	3	>=5	#NULL!	#NULL!	#NULL!
449	Male	CS/SE	Yes	72.4712	1	0-2	40.8	0	0
449	Male	CS/SE	Yes	72.4712	2	3-4	145.2	0	0
449	Male	CS/SE	Yes	72.4712	3	>=5	#NULL!	0	0
450	Male	CS/SE	No	69.0301	1	0-2	576.8	50	0
450	Male	CS/SE	No	69.0301	2	3-4	475	0	0
450	Male	CS/SE	No	69.0301	3	>=5	#NULL!	0	0
451	Female	CS/SE	Yes	60.1973	1	0-2	#NULL!	0	0
451	Female	CS/SE	Yes	60.1973	2	3-4	693.9	100	0
451	Female	CS/SE	Yes	60.1973	3	>=5	1510.8	100	70
453	Female	CS/SE	Yes	71.2082	1	0-2	#NULL!	0	0
453	Female	CS/SE	Yes	71.2082	2	3-4	#NULL!	0	0
453	Female	CS/SE	Yes	71.2082	3	>=5	52.5	0	0
454	Male	CS/SE	Yes	77.6795	1	0-2	#NULL!	33	0
454	Male	CS/SE	Yes	77.6795	2	3-4	#NULL!	50	0
454	Male	CS/SE	Yes	77.6795	3	>=5	438.1	0	0
455	Male	SS/UC	No	32.7534	1	0-2	167.1	0	0
455	Male	SS/UC	No	32.7534	2	3-4	689	100	0
455	Male	SS/UC	No	32.7534	3	>=5	1221	100	50
457	Male	SS/UC	No	49.7699	1	0-2	#NULL!	0	0
457	Male	SS/UC	No	49.7699	2	3-4	57.3	0	0
457	Male	SS/UC	No	49.7699	3	>=5	166.1	0	0
458	Male	SS/UC	Yes	42.6521	1	0-2	116.3	0	0
458	Male	SS/UC	Yes	42.6521	2	3-4	572.2	50	0
458	Male	SS/UC	Yes	42.6521	3	>=5	#NULL!	0	0
459	Male	SS/UC	Yes	49.2384	1	0-2	#NULL!	17	0
459	Male	SS/UC	Yes	49.2384	2	3-4	438.7	50	0
459	Male	SS/UC	Yes	49.2384	3	>=5	#NULL!	100	0
460	Female	SS/UC	No	45.8	1	0-2	#NULL!	#NULL!	#NULL!
460	Female	SS/UC	No	45.8	2	3-4	#NULL!	0	0
460	Female	SS/UC	No	45.8	3	>=5	125.6	0	0
461	Female	SS/UC	Yes	49.1151	1	0-2	#NULL!	50	0
461	Female	SS/UC	Yes	49.1151	2	3-4	#NULL!	100	100
461	Female	SS/UC	Yes	49.1151	3	>=5	535.5	40	0
462	Female	SS/UC	No	49.4959	1	0-2	#NULL!	0	0
462	Female	SS/UC	No	49.4959	2	3-4	113.9	0	0
462	Female	SS/UC	No	49.4959	3	>=5	121.5	0	0
463	Female	SS/UC	Yes	44.9973	1	0-2	638	33	33.3333
463	Female	SS/UC	Yes	44.9973	2	3-4	544.2	33	0
463	Female	SS/UC	Yes	44.9973	3	>=5	#NULL!	50	33.3333
464	Male	SS/UC	No	41.0438	1	0-2	490.8	0	0
464	Male	SS/UC	No	41.0438	2	3-4	526.8	50	0
464	Male	SS/UC	No	41.0438	3	>=5	1268.4	67	66.6667
465	Female	SS/UC	No	28.8384	1	0-2	397.1	20	0
465	Female	SS/UC	No	28.8384	2	3-4	794.3	100	0
465	Female	SS/UC	No	28.8384	3	>=5	#NULL!	20	0
466	Female	SS/UC	No	46.2027	1	0-2	196	0	0
466	Female	SS/UC	No	46.2027	2	3-4	451.2	33	0
466	Female	SS/UC	No	46.2027	3	>=5	988.1	100	0
467	Male	SS/UC	Yes	42.4466	1	0-2	884.8	80	20
467	Male	SS/UC	Yes	42.4466	2	3-4	794.9	100	0
467	Male	SS/UC	Yes	42.4466	3	>=5	#NULL!	100	100
468	Male	SS/UC	No	31.9452	1	0-2	327.9	0	0
468	Male	SS/UC	No	31.9452	2	3-4	702.5	67	0
468	Male	SS/UC	No	31.9452	3	>=5	1045.8	50	50
469	Male	SS/UC	Yes	51.189	1	0-2	391.6	0	0
469	Male	SS/UC	Yes	51.189	2	3-4	577.5	33	0
469	Male	SS/UC	Yes	51.189	3	>=5	486	0	0
474	Female	SS/UC	No	42.2795	1	0-2	272.4	0	0
474	Female	SS/UC	No	42.2795	2	3-4	477.9	0	0
474	Female	SS/UC	No	42.2795	3	>=5	#NULL!	100	100
475	Female	SS/UC	No	29.9452	1	0-2	891.6	67	66.6667
475	Female	SS/UC	No	29.9452	2	3-4	1720.5	100	100
475	Female	SS/UC	No	29.9452	3	>=5	#NULL!	0	0
476	Male	SS/UC	No	49.1945	1	0-2	187.7	0	0
476	Male	SS/UC	No	49.1945	2	3-4	372.5	0	0
476	Male	SS/UC	No	49.1945	3	>=5	#NULL!	0	0
478	Male	SS/UC	No	35.5178	1	0-2	312.1	0	0
478	Male	SS/UC	No	35.5178	2	3-4	370.9	0	0
478	Male	SS/UC	No	35.5178	3	>=5	#NULL!	#NULL!	#NULL!
479	Male	SS/UC	No	31.2274	1	0-2	#NULL!	100	66.6667
479	Male	SS/UC	No	31.2274	2	3-4	107.8	0	0
479	Male	SS/UC	No	31.2274	3	>=5	496.2	29	28.5714
480	Male	SS/UC	No	43.1616	1	0-2	350.5	0	0
480	Male	SS/UC	No	43.1616	2	3-4	453.3	0	0
480	Male	SS/UC	No	43.1616	3	>=5	#NULL!	#NULL!	#NULL!
481	Male	SS/UC	No	54.1342	1	0-2	122.4	0	0
481	Male	SS/UC	No	54.1342	2	3-4	158	0	0
481	Male	SS/UC	No	54.1342	3	>=5	#NULL!	#NULL!	#NULL!
482	Female	SS/UC	No	31.8329	1	0-2	#NULL!	#NULL!	#NULL!
482	Female	SS/UC	No	31.8329	2	3-4	636.9	50	0
482	Female	SS/UC	No	31.8329	3	>=5	1101.9	100	83.3333
485	Female	SS/UC	No	28.3973	1	0-2	1158	100	100
485	Female	SS/UC	No	28.3973	2	3-4	1511.5	100	100
485	Female	SS/UC	No	28.3973	3	>=5	995.8	50	50
487	Female	SS/UC	No	31.789	1	0-2	345.9	0	0
487	Female	SS/UC	No	31.789	2	3-4	290.2	0	0
487	Female	SS/UC	No	31.789	3	>=5	231.4	0	0
488	Male	SS/UC	No	28.589	1	0-2	#NULL!	0	0
488	Male	SS/UC	No	28.589	2	3-4	5000	100	100
488	Male	SS/UC	No	28.589	3	>=5	3391	100	77.7778
490	Male	SS/UC	No	39.1397	1	0-2	#NULL!	0	0
490	Male	SS/UC	No	39.1397	2	3-4	747.8	67	0
490	Male	SS/UC	No	39.1397	3	>=5	479.9	40	0
491	Female	SS/UC	No	34.3507	1	0-2	#NULL!	#NULL!	#NULL!
491	Female	SS/UC	No	34.3507	2	3-4	#NULL!	#NULL!	#NULL!
491	Female	SS/UC	No	34.3507	3	>=5	1450.8	80	80
492	Female	SS/UC	No	39.5781	1	0-2	#NULL!	0	0
492	Female	SS/UC	No	39.5781	2	3-4	800.1	100	0
492	Female	SS/UC	No	39.5781	3	>=5	1052.6	100	66.6667
493	Male	SS/UC	No	52.9644	1	0-2	#NULL!	0	0
493	Male	SS/UC	No	52.9644	2	3-4	#NULL!	0	0
493	Male	SS/UC	No	52.9644	3	>=5	374.7	0	0
494	Male	SS/UC	No	39.4027	1	0-2	#NULL!	0	0
494	Male	SS/UC	No	39.4027	2	3-4	#NULL!	0	0
494	Male	SS/UC	No	39.4027	3	>=5	1038	100	60
496	Male	SS/UC	No	35.9233	1	0-2	#NULL!	33	0
496	Male	SS/UC	No	35.9233	2	3-4	1422	100	100
496	Male	SS/UC	No	35.9233	3	>=5	2260.8	100	100
497	Male	SS/UC	No	29.126	1	0-2	#NULL!	0	0
497	Male	SS/UC	No	29.126	2	3-4	#NULL!	100	0
497	Male	SS/UC	No	29.126	3	>=5	867.6	60	40
498	Female	SS/UC	No	38.7699	1	0-2	#NULL!	#NULL!	#NULL!
498	Female	SS/UC	No	38.7699	2	3-4	#NULL!	#NULL!	#NULL!
498	Female	SS/UC	No	38.7699	3	>=5	502.9	33	16.6667
499	Female	SS/UC	No	27.7288	1	0-2	#NULL!	100	0
499	Female	SS/UC	No	27.7288	2	3-4	131.3	0	0
499	Female	SS/UC	No	27.7288	3	>=5	211.9	0	0
501	Female	CS/SE	No	64.9808	1	0-2	598.6	60	0
501	Female	CS/SE	No	64.9808	2	3-4	491.6	0	0
501	Female	CS/SE	No	64.9808	3	>=5	549.2	22	22.2222
502	Female	CS/SE	Yes	62.0082	1	0-2	238.5	0	0
502	Female	CS/SE	Yes	62.0082	2	3-4	183.1	0	0
502	Female	CS/SE	Yes	62.0082	3	>=5	#NULL!	5	0
503	Female	CS/SE	Yes	61.0849	1	0-2	534.6	20	0
503	Female	CS/SE	Yes	61.0849	2	3-4	918	86	42.8571
503	Female	CS/SE	Yes	61.0849	3	>=5	656.7	36	18.1818
504	Female	CS/SE	No	85.6384	1	0-2	#NULL!	#NULL!	#NULL!
504	Female	CS/SE	No	85.6384	2	3-4	#NULL!	0	0
504	Female	CS/SE	No	85.6384	3	>=5	595.3	38	11.5385
505	Male	CS/SE	Yes	69.2575	1	0-2	#NULL!	#NULL!	#NULL!
505	Male	CS/SE	Yes	69.2575	2	3-4	#NULL!	#NULL!	#NULL!
505	Male	CS/SE	Yes	69.2575	3	>=5	506.6	33	5.55556
506	Male	SS/UC	Yes	59.5671	1	0-2	#NULL!	100	0
506	Male	SS/UC	Yes	59.5671	2	3-4	144.8	0	0
506	Male	SS/UC	Yes	59.5671	3	>=5	357.9	6	0
507	Female	CS/SE	No	58.389	1	0-2	#NULL!	#NULL!	#NULL!
507	Female	CS/SE	No	58.389	2	3-4	#NULL!	#NULL!	#NULL!
507	Female	CS/SE	No	58.389	3	>=5	388.3	21	0
508	Female	CS/SE	Yes	61.7726	1	0-2	531.8	67	0
508	Female	CS/SE	Yes	61.7726	2	3-4	685	67	0
508	Female	CS/SE	Yes	61.7726	3	>=5	1080.4	93	53.3333
509	Female	CS/SE	Yes	79.5014	1	0-2	220.2	0	0
509	Female	CS/SE	Yes	79.5014	2	3-4	271	0	0
509	Female	CS/SE	Yes	79.5014	3	>=5	344.4	0	0
510	Male	CS/SE	Yes	82.0466	1	0-2	332.2	0	0
510	Male	CS/SE	Yes	82.0466	2	3-4	321.1	0	0
510	Male	CS/SE	Yes	82.0466	3	>=5	300.3	0	0
511	Female	SS/UC	Yes	70.3068	1	0-2	63.6	0	0
511	Female	SS/UC	Yes	70.3068	2	3-4	127.8	0	0
511	Female	SS/UC	Yes	70.3068	3	>=5	173.1	0	0
512	Female	CS/SE	No	83.2904	1	0-2	266.5	0	0
512	Female	CS/SE	No	83.2904	2	3-4	257.4	0	0
512	Female	CS/SE	No	83.2904	3	>=5	#NULL!	0	0
513	Female	CS/SE	Yes	82.5726	1	0-2	269.8	0	0
513	Female	CS/SE	Yes	82.5726	2	3-4	361.5	25	0
513	Female	CS/SE	Yes	82.5726	3	>=5	#NULL!	30	0
514	Male	SS/UC	Yes	63.5425	1	0-2	204.8	0	0
514	Male	SS/UC	Yes	63.5425	2	3-4	310.5	0	0
514	Male	SS/UC	Yes	63.5425	3	>=5	260.7	0	0
515	Male	CS/SE	Yes	56.2137	1	0-2	231.8	0	0
515	Male	CS/SE	Yes	56.2137	2	3-4	341.8	0	0
515	Male	CS/SE	Yes	56.2137	3	>=5	#NULL!	24	5.88235
516	Female	CS/SE	Yes	82.7014	1	0-2	#NULL!	#NULL!	#NULL!
516	Female	CS/SE	Yes	82.7014	2	3-4	195.3	0	0
516	Female	CS/SE	Yes	82.7014	3	>=5	287	0	0
517	Male	CS/SE	No	43.9205	1	0-2	173.4	0	0
517	Male	CS/SE	No	43.9205	2	3-4	349	0	0
517	Male	CS/SE	No	43.9205	3	>=5	716.3	100	0
518	Male	CS/SE	No	51.4493	1	0-2	#NULL!	50	0
518	Male	CS/SE	No	51.4493	2	3-4	126.1	0	0
518	Male	CS/SE	No	51.4493	3	>=5	452.7	20	0
519	Female	CS/SE	No	61.9123	1	0-2	#NULL!	0	0
519	Female	CS/SE	No	61.9123	2	3-4	#NULL!	0	0
519	Female	CS/SE	No	61.9123	3	>=5	343.1	13	0
520	Male	CS/SE	No	56.989	1	0-2	#NULL!	40	0
520	Male	CS/SE	No	56.989	2	3-4	#NULL!	0	0
520	Male	CS/SE	No	56.989	3	>=5	502.6	25	0
521	Female	CS/SE	Yes	67.9479	1	0-2	553.7	0	0
521	Female	CS/SE	Yes	67.9479	2	3-4	578.1	33	0
521	Female	CS/SE	Yes	67.9479	3	>=5	897.4	71	29.4118
522	Male	CS/SE	No	41.4027	1	0-2	#NULL!	0	0
522	Male	CS/SE	No	41.4027	2	3-4	#NULL!	25	0
522	Male	CS/SE	No	41.4027	3	>=5	575	33	14.2857
523	Male	SS/UC	No	66.9562	1	0-2	#NULL!	#NULL!	#NULL!
523	Male	SS/UC	No	66.9562	2	3-4	#NULL!	50	0
523	Male	SS/UC	No	66.9562	3	>=5	188.6	0	0
524	Male	CS/SE	No	52.1507	1	0-2	#NULL!	0	0
524	Male	CS/SE	No	52.1507	2	3-4	374.4	0	0
524	Male	CS/SE	No	52.1507	3	>=5	242	0	0
525	Male	CS/SE	Yes	53.3452	1	0-2	320.3	0	0
525	Male	CS/SE	Yes	53.3452	2	3-4	344.9	17	0
525	Male	CS/SE	Yes	53.3452	3	>=5	428.4	22	0
526	Male	SS/UC	Yes	51.1205	1	0-2	140.3	0	0
526	Male	SS/UC	Yes	51.1205	2	3-4	276.1	0	0
526	Male	SS/UC	Yes	51.1205	3	>=5	#NULL!	100	50
528	Male	CS/SE	No	69.7562	1	0-2	326.1	0	0
528	Male	CS/SE	No	69.7562	2	3-4	145.3	0	0
528	Male	CS/SE	No	69.7562	3	>=5	107.5	0	0
529	Male	CS/SE	Yes	63.0986	1	0-2	295.7	0	0
529	Male	CS/SE	Yes	63.0986	2	3-4	505.1	17	0
529	Male	CS/SE	Yes	63.0986	3	>=5	689.5	69	23.0769
531	Male	CS/SE	No	56.4521	1	0-2	#NULL!	#NULL!	#NULL!
531	Male	CS/SE	No	56.4521	2	3-4	419.1	0	0
531	Male	CS/SE	No	56.4521	3	>=5	478.5	17	0
532	Female	CS/SE	No	79.4	1	0-2	161.6	0	0
532	Female	CS/SE	No	79.4	2	3-4	246	0	0
532	Female	CS/SE	No	79.4	3	>=5	386.1	0	0
533	Male	CS/SE	No	43.9041	1	0-2	#NULL!	0	0
533	Male	CS/SE	No	43.9041	2	3-4	#NULL!	0	0
533	Male	CS/SE	No	43.9041	3	>=5	982.3	75	50
534	Male	SS/UC	Yes	66.8082	1	0-2	278.4	0	0
534	Male	SS/UC	Yes	66.8082	2	3-4	352.4	0	0
534	Male	SS/UC	Yes	66.8082	3	>=5	280.6	0	0
535	Female	CS/SE	Yes	71.4384	1	0-2	#NULL!	0	0
535	Female	CS/SE	Yes	71.4384	2	3-4	#NULL!	0	0
535	Female	CS/SE	Yes	71.4384	3	>=5	850.4	46	29.1667
536	Female	SS/UC	No	45.1726	1	0-2	301.3	0	0
536	Female	SS/UC	No	45.1726	2	3-4	666.7	60	0
536	Female	SS/UC	No	45.1726	3	>=5	534.4	50	0
537	Female	CS/SE	Yes	63.3616	1	0-2	#NULL!	60	60
537	Female	CS/SE	Yes	63.3616	2	3-4	#NULL!	100	60
537	Female	CS/SE	Yes	63.3616	3	>=5	473.1	24	9.52381
538	Female	CS/SE	No	56.3397	1	0-2	#NULL!	50	33.3333
538	Female	CS/SE	No	56.3397	2	3-4	#NULL!	86	42.8571
538	Female	CS/SE	No	56.3397	3	>=5	693.8	56	16
539	Male	SS/UC	No	44.6055	1	0-2	396.4	0	0
539	Male	SS/UC	No	44.6055	2	3-4	424.8	0	0
539	Male	SS/UC	No	44.6055	3	>=5	993.4	100	50
540	Male	SS/UC	No	39.2438	1	0-2	586.3	40	0
540	Male	SS/UC	No	39.2438	2	3-4	1179	100	80
540	Male	SS/UC	No	39.2438	3	>=5	1275.7	100	80
541	Female	SS/UC	No	51.9726	1	0-2	#NULL!	#NULL!	#NULL!
541	Female	SS/UC	No	51.9726	2	3-4	#NULL!	100	100
541	Female	SS/UC	No	51.9726	3	>=5	574	41	0
542	Female	CS/SE	Yes	73.5699	1	0-2	77.7	0	0
542	Female	CS/SE	Yes	73.5699	2	3-4	91.9	0	0
542	Female	CS/SE	Yes	73.5699	3	>=5	258.4	0	0
543	Male	CS/SE	Yes	62.5562	1	0-2	207.8	0	0
543	Male	CS/SE	Yes	62.5562	2	3-4	124.7	0	0
543	Male	CS/SE	Yes	62.5562	3	>=5	#NULL!	0	0
544	Female	SS/UC	No	71.3973	1	0-2	143.6	0	0
544	Female	SS/UC	No	71.3973	2	3-4	379.2	0	0
544	Female	SS/UC	No	71.3973	3	>=5	403	0	0
545	Female	CS/SE	Yes	74.4329	1	0-2	#NULL!	#NULL!	#NULL!
545	Female	CS/SE	Yes	74.4329	2	3-4	#NULL!	0	0
545	Female	CS/SE	Yes	74.4329	3	>=5	637.2	57	7.14286
546	Male	CS/SE	Yes	77.4904	1	0-2	#NULL!	#NULL!	#NULL!
546	Male	CS/SE	Yes	77.4904	2	3-4	411.5	0	0
546	Male	CS/SE	Yes	77.4904	3	>=5	295.9	4	0
547	Female	CS/SE	No	56.274	1	0-2	231.5	0	0
547	Female	CS/SE	No	56.274	2	3-4	634	50	25
547	Female	CS/SE	No	56.274	3	>=5	#NULL!	17	0
549	Male	CS/SE	Yes	73.1973	1	0-2	#NULL!	#NULL!	#NULL!
549	Male	CS/SE	Yes	73.1973	2	3-4	480	25	0
549	Male	CS/SE	Yes	73.1973	3	>=5	348.4	23	0
550	Male	CS/SE	No	62.5397	1	0-2	#NULL!	#NULL!	#NULL!
550	Male	CS/SE	No	62.5397	2	3-4	#NULL!	#NULL!	#NULL!
550	Male	CS/SE	No	62.5397	3	>=5	458.2	26	5.26316
551	Male	CS/SE	No	80.6	1	0-2	104.8	0	0
551	Male	CS/SE	No	80.6	2	3-4	118.7	0	0
551	Male	CS/SE	No	80.6	3	>=5	#NULL!	0	0
552	Female	CS/SE	Yes	63.2986	1	0-2	1418.8	100	80
552	Female	CS/SE	Yes	63.2986	2	3-4	1895	100	100
552	Female	CS/SE	Yes	63.2986	3	>=5	#NULL!	#NULL!	#NULL!
553	Female	CS/SE	No	57.4575	1	0-2	#NULL!	0	0
553	Female	CS/SE	No	57.4575	2	3-4	214.1	0	0
553	Female	CS/SE	No	57.4575	3	>=5	299.2	0	0
554	Female	CS/SE	Yes	73.2904	1	0-2	#NULL!	0	0
554	Female	CS/SE	Yes	73.2904	2	3-4	#NULL!	0	0
554	Female	CS/SE	Yes	73.2904	3	>=5	257.7	6	0
555	Female	SS/UC	No	66.526	1	0-2	#NULL!	#NULL!	#NULL!
555	Female	SS/UC	No	66.526	2	3-4	#NULL!	100	100
555	Female	SS/UC	No	66.526	3	>=5	419.7	25	0
556	Male	CS/SE	Yes	46.9945	1	0-2	29.3	0	0
556	Male	CS/SE	Yes	46.9945	2	3-4	199.7	0	0
556	Male	CS/SE	Yes	46.9945	3	>=5	128.7	0	0
557	Female	SS/UC	Yes	71.1616	1	0-2	29.2	0	0
557	Female	SS/UC	Yes	71.1616	2	3-4	58.9	0	0
557	Female	SS/UC	Yes	71.1616	3	>=5	#NULL!	33	33.3333
558	Female	CS/SE	No	55.526	1	0-2	530.5	25	0
558	Female	CS/SE	No	55.526	2	3-4	307.4	0	0
558	Female	CS/SE	No	55.526	3	>=5	366.4	13	0
559	Female	CS/SE	No	73.7288	1	0-2	#NULL!	#NULL!	#NULL!
559	Female	CS/SE	No	73.7288	2	3-4	#NULL!	100	100
559	Female	CS/SE	No	73.7288	3	>=5	380.5	22	0
560	Female	CS/SE	No	58.9836	1	0-2	398.3	17	0
560	Female	CS/SE	No	58.9836	2	3-4	309.2	0	0
560	Female	CS/SE	No	58.9836	3	>=5	#NULL!	#NULL!	#NULL!
561	Male	CS/SE	Yes	48.9425	1	0-2	159.9	0	0
561	Male	CS/SE	Yes	48.9425	2	3-4	642.2	67	0
561	Male	CS/SE	Yes	48.9425	3	>=5	1805.1	100	100
562	Male	CS/SE	Yes	45.3507	1	0-2	591	67	0
562	Male	CS/SE	Yes	45.3507	2	3-4	545	67	0
562	Male	CS/SE	Yes	45.3507	3	>=5	#NULL!	#NULL!	#NULL!
563	Male	CS/SE	Yes	71.2548	1	0-2	#NULL!	56	11.1111
563	Male	CS/SE	Yes	71.2548	2	3-4	357.2	0	0
563	Male	CS/SE	Yes	71.2548	3	>=5	459.5	33	0
564	Male	SS/UC	No	38.8795	1	0-2	#NULL!	#NULL!	#NULL!
564	Male	SS/UC	No	38.8795	2	3-4	620	33	0
564	Male	SS/UC	No	38.8795	3	>=5	#NULL!	100	100
565	Male	CS/SE	No	67.4137	1	0-2	267.5	0	0
565	Male	CS/SE	No	67.4137	2	3-4	240.9	0	0
565	Male	CS/SE	No	67.4137	3	>=5	47.5	0	0
566	Female	CS/SE	Yes	51.8219	1	0-2	278.1	0	0
566	Female	CS/SE	Yes	51.8219	2	3-4	641.9	80	0
566	Female	CS/SE	Yes	51.8219	3	>=5	661.9	63	0
567	Female	SS/UC	No	40.9836	1	0-2	#NULL!	#NULL!	#NULL!
567	Female	SS/UC	No	40.9836	2	3-4	938	100	50
567	Female	SS/UC	No	40.9836	3	>=5	2140.8	100	83.3333
568	Male	SS/UC	Yes	55.7781	1	0-2	748.9	43	28.5714
568	Male	SS/UC	Yes	55.7781	2	3-4	1538.8	100	100
568	Male	SS/UC	Yes	55.7781	3	>=5	1073	100	50
569	Male	SS/UC	Yes	52.5425	1	0-2	#NULL!	#NULL!	#NULL!
569	Male	SS/UC	Yes	52.5425	2	3-4	#NULL!	#NULL!	#NULL!
569	Male	SS/UC	Yes	52.5425	3	>=5	1239.7	100	62.5
570	Male	CS/SE	Yes	78.3041	1	0-2	340.1	0	0
570	Male	CS/SE	Yes	78.3041	2	3-4	354.7	0	0
570	Male	CS/SE	Yes	78.3041	3	>=5	#NULL!	100	50
571	Male	SS/UC	No	81.1973	1	0-2	83	0	0
571	Male	SS/UC	No	81.1973	2	3-4	165	0	0
571	Male	SS/UC	No	81.1973	3	>=5	237	0	0
572	Female	CS/SE	Yes	73.0986	1	0-2	205.5	0	0
572	Female	CS/SE	Yes	73.0986	2	3-4	257.6	0	0
572	Female	CS/SE	Yes	73.0986	3	>=5	122.5	0	0
573	Male	CS/SE	No	79.263	1	0-2	139.7	0	0
573	Male	CS/SE	No	79.263	2	3-4	195.9	0	0
573	Male	CS/SE	No	79.263	3	>=5	232.6	0	0
575	Female	SS/UC	No	59.5699	1	0-2	676.5	50	0
575	Female	SS/UC	No	59.5699	2	3-4	663.2	75	0
575	Female	SS/UC	No	59.5699	3	>=5	#NULL!	100	100
576	Male	CS/SE	Yes	73.5397	1	0-2	73.5	0	0
576	Male	CS/SE	Yes	73.5397	2	3-4	#NULL!	0	0
576	Male	CS/SE	Yes	73.5397	3	>=5	#NULL!	#NULL!	#NULL!
577	Female	SS/UC	No	51.2822	1	0-2	#NULL!	#NULL!	#NULL!
577	Female	SS/UC	No	51.2822	2	3-4	#NULL!	#NULL!	#NULL!
577	Female	SS/UC	No	51.2822	3	>=5	637	42	8.33333
578	Male	SS/UC	No	29.8493	1	0-2	81	0	0
578	Male	SS/UC	No	29.8493	2	3-4	505.1	25	0
578	Male	SS/UC	No	29.8493	3	>=5	505.3	33	0
579	Male	CS/SE	No	31.6795	1	0-2	#NULL!	0	0
579	Male	CS/SE	No	31.6795	2	3-4	824.9	50	50
579	Male	CS/SE	No	31.6795	3	>=5	1221.2	100	60
580	Female	CS/SE	Yes	55.3425	1	0-2	227.3	0	0
580	Female	CS/SE	Yes	55.3425	2	3-4	685.4	57	28.5714
580	Female	CS/SE	Yes	55.3425	3	>=5	1008	100	33.3333
581	Male	CS/SE	No	52.3836	1	0-2	86.9	0	0
581	Male	CS/SE	No	52.3836	2	3-4	427.1	0	0
581	Male	CS/SE	No	52.3836	3	>=5	669.5	29	28.5714
582	Male	SS/UC	Yes	77.263	1	0-2	#NULL!	#NULL!	#NULL!
582	Male	SS/UC	Yes	77.263	2	3-4	#NULL!	#NULL!	#NULL!
582	Male	SS/UC	Yes	77.263	3	>=5	118.5	0	0
583	Female	SS/UC	No	54.8685	1	0-2	#NULL!	#NULL!	#NULL!
583	Female	SS/UC	No	54.8685	2	3-4	#NULL!	100	100
583	Female	SS/UC	No	54.8685	3	>=5	1212.4	100	87.5
584	Male	SS/UC	No	58.0493	1	0-2	#NULL!	#NULL!	#NULL!
584	Male	SS/UC	No	58.0493	2	3-4	44.9	0	0
584	Male	SS/UC	No	58.0493	3	>=5	67.1	0	0
585	Female	SS/UC	No	19.8822	1	0-2	434	0	0
585	Female	SS/UC	No	19.8822	2	3-4	320.8	0	0
585	Female	SS/UC	No	19.8822	3	>=5	186.3	0	0
586	Male	CS/SE	No	28.126	1	0-2	435.5	40	0
586	Male	CS/SE	No	28.126	2	3-4	911.5	83	50
586	Male	CS/SE	No	28.126	3	>=5	#NULL!	0	0
587	Male	SS/UC	Yes	62.811	1	0-2	#NULL!	#NULL!	#NULL!
587	Male	SS/UC	Yes	62.811	2	3-4	#NULL!	#NULL!	#NULL!
587	Male	SS/UC	Yes	62.811	3	>=5	326.9	0	0
588	Female	SS/UC	No	23.4603	1	0-2	332.3	0	0
588	Female	SS/UC	No	23.4603	2	3-4	608.1	50	0
588	Female	SS/UC	No	23.4603	3	>=5	261.1	0	0
589	Female	CS/SE	Yes	75.5288	1	0-2	331.5	0	0
589	Female	CS/SE	Yes	75.5288	2	3-4	326.9	0	0
589	Female	CS/SE	Yes	75.5288	3	>=5	662.7	100	0
590	Male	SS/UC	No	39.7452	1	0-2	#NULL!	#NULL!	#NULL!
590	Male	SS/UC	No	39.7452	2	3-4	537.9	25	25
590	Male	SS/UC	No	39.7452	3	>=5	817.6	75	25
591	Male	SS/UC	No	42.6877	1	0-2	359.2	0	0
591	Male	SS/UC	No	42.6877	2	3-4	294.4	25	0
591	Male	SS/UC	No	42.6877	3	>=5	452.3	0	0
592	Male	SS/UC	No	32.0247	1	0-2	#NULL!	#NULL!	#NULL!
592	Male	SS/UC	No	32.0247	2	3-4	#NULL!	#NULL!	#NULL!
592	Male	SS/UC	No	32.0247	3	>=5	88.6	0	0
593	Female	SS/UC	Yes	33.9644	1	0-2	295.9	0	0
593	Female	SS/UC	Yes	33.9644	2	3-4	520.3	33	0
593	Female	SS/UC	Yes	33.9644	3	>=5	1500	100	100
594	Male	SS/UC	No	24.3397	1	0-2	255.3	0	0
594	Male	SS/UC	No	24.3397	2	3-4	746.4	80	20
594	Male	SS/UC	No	24.3397	3	>=5	1467.7	100	100
595	Male	CS/SE	No	51.2411	1	0-2	282	0	0
595	Male	CS/SE	No	51.2411	2	3-4	173	0	0
595	Male	CS/SE	No	51.2411	3	>=5	#NULL!	#NULL!	#NULL!
596	Male	CS/SE	Yes	85.0877	1	0-2	91.7	0	0
596	Male	CS/SE	Yes	85.0877	2	3-4	19.1	0	0
596	Male	CS/SE	Yes	85.0877	3	>=5	#NULL!	0	0
597	Female	CS/SE	No	59.8932	1	0-2	#NULL!	20	0
597	Female	CS/SE	No	59.8932	2	3-4	78.2	0	0
597	Female	CS/SE	No	59.8932	3	>=5	152.5	0	0
598	Female	SS/UC	No	64.2822	1	0-2	299.1	17	0
598	Female	SS/UC	No	64.2822	2	3-4	949.7	83	66.6667
598	Female	SS/UC	No	64.2822	3	>=5	828.8	100	0
599	Male	SS/UC	No	54.7014	1	0-2	#NULL!	#NULL!	#NULL!
599	Male	SS/UC	No	54.7014	2	3-4	326.5	0	0
599	Male	SS/UC	No	54.7014	3	>=5	#NULL!	100	100
600	Female	SS/UC	No	37.6055	1	0-2	684.4	50	0
600	Female	SS/UC	No	37.6055	2	3-4	1655	100	100
600	Female	SS/UC	No	37.6055	3	>=5	3819	100	100
601	Male	CS/SE	Yes	51.137	1	0-2	403.1	0	0
601	Male	CS/SE	Yes	51.137	2	3-4	567.8	25	0
601	Male	CS/SE	Yes	51.137	3	>=5	605.9	100	0
603	Male	SS/UC	No	42.6712	1	0-2	#NULL!	#NULL!	#NULL!
603	Male	SS/UC	No	42.6712	2	3-4	497	0	0
603	Male	SS/UC	No	42.6712	3	>=5	823.1	50	33.3333
604	Female	CS/SE	No	52.4329	1	0-2	972.4	100	50
604	Female	CS/SE	No	52.4329	2	3-4	1350	100	100
604	Female	CS/SE	No	52.4329	3	>=5	#NULL!	#NULL!	#NULL!
605	Male	SS/UC	Yes	45.8575	1	0-2	93.5	0	0
605	Male	SS/UC	Yes	45.8575	2	3-4	176.5	0	0
605	Male	SS/UC	Yes	45.8575	3	>=5	394.6	20	0
606	Male	SS/UC	No	34.8	1	0-2	295.3	0	0
606	Male	SS/UC	No	34.8	2	3-4	509.5	50	0
606	Male	SS/UC	No	34.8	3	>=5	248	0	0
608	Male	SS/UC	No	52.4466	1	0-2	726.5	67	0
608	Male	SS/UC	No	52.4466	2	3-4	1059.5	100	100
608	Male	SS/UC	No	52.4466	3	>=5	1300	100	100
609	Female	SS/UC	No	35.6877	1	0-2	335.9	0	0
609	Female	SS/UC	No	35.6877	2	3-4	203	0	0
609	Female	SS/UC	No	35.6877	3	>=5	333.1	0	0
610	Female	SS/UC	No	32.7671	1	0-2	378.5	0	0
610	Female	SS/UC	No	32.7671	2	3-4	#NULL!	#NULL!	#NULL!
610	Female	SS/UC	No	32.7671	3	>=5	503.2	0	0
611	Female	SS/UC	No	35.1562	1	0-2	#NULL!	0	0
611	Female	SS/UC	No	35.1562	2	3-4	#NULL!	33	0
611	Female	SS/UC	No	35.1562	3	>=5	1600.9	100	100
612	Female	SS/UC	No	38.3315	1	0-2	209.9	0	0
612	Female	SS/UC	No	38.3315	2	3-4	405.8	0	0
612	Female	SS/UC	No	38.3315	3	>=5	546.2	0	0
613	Male	CS/SE	No	38.8192	1	0-2	264.5	0	0
613	Male	CS/SE	No	38.8192	2	3-4	276.8	0	0
613	Male	CS/SE	No	38.8192	3	>=5	424.4	0	0
614	Male	CS/SE	No	51.3781	1	0-2	172.5	0	0
614	Male	CS/SE	No	51.3781	2	3-4	#NULL!	#NULL!	#NULL!
614	Male	CS/SE	No	51.3781	3	>=5	#NULL!	#NULL!	#NULL!
615	Female	SS/UC	No	22.6055	1	0-2	1189.1	100	66.6667
615	Female	SS/UC	No	22.6055	2	3-4	1863.5	100	100
615	Female	SS/UC	No	22.6055	3	>=5	#NULL!	#NULL!	#NULL!
616	Female	SS/UC	Yes	34.6438	1	0-2	98.4	0	0
616	Female	SS/UC	Yes	34.6438	2	3-4	362.6	0	0
616	Female	SS/UC	Yes	34.6438	3	>=5	#NULL!	100	100
617	Female	SS/UC	No	48.7205	1	0-2	1653	100	100
617	Female	SS/UC	No	48.7205	2	3-4	1463	100	100
617	Female	SS/UC	No	48.7205	3	>=5	#NULL!	#NULL!	#NULL!
618	Female	SS/UC	No	39.926	1	0-2	#NULL!	#NULL!	#NULL!
618	Female	SS/UC	No	39.926	2	3-4	1369.4	100	80
618	Female	SS/UC	No	39.926	3	>=5	#NULL!	#NULL!	#NULL!
619	Male	SS/UC	No	28.7315	1	0-2	358.3	0	0
619	Male	SS/UC	No	28.7315	2	3-4	301.8	0	0
619	Male	SS/UC	No	28.7315	3	>=5	#NULL!	100	100
620	Female	SS/UC	No	25.8192	1	0-2	180.4	0	0
620	Female	SS/UC	No	25.8192	2	3-4	480.2	0	0
620	Female	SS/UC	No	25.8192	3	>=5	907.2	100	0
621	Male	SS/UC	No	57.4192	1	0-2	186.3	0	0
621	Male	SS/UC	No	57.4192	2	3-4	58.5	0	0
621	Male	SS/UC	No	57.4192	3	>=5	#NULL!	#NULL!	#NULL!
622	Male	SS/UC	Yes	37.7151	1	0-2	434	0	0
622	Male	SS/UC	Yes	37.7151	2	3-4	315	0	0
622	Male	SS/UC	Yes	37.7151	3	>=5	1088	100	100
623	Male	SS/UC	No	26.2356	1	0-2	#NULL!	#NULL!	#NULL!
623	Male	SS/UC	No	26.2356	2	3-4	#NULL!	#NULL!	#NULL!
623	Male	SS/UC	No	26.2356	3	>=5	647.8	57	0
624	Female	SS/UC	No	30.3096	1	0-2	473.5	0	0
624	Female	SS/UC	No	30.3096	2	3-4	385.3	0	0
624	Female	SS/UC	No	30.3096	3	>=5	#NULL!	#NULL!	#NULL!
626	Male	SS/UC	No	43.0438	1	0-2	257.2	0	0
626	Male	SS/UC	No	43.0438	2	3-4	223.2	0	0
626	Male	SS/UC	No	43.0438	3	>=5	#NULL!	#NULL!	#NULL!
627	Female	SS/UC	No	48.263	1	0-2	257.3	0	0
627	Female	SS/UC	No	48.263	2	3-4	428.5	0	0
627	Female	SS/UC	No	48.263	3	>=5	#NULL!	100	100
628	Male	CS/SE	Yes	48.6438	1	0-2	579.7	33	0
628	Male	CS/SE	Yes	48.6438	2	3-4	881.1	100	0
628	Male	CS/SE	Yes	48.6438	3	>=5	#NULL!	0	0
629	Female	SS/UC	No	52.3644	1	0-2	359	0	0
629	Female	SS/UC	No	52.3644	2	3-4	797.4	100	0
629	Female	SS/UC	No	52.3644	3	>=5	#NULL!	#NULL!	#NULL!
630	Male	SS/UC	No	47.9918	1	0-2	#NULL!	100	100
630	Male	SS/UC	No	47.9918	2	3-4	#NULL!	100	100
630	Male	SS/UC	No	47.9918	3	>=5	1917.5	100	100
632	Female	SS/UC	No	40.3918	1	0-2	757.5	100	0
632	Female	SS/UC	No	40.3918	2	3-4	1175.5	100	66.6667
632	Female	SS/UC	No	40.3918	3	>=5	1284.7	100	100
633	Female	SS/UC	No	25.0767	1	0-2	885	100	0
633	Female	SS/UC	No	25.0767	2	3-4	1656	100	100
633	Female	SS/UC	No	25.0767	3	>=5	#NULL!	#NULL!	#NULL!
634	Female	SS/UC	No	47.8822	1	0-2	#NULL!	#NULL!	#NULL!
634	Female	SS/UC	No	47.8822	2	3-4	#NULL!	100	100
634	Female	SS/UC	No	47.8822	3	>=5	344.9	0	0
635	Female	SS/UC	Yes	45.6466	1	0-2	642.2	67	0
635	Female	SS/UC	Yes	45.6466	2	3-4	904.3	100	0
635	Female	SS/UC	Yes	45.6466	3	>=5	#NULL!	#NULL!	#NULL!
637	Female	SS/UC	No	43.5425	1	0-2	#NULL!	#NULL!	#NULL!
637	Female	SS/UC	No	43.5425	2	3-4	647.5	50	0
637	Female	SS/UC	No	43.5425	3	>=5	1763	100	100
639	Female	SS/UC	No	33.737	1	0-2	#NULL!	#NULL!	#NULL!
639	Female	SS/UC	No	33.737	2	3-4	334.5	0	0
639	Female	SS/UC	No	33.737	3	>=5	1041.2	100	50
713	Male	CS/SE	No	52.2603	1	0-2	#NULL!	0	0
713	Male	CS/SE	No	52.2603	2	3-4	#NULL!	0	0
713	Male	CS/SE	No	52.2603	3	>=5	1364.4	100	88.8889
715	Male	SS/UC	No	45.7342	1	0-2	#NULL!	100	100
715	Male	SS/UC	No	45.7342	2	3-4	2134.7	100	100
715	Male	SS/UC	No	45.7342	3	>=5	3157	100	100
722	Male	CS/SE	No	52.7096	1	0-2	#NULL!	#NULL!	#NULL!
722	Male	CS/SE	No	52.7096	2	3-4	#NULL!	0	0
722	Male	CS/SE	No	52.7096	3	>=5	2962.8	100	100
727	Male	SS/UC	No	43.4795	1	0-2	1842.7	100	100
727	Male	SS/UC	No	43.4795	2	3-4	1753	100	100
727	Male	SS/UC	No	43.4795	3	>=5	#NULL!	100	100
737	Male	SS/UC	No	30.263	1	0-2	#NULL!	#NULL!	#NULL!
737	Male	SS/UC	No	30.263	2	3-4	1554.2	100	100
737	Male	SS/UC	No	30.263	3	>=5	560.1	50	0
738	Male	CS/SE	No	57.4521	1	0-2	#NULL!	0	0
738	Male	CS/SE	No	57.4521	2	3-4	#NULL!	0	0
738	Male	CS/SE	No	57.4521	3	>=5	1901.4	100	100
746	Female	SS/UC	No	46.5562	1	0-2	#NULL!	#NULL!	#NULL!
746	Female	SS/UC	No	46.5562	2	3-4	2235	100	100
746	Female	SS/UC	No	46.5562	3	>=5	#NULL!	100	100
750	Female	SS/UC	No	42.0301	1	0-2	#NULL!	#NULL!	#NULL!
750	Female	SS/UC	No	42.0301	2	3-4	#NULL!	#NULL!	#NULL!
750	Female	SS/UC	No	42.0301	3	>=5	664	33	33.3333
751	Male	SS/UC	No	36.5973	1	0-2	#NULL!	#NULL!	#NULL!
751	Male	SS/UC	No	36.5973	2	3-4	#NULL!	#NULL!	#NULL!
751	Male	SS/UC	No	36.5973	3	>=5	3207.2	100	100
753	Female	CS/SE	No	76.8986	1	0-2	#NULL!	#NULL!	#NULL!
753	Female	CS/SE	No	76.8986	2	3-4	#NULL!	25	0
753	Female	CS/SE	No	76.8986	3	>=5	1322.6	100	88.8889
755	Male	SS/UC	Yes	60.4438	1	0-2	#NULL!	#NULL!	#NULL!
755	Male	SS/UC	Yes	60.4438	2	3-4	#NULL!	0	0
755	Male	SS/UC	Yes	60.4438	3	>=5	2199.3	100	100
759	Male	CS/SE	No	52.137	1	0-2	#NULL!	100	0
759	Male	CS/SE	No	52.137	2	3-4	#NULL!	80	40
759	Male	CS/SE	No	52.137	3	>=5	2039.9	100	100
762	Male	CS/SE	No	46.2411	1	0-2	#NULL!	#NULL!	#NULL!
762	Male	CS/SE	No	46.2411	2	3-4	#NULL!	0	0
762	Male	CS/SE	No	46.2411	3	>=5	2281	100	100
763	Male	SS/UC	Yes	33.074	1	0-2	#NULL!	11	0
763	Male	SS/UC	Yes	33.074	2	3-4	#NULL!	0	0
763	Male	SS/UC	Yes	33.074	3	>=5	2517	100	100
764	Male	SS/UC	No	39.3945	1	0-2	#NULL!	#NULL!	#NULL!
764	Male	SS/UC	No	39.3945	2	3-4	#NULL!	#NULL!	#NULL!
764	Male	SS/UC	No	39.3945	3	>=5	2050	100	100
767	Male	SS/UC	No	57.0466	1	0-2	#NULL!	#NULL!	#NULL!
767	Male	SS/UC	No	57.0466	2	3-4	#NULL!	#NULL!	#NULL!
767	Male	SS/UC	No	57.0466	3	>=5	3922.5	100	100
769	Male	SS/UC	No	33.5397	1	0-2	#NULL!	0	0
769	Male	SS/UC	No	33.5397	2	3-4	#NULL!	0	0
769	Male	SS/UC	No	33.5397	3	>=5	1774.8	100	100
770	Male	SS/UC	No	41.5863	1	0-2	#NULL!	0	0
770	Male	SS/UC	No	41.5863	2	3-4	2550	100	100
770	Male	SS/UC	No	41.5863	3	>=5	2373.5	100	100
774	Female	SS/UC	Yes	45.0274	1	0-2	#NULL!	0	0
774	Female	SS/UC	Yes	45.0274	2	3-4	#NULL!	#NULL!	#NULL!
774	Female	SS/UC	Yes	45.0274	3	>=5	1459	100	100
778	Female	SS/UC	No	25.4932	1	0-2	#NULL!	#NULL!	#NULL!
778	Female	SS/UC	No	25.4932	2	3-4	1289.3	100	100
778	Female	SS/UC	No	25.4932	3	>=5	1254	100	100
780	Male	SS/UC	No	36.4438	1	0-2	#NULL!	0	0
780	Male	SS/UC	No	36.4438	2	3-4	#NULL!	0	0
780	Male	SS/UC	No	36.4438	3	>=5	2285.4	100	100
781	Female	SS/UC	No	49.4356	1	0-2	#NULL!	#NULL!	#NULL!
781	Female	SS/UC	No	49.4356	2	3-4	#NULL!	#NULL!	#NULL!
781	Female	SS/UC	No	49.4356	3	>=5	1573.3	89	77.7778
783	Female	CS/SE	No	39.4438	1	0-2	#NULL!	#NULL!	#NULL!
783	Female	CS/SE	No	39.4438	2	3-4	852.9	100	0
783	Female	CS/SE	No	39.4438	3	>=5	1391.3	100	100
786	Male	SS/UC	No	35.9233	1	0-2	#NULL!	0	0
786	Male	SS/UC	No	35.9233	2	3-4	#NULL!	0	0
786	Male	SS/UC	No	35.9233	3	>=5	2607.5	100	100
787	Female	SS/UC	No	44.2301	1	0-2	#NULL!	20	0
787	Female	SS/UC	No	44.2301	2	3-4	#NULL!	67	0
787	Female	SS/UC	No	44.2301	3	>=5	2875.3	100	100
793	Male	SS/UC	No	53.3753	1	0-2	#NULL!	50	16.6667
793	Male	SS/UC	No	53.3753	2	3-4	#NULL!	50	0
793	Male	SS/UC	No	53.3753	3	>=5	2384	100	100
796	Male	SS/UC	Yes	33.1562	1	0-2	#NULL!	#NULL!	#NULL!
796	Male	SS/UC	Yes	33.1562	2	3-4	1102.7	100	66.6667
796	Male	SS/UC	Yes	33.1562	3	>=5	1727.8	100	100
800	Female	SS/UC	No	25.7616	1	0-2	1493.8	100	100
800	Female	SS/UC	No	25.7616	2	3-4	2527.5	100	100
800	Female	SS/UC	No	25.7616	3	>=5	#NULL!	13	0
801	Male	SS/UC	No	31.1068	1	0-2	#NULL!	0	0
801	Male	SS/UC	No	31.1068	2	3-4	#NULL!	0	0
801	Male	SS/UC	No	31.1068	3	>=5	2632.8	100	100
807	Male	SS/UC	No	27.1178	1	0-2	#NULL!	0	0
807	Male	SS/UC	No	27.1178	2	3-4	#NULL!	100	100
807	Male	SS/UC	No	27.1178	3	>=5	2737.5	100	100
809	Female	SS/UC	No	38.3233	1	0-2	#NULL!	#NULL!	#NULL!
809	Female	SS/UC	No	38.3233	2	3-4	#NULL!	#NULL!	#NULL!
809	Female	SS/UC	No	38.3233	3	>=5	3661.8	100	100
811	Female	SS/UC	No	66.1123	1	0-2	649.8	100	0
811	Female	SS/UC	No	66.1123	2	3-4	743.9	100	0
811	Female	SS/UC	No	66.1123	3	>=5	984.7	100	50
812	Male	SS/UC	No	38.1041	1	0-2	#NULL!	0	0
812	Male	SS/UC	No	38.1041	2	3-4	#NULL!	#NULL!	#NULL!
812	Male	SS/UC	No	38.1041	3	>=5	2180.2	100	100
814	Female	SS/UC	Yes	44.7233	1	0-2	#NULL!	0	0
814	Female	SS/UC	Yes	44.7233	2	3-4	#NULL!	#NULL!	#NULL!
814	Female	SS/UC	Yes	44.7233	3	>=5	1224.4	100	87.5
820	Female	SS/UC	No	29.5589	1	0-2	#NULL!	#NULL!	#NULL!
820	Female	SS/UC	No	29.5589	2	3-4	#NULL!	0	0
820	Female	SS/UC	No	29.5589	3	>=5	1691.4	100	100
825	Male	SS/UC	No	28.263	1	0-2	#NULL!	#NULL!	#NULL!
825	Male	SS/UC	No	28.263	2	3-4	#NULL!	#NULL!	#NULL!
825	Male	SS/UC	No	28.263	3	>=5	2420.4	100	100
827	Female	CS/SE	No	50.4932	1	0-2	144.3	0	0
827	Female	CS/SE	No	50.4932	2	3-4	430	33	0
827	Female	CS/SE	No	50.4932	3	>=5	#NULL!	0	0
828	Male	SS/UC	No	33.6329	1	0-2	#NULL!	100	80
828	Male	SS/UC	No	33.6329	2	3-4	1587.8	100	66.6667
828	Male	SS/UC	No	33.6329	3	>=5	3965.3	100	100
831	Female	SS/UC	No	40.0082	1	0-2	1540	100	100
831	Female	SS/UC	No	40.0082	2	3-4	2783	100	100
831	Female	SS/UC	No	40.0082	3	>=5	#NULL!	69	61.5385
832	Female	SS/UC	No	29.0082	1	0-2	1001	100	100
832	Female	SS/UC	No	29.0082	2	3-4	594.2	33	0
832	Female	SS/UC	No	29.0082	3	>=5	2540.5	100	100
833	Male	SS/UC	No	36.1973	1	0-2	1228	100	80
833	Male	SS/UC	No	36.1973	2	3-4	1491	100	100
833	Male	SS/UC	No	36.1973	3	>=5	#NULL!	#NULL!	#NULL!
835	Female	SS/UC	No	33.6274	1	0-2	#NULL!	86	57.1429
835	Female	SS/UC	No	33.6274	2	3-4	2485.4	100	100
835	Female	SS/UC	No	33.6274	3	>=5	#NULL!	#NULL!	#NULL!
836	Male	SS/UC	Yes	55.4247	1	0-2	#NULL!	100	87.5
836	Male	SS/UC	Yes	55.4247	2	3-4	#NULL!	100	100
836	Male	SS/UC	Yes	55.4247	3	>=5	4140.5	100	100
837	Male	SS/UC	No	25.0822	1	0-2	124.5	0	0
837	Male	SS/UC	No	25.0822	2	3-4	1036	67	50
837	Male	SS/UC	No	25.0822	3	>=5	2636	100	100
839	Female	SS/UC	No	27.6767	1	0-2	2574	100	100
839	Female	SS/UC	No	27.6767	2	3-4	2901	100	100
839	Female	SS/UC	No	27.6767	3	>=5	#NULL!	0	0
843	Male	SS/UC	No	39.0247	1	0-2	990.2	67	33.3333
843	Male	SS/UC	No	39.0247	2	3-4	3014.5	100	100
843	Male	SS/UC	No	39.0247	3	>=5	#NULL!	0	0
845	Male	SS/UC	No	34.0219	1	0-2	#NULL!	#NULL!	#NULL!
845	Male	SS/UC	No	34.0219	2	3-4	#NULL!	#NULL!	#NULL!
845	Male	SS/UC	No	34.0219	3	>=5	1474.5	89	55.5556
847	Male	SS/UC	No	26.2192	1	0-2	101.5	0	0
847	Male	SS/UC	No	26.2192	2	3-4	1614.7	100	80
847	Male	SS/UC	No	26.2192	3	>=5	#NULL!	#NULL!	#NULL!
849	Female	CS/SE	No	36.6575	1	0-2	1240.2	100	100
849	Female	CS/SE	No	36.6575	2	3-4	2449	100	100
849	Female	CS/SE	No	36.6575	3	>=5	#NULL!	25	0
850	Female	SS/UC	No	45.8411	1	0-2	552.2	50	0
850	Female	SS/UC	No	45.8411	2	3-4	626	50	0
850	Female	SS/UC	No	45.8411	3	>=5	1596	100	100
854	Female	SS/UC	No	24.7342	1	0-2	1077	100	100
854	Female	SS/UC	No	24.7342	2	3-4	2496.3	100	100
854	Female	SS/UC	No	24.7342	3	>=5	#NULL!	#NULL!	#NULL!
855	Male	SS/UC	No	57.1452	1	0-2	2892.5	100	100
855	Male	SS/UC	No	57.1452	2	3-4	3802.7	100	100
855	Male	SS/UC	No	57.1452	3	>=5	#NULL!	#NULL!	#NULL!
858	Male	SS/UC	No	30.137	1	0-2	#NULL!	#NULL!	#NULL!
858	Male	SS/UC	No	30.137	2	3-4	2606.7	100	100
858	Male	SS/UC	No	30.137	3	>=5	#NULL!	100	50
859	Male	SS/UC	No	39.4027	1	0-2	1433.8	100	50
859	Male	SS/UC	No	39.4027	2	3-4	1020	100	100
859	Male	SS/UC	No	39.4027	3	>=5	#NULL!	100	75
860	Male	SS/UC	No	34.6301	1	0-2	#NULL!	0	0
860	Male	SS/UC	No	34.6301	2	3-4	2118	100	100
860	Male	SS/UC	No	34.6301	3	>=5	#NULL!	0	0
864	Male	SS/UC	No	46.0904	1	0-2	1363.2	100	50
864	Male	SS/UC	No	46.0904	2	3-4	1661	100	100
864	Male	SS/UC	No	46.0904	3	>=5	#NULL!	#NULL!	#NULL!
865	Female	SS/UC	Yes	44.3973	1	0-2	#NULL!	#NULL!	#NULL!
865	Female	SS/UC	Yes	44.3973	2	3-4	#NULL!	#NULL!	#NULL!
865	Female	SS/UC	Yes	44.3973	3	>=5	1144.6	100	75
866	Male	SS/UC	No	40.474	1	0-2	#NULL!	#NULL!	#NULL!
866	Male	SS/UC	No	40.474	2	3-4	1618.3	100	100
866	Male	SS/UC	No	40.474	3	>=5	3620	100	100
868	Male	SS/UC	No	34.7507	1	0-2	1539	100	100
868	Male	SS/UC	No	34.7507	2	3-4	1471.5	100	100
868	Male	SS/UC	No	34.7507	3	>=5	#NULL!	#NULL!	#NULL!
869	Female	SS/UC	No	51.3671	1	0-2	#NULL!	#NULL!	#NULL!
869	Female	SS/UC	No	51.3671	2	3-4	1019.2	100	33.3333
869	Female	SS/UC	No	51.3671	3	>=5	1369	100	100
871	Male	SS/UC	No	45.737	1	0-2	#NULL!	0	0
871	Male	SS/UC	No	45.737	2	3-4	#NULL!	0	0
871	Male	SS/UC	No	45.737	3	>=5	849.1	100	20
875	Female	CS/SE	No	62.3753	1	0-2	#NULL!	#NULL!	#NULL!
875	Female	CS/SE	No	62.3753	2	3-4	#NULL!	#NULL!	#NULL!
875	Female	CS/SE	No	62.3753	3	>=5	3358.2	100	100
877	Male	SS/UC	Yes	63.0274	1	0-2	#NULL!	0	0
877	Male	SS/UC	Yes	63.0274	2	3-4	#NULL!	0	0
877	Male	SS/UC	Yes	63.0274	3	>=5	3002.5	100	100
900	Female	CS/SE	No	45.9425	1	0-2	#NULL!	#NULL!	#NULL!
900	Female	CS/SE	No	45.9425	2	3-4	#NULL!	#NULL!	#NULL!
900	Female	CS/SE	No	45.9425	3	>=5	812.2	100	0
902	Female	SS/UC	No	43.5726	1	0-2	#NULL!	#NULL!	#NULL!
902	Female	SS/UC	No	43.5726	2	3-4	330.7	0	0
902	Female	SS/UC	No	43.5726	3	>=5	256	0	0
903	Female	CS/SE	No	85.3507	1	0-2	286.8	11	0
903	Female	CS/SE	No	85.3507	2	3-4	16.8	0	0
903	Female	CS/SE	No	85.3507	3	>=5	#NULL!	100	100
905	Female	CS/SE	No	67.0877	1	0-2	#NULL!	#NULL!	#NULL!
905	Female	CS/SE	No	67.0877	2	3-4	#NULL!	#NULL!	#NULL!
905	Female	CS/SE	No	67.0877	3	>=5	1090.6	67	33.3333
907	Female	SS/UC	No	37.3616	1	0-2	#NULL!	#NULL!	#NULL!
907	Female	SS/UC	No	37.3616	2	3-4	#NULL!	#NULL!	#NULL!
907	Female	SS/UC	No	37.3616	3	>=5	393	33	0
908	Female	SS/UC	Yes	52.5534	1	0-2	323	0	0
908	Female	SS/UC	Yes	52.5534	2	3-4	359.6	0	0
908	Female	SS/UC	Yes	52.5534	3	>=5	480.6	25	0
909	Female	CS/SE	Yes	72.7562	1	0-2	253.1	0	0
909	Female	CS/SE	Yes	72.7562	2	3-4	378	0	0
909	Female	CS/SE	Yes	72.7562	3	>=5	#NULL!	0	0
910	Female	CS/SE	Yes	85.4055	1	0-2	222.7	0	0
910	Female	CS/SE	Yes	85.4055	2	3-4	#NULL!	100	100
910	Female	CS/SE	Yes	85.4055	3	>=5	#NULL!	#NULL!	#NULL!
911	Female	SS/UC	No	85.1288	1	0-2	#NULL!	0	0
911	Female	SS/UC	No	85.1288	2	3-4	642.7	100	0
911	Female	SS/UC	No	85.1288	3	>=5	677.5	67	6.66667
912	Male	CS/SE	Yes	72.6877	1	0-2	217.7	0	0
912	Male	CS/SE	Yes	72.6877	2	3-4	282.3	0	0
912	Male	CS/SE	Yes	72.6877	3	>=5	#NULL!	#NULL!	#NULL!
913	Male	SS/UC	No	51.6904	1	0-2	#NULL!	0	0
913	Male	SS/UC	No	51.6904	2	3-4	#NULL!	0	0
913	Male	SS/UC	No	51.6904	3	>=5	297.1	0	0
914	Female	CS/SE	Yes	69.874	1	0-2	273.3	0	0
914	Female	CS/SE	Yes	69.874	2	3-4	334.7	0	0
914	Female	CS/SE	Yes	69.874	3	>=5	#NULL!	#NULL!	#NULL!
915	Female	CS/SE	Yes	74.0986	1	0-2	284.4	20	0
915	Female	CS/SE	Yes	74.0986	2	3-4	613.1	67	0
915	Female	CS/SE	Yes	74.0986	3	>=5	#NULL!	0	0
916	Female	CS/SE	Yes	70.2219	1	0-2	611	50	16.6667
916	Female	CS/SE	Yes	70.2219	2	3-4	602.8	50	0
916	Female	CS/SE	Yes	70.2219	3	>=5	#NULL!	#NULL!	#NULL!
917	Female	SS/UC	No	36.2603	1	0-2	#NULL!	0	0
917	Female	SS/UC	No	36.2603	2	3-4	#NULL!	0	0
917	Female	SS/UC	No	36.2603	3	>=5	1209.4	69	61.5385
919	Male	SS/UC	No	56.189	1	0-2	#NULL!	#NULL!	#NULL!
919	Male	SS/UC	No	56.189	2	3-4	#NULL!	0	0
919	Male	SS/UC	No	56.189	3	>=5	278.1	13	0
920	Female	CS/SE	No	88.0795	1	0-2	128.3	0	0
920	Female	CS/SE	No	88.0795	2	3-4	40.9	0	0
920	Female	CS/SE	No	88.0795	3	>=5	#NULL!	#NULL!	#NULL!
921	Female	SS/UC	No	40.5233	1	0-2	358.6	0	0
921	Female	SS/UC	No	40.5233	2	3-4	2547.8	100	100
921	Female	SS/UC	No	40.5233	3	>=5	#NULL!	#NULL!	#NULL!
922	Male	CS/SE	No	79.2329	1	0-2	#NULL!	67	0
922	Male	CS/SE	No	79.2329	2	3-4	#NULL!	#NULL!	#NULL!
922	Male	CS/SE	No	79.2329	3	>=5	227.6	0	0
923	Female	CS/SE	No	88.1534	1	0-2	133.5	0	0
923	Female	CS/SE	No	88.1534	2	3-4	#NULL!	#NULL!	#NULL!
923	Female	CS/SE	No	88.1534	3	>=5	#NULL!	#NULL!	#NULL!
924	Female	CS/SE	No	84.4493	1	0-2	74.3	0	0
924	Female	CS/SE	No	84.4493	2	3-4	#NULL!	33	33.3333
924	Female	CS/SE	No	84.4493	3	>=5	#NULL!	100	100
925	Female	CS/SE	No	78.7945	1	0-2	105.4	0	0
925	Female	CS/SE	No	78.7945	2	3-4	#NULL!	0	0
925	Female	CS/SE	No	78.7945	3	>=5	#NULL!	0	0
926	Male	CS/SE	Yes	69.0685	1	0-2	#NULL!	0	0
926	Male	CS/SE	Yes	69.0685	2	3-4	103.9	0	0
926	Male	CS/SE	Yes	69.0685	3	>=5	246.8	0	0
927	Male	CS/SE	No	54.663	1	0-2	#NULL!	0	0
927	Male	CS/SE	No	54.663	2	3-4	#NULL!	#NULL!	#NULL!
927	Male	CS/SE	No	54.663	3	>=5	1521.2	100	100
928	Female	CS/SE	Yes	41.5753	1	0-2	1477	100	80
928	Female	CS/SE	Yes	41.5753	2	3-4	#NULL!	100	0
928	Female	CS/SE	Yes	41.5753	3	>=5	#NULL!	#NULL!	#NULL!
929	Female	SS/UC	No	29.1918	1	0-2	#NULL!	#NULL!	#NULL!
929	Female	SS/UC	No	29.1918	2	3-4	#NULL!	#NULL!	#NULL!
929	Female	SS/UC	No	29.1918	3	>=5	1161.6	69	61.5385
930	Female	SS/UC	No	82.7699	1	0-2	507.6	25	0
[truncated: 143 more rows]
