# Supplementary material for: The impact of accessibility to non-calcium-based phosphate binders and calcimimetics on mineral outcomes in patients receiving maintenance hemodialysis: A 10-year retrospective analysis of real-world data
Source: PLoS One. 2024 May 31;19(5):e0304649. doi: 10.1371/journal.pone.0304649 (PMC11142503; doi:10.1371/journal.pone.0304649)
Supplement: S1 Dataset — (ZIP) [file pone.0304649.s007.zip › Table 3 HyperCa HyperPO4 HyperPTH.xlsx]

## Sheet: Table 3 HyperCa HyperPO4 HyperP
No	Age_at_Lab1	Gender	DM	Insurance	Index1	DV_Yr	CCa_10.5 (%)	CCa_11 (%)	PO4_4.5 (%)	PO4_5 (%)	PTH_600 (%)	PTH_1000 (%)
1	38.189	Female	No	CS/SE	1	0-2	0	0	40	40	0	0
1	38.189	Female	No	CS/SE	2	3-4	0	0	12.5	0	0	0
1	38.189	Female	No	CS/SE	3	>=5	0	0	12.5	12.5	0	0
2	52.5096	Male	No	CS/SE	1	0-2	0	0	50	50	0	0
2	52.5096	Male	No	CS/SE	2	3-4	0	0	33.33	33.33	0	0
2	52.5096	Male	No	CS/SE	3	>=5	0	0	0	0	0	0
3	54.8329	Male	Yes	CS/SE	1	0-2	#NULL!	#NULL!	#NULL!	#NULL!	#NULL!	#NULL!
3	54.8329	Male	Yes	CS/SE	2	3-4	60	0	40	40	100	20
3	54.8329	Male	Yes	CS/SE	3	>=5	86.67	26.67	93.33	86.67	100	93.33
4	71.3397	Male	Yes	CS/SE	1	0-2	#NULL!	#NULL!	#NULL!	#NULL!	#NULL!	#NULL!
4	71.3397	Male	Yes	CS/SE	2	3-4	0	0	100	100	0	0
4	71.3397	Male	Yes	CS/SE	3	>=5	0	0	41.18	23.53	0	0
5	62.526	Female	Yes	CS/SE	1	0-2	9.09	9.09	0	0	0	0
5	62.526	Female	Yes	CS/SE	2	3-4	0	0	33.33	0	0	0
5	62.526	Female	Yes	CS/SE	3	>=5	0	0	28.57	14.29	16.67	0
6	56.863	Female	Yes	CS/SE	1	0-2	0	0	33.33	16.67	0	0
6	56.863	Female	Yes	CS/SE	2	3-4	0	0	66.67	33.33	0	0
6	56.863	Female	Yes	CS/SE	3	>=5	0	0	75	50	0	0
7	52.6356	Male	Yes	CS/SE	1	0-2	0	0	75	75	25	0
7	52.6356	Male	Yes	CS/SE	2	3-4	0	0	83.33	83.33	66.67	0
7	52.6356	Male	Yes	CS/SE	3	>=5	14.29	0	71.43	57.14	100	80
8	56.3644	Female	Yes	CS/SE	1	0-2	62.5	0	87.5	75	0	0
8	56.3644	Female	Yes	CS/SE	2	3-4	100	100	0	0	0	0
8	56.3644	Female	Yes	CS/SE	3	>=5	#NULL!	#NULL!	#NULL!	#NULL!	#NULL!	#NULL!
10	49.063	Male	Yes	CS/SE	1	0-2	12.5	12.5	87.5	75	0	0
10	49.063	Male	Yes	CS/SE	2	3-4	0	0	100	50	0	0
10	49.063	Male	Yes	CS/SE	3	>=5	0	0	66.67	33.33	0	0
11	70.1233	Male	Yes	CS/SE	1	0-2	0	0	50	25	0	0
11	70.1233	Male	Yes	CS/SE	2	3-4	#NULL!	#NULL!	#NULL!	#NULL!	#NULL!	#NULL!
11	70.1233	Male	Yes	CS/SE	3	>=5	#NULL!	#NULL!	#NULL!	#NULL!	#NULL!	#NULL!
14	65.3096	Male	Yes	CS/SE	1	0-2	0	0	0	0	0	0
14	65.3096	Male	Yes	CS/SE	2	3-4	0	0	80	80	0	0
14	65.3096	Male	Yes	CS/SE	3	>=5	0	0	72.73	63.64	81.82	18.18
15	67.3918	Male	Yes	CS/SE	1	0-2	0	0	0	0	0	0
15	67.3918	Male	Yes	CS/SE	2	3-4	0	0	50	25	12.5	0
15	67.3918	Male	Yes	CS/SE	3	>=5	0	0	50	21.43	71.43	28.57
16	39.2	Male	Yes	CS/SE	1	0-2	0	0	0	0	100	0
16	39.2	Male	Yes	CS/SE	2	3-4	0	0	85.71	42.86	85.71	0
16	39.2	Male	Yes	CS/SE	3	>=5	0	0	85.71	50	85.71	28.57
17	68.0849	Male	Yes	CS/SE	1	0-2	0	0	0	0	0	0
17	68.0849	Male	Yes	CS/SE	2	3-4	0	0	42.86	14.29	0	0
17	68.0849	Male	Yes	CS/SE	3	>=5	6.67	0	33.33	26.67	0	0
19	42.7781	Female	No	CS/SE	1	0-2	#NULL!	#NULL!	#NULL!	#NULL!	#NULL!	#NULL!
19	42.7781	Female	No	CS/SE	2	3-4	#NULL!	#NULL!	#NULL!	#NULL!	#NULL!	#NULL!
19	42.7781	Female	No	CS/SE	3	>=5	0	0	47.62	38.1	85.71	76.19
20	71.2849	Male	Yes	CS/SE	1	0-2	#NULL!	#NULL!	#NULL!	#NULL!	#NULL!	#NULL!
20	71.2849	Male	Yes	CS/SE	2	3-4	0	0	37.5	12.5	0	0
20	71.2849	Male	Yes	CS/SE	3	>=5	7.69	0	15.38	7.69	0	0
21	40.0247	Male	No	CS/SE	1	0-2	#NULL!	#NULL!	#NULL!	#NULL!	#NULL!	#NULL!
21	40.0247	Male	No	CS/SE	2	3-4	0	0	0	0	0	0
21	40.0247	Male	No	CS/SE	3	>=5	5	0	70	45	0	0
22	72.4356	Male	Yes	CS/SE	1	0-2	#NULL!	#NULL!	#NULL!	#NULL!	#NULL!	#NULL!
22	72.4356	Male	Yes	CS/SE	2	3-4	0	0	16.67	16.67	16.67	0
22	72.4356	Male	Yes	CS/SE	3	>=5	0	0	0	0	33.33	0
24	35.5178	Male	No	CS/SE	1	0-2	100	66.67	66.67	66.67	100	66.67
24	35.5178	Male	No	CS/SE	2	3-4	83.33	83.33	83.33	83.33	100	80
24	35.5178	Male	No	CS/SE	3	>=5	#NULL!	#NULL!	#NULL!	#NULL!	#NULL!	#NULL!
25	74.5288	Female	No	CS/SE	1	0-2	0	0	20	0	0	0
25	74.5288	Female	No	CS/SE	2	3-4	0	0	62.5	50	0	0
25	74.5288	Female	No	CS/SE	3	>=5	0	0	0	0	0	0
26	66.8521	Female	Yes	CS/SE	1	0-2	#NULL!	#NULL!	#NULL!	#NULL!	#NULL!	#NULL!
26	66.8521	Female	Yes	CS/SE	2	3-4	0	0	33.33	16.67	0	0
26	66.8521	Female	Yes	CS/SE	3	>=5	0	0	100	0	0	0
28	67.6904	Female	No	CS/SE	1	0-2	0	0	33.33	33.33	0	0
28	67.6904	Female	No	CS/SE	2	3-4	0	0	0	0	0	0
28	67.6904	Female	No	CS/SE	3	>=5	#NULL!	#NULL!	#NULL!	#NULL!	#NULL!	#NULL!
30	83.1315	Female	No	CS/SE	1	0-2	#NULL!	#NULL!	#NULL!	#NULL!	#NULL!	#NULL!
30	83.1315	Female	No	CS/SE	2	3-4	0	0	100	0	0	0
30	83.1315	Female	No	CS/SE	3	>=5	0	0	84.62	69.23	61.54	30.77
32	82.2301	Female	No	CS/SE	1	0-2	#NULL!	#NULL!	#NULL!	#NULL!	#NULL!	#NULL!
32	82.2301	Female	No	CS/SE	2	3-4	0	0	100	100	0	0
32	82.2301	Female	No	CS/SE	3	>=5	69.23	16.67	61.54	38.46	15.38	0
33	65.5562	Male	No	CS/SE	1	0-2	#NULL!	#NULL!	#NULL!	#NULL!	#NULL!	#NULL!
33	65.5562	Male	No	CS/SE	2	3-4	#NULL!	#NULL!	#NULL!	#NULL!	#NULL!	#NULL!
33	65.5562	Male	No	CS/SE	3	>=5	20	5	5	5	0	0
34	62.0603	Male	Yes	CS/SE	1	0-2	#NULL!	#NULL!	#NULL!	#NULL!	#NULL!	#NULL!
34	62.0603	Male	Yes	CS/SE	2	3-4	#NULL!	#NULL!	#NULL!	#NULL!	#NULL!	#NULL!
34	62.0603	Male	Yes	CS/SE	3	>=5	0	0	88.89	77.78	100	66.67
35	100.586	Female	Yes	CS/SE	1	0-2	#NULL!	#NULL!	#NULL!	#NULL!	#NULL!	#NULL!
35	100.586	Female	Yes	CS/SE	2	3-4	#NULL!	#NULL!	#NULL!	#NULL!	#NULL!	#NULL!
35	100.586	Female	Yes	CS/SE	3	>=5	0	0	11.11	11.11	0	0
36	67.4493	Female	Yes	CS/SE	1	0-2	#NULL!	#NULL!	#NULL!	#NULL!	#NULL!	#NULL!
36	67.4493	Female	Yes	CS/SE	2	3-4	#NULL!	#NULL!	#NULL!	#NULL!	#NULL!	#NULL!
36	67.4493	Female	Yes	CS/SE	3	>=5	12	0	52	36	32	8
38	71.5836	Male	No	CS/SE	1	0-2	#NULL!	#NULL!	#NULL!	#NULL!	#NULL!	#NULL!
38	71.5836	Male	No	CS/SE	2	3-4	#NULL!	#NULL!	#NULL!	#NULL!	#NULL!	#NULL!
38	71.5836	Male	No	CS/SE	3	>=5	60	20	60	40	80	0
39	67.8274	Male	Yes	CS/SE	1	0-2	#NULL!	#NULL!	#NULL!	#NULL!	#NULL!	#NULL!
39	67.8274	Male	Yes	CS/SE	2	3-4	#NULL!	#NULL!	#NULL!	#NULL!	#NULL!	#NULL!
39	67.8274	Male	Yes	CS/SE	3	>=5	0	0	33.33	13.33	33.33	20
40	62.0548	Male	No	CS/SE	1	0-2	#NULL!	#NULL!	#NULL!	#NULL!	#NULL!	#NULL!
40	62.0548	Male	No	CS/SE	2	3-4	#NULL!	#NULL!	#NULL!	#NULL!	#NULL!	#NULL!
40	62.0548	Male	No	CS/SE	3	>=5	0	0	100	100	100	100
54	84.3288	Male	No	CS/SE	1	0-2	0	0	0	0	0	0
54	84.3288	Male	No	CS/SE	2	3-4	#NULL!	#NULL!	#NULL!	#NULL!	#NULL!	#NULL!
54	84.3288	Male	No	CS/SE	3	>=5	#NULL!	#NULL!	#NULL!	#NULL!	#NULL!	#NULL!
57	63.7342	Male	Yes	CS/SE	1	0-2	0	0	0	0	0	0
57	63.7342	Male	Yes	CS/SE	2	3-4	0	0	20	0	0	0
57	63.7342	Male	Yes	CS/SE	3	>=5	0	0	0	0	0	0
59	56.4055	Male	Yes	CS/SE	1	0-2	12.5	0	50	37.5	0	0
59	56.4055	Male	Yes	CS/SE	2	3-4	#NULL!	#NULL!	#NULL!	#NULL!	#NULL!	#NULL!
59	56.4055	Male	Yes	CS/SE	3	>=5	#NULL!	#NULL!	#NULL!	#NULL!	#NULL!	#NULL!
61	88.1945	Male	No	CS/SE	1	0-2	14.29	0	28.57	0	0	0
61	88.1945	Male	No	CS/SE	2	3-4	0	0	25	0	0	0
61	88.1945	Male	No	CS/SE	3	>=5	#NULL!	#NULL!	#NULL!	#NULL!	#NULL!	#NULL!
63	46.7096	Female	No	CS/SE	1	0-2	100	100	75	75	0	0
63	46.7096	Female	No	CS/SE	2	3-4	66.67	33.33	100	83.33	0	0
63	46.7096	Female	No	CS/SE	3	>=5	9.09	0	72.73	54.55	54.55	27.27
66	73.1452	Female	Yes	CS/SE	1	0-2	0	0	100	25	50	0
66	73.1452	Female	Yes	CS/SE	2	3-4	0	0	40	40	40	0
66	73.1452	Female	Yes	CS/SE	3	>=5	0	0	66.67	50	50	0
67	80.3151	Male	No	CS/SE	1	0-2	50	0	50	0	0	0
67	80.3151	Male	No	CS/SE	2	3-4	100	25	25	25	0	0
67	80.3151	Male	No	CS/SE	3	>=5	50	30	50	40	30	10
71	53.5726	Male	No	CS/SE	1	0-2	#NULL!	#NULL!	#NULL!	#NULL!	#NULL!	#NULL!
71	53.5726	Male	No	CS/SE	2	3-4	66.67	0	0	0	33.33	0
71	53.5726	Male	No	CS/SE	3	>=5	50	16.67	29.17	16.67	50	12.5
72	63.7753	Male	Yes	CS/SE	1	0-2	#NULL!	#NULL!	#NULL!	#NULL!	#NULL!	#NULL!
72	63.7753	Male	Yes	CS/SE	2	3-4	#NULL!	#NULL!	#NULL!	#NULL!	#NULL!	#NULL!
72	63.7753	Male	Yes	CS/SE	3	>=5	57.14	0	71.43	57.14	0	0
73	59.1315	Female	No	CS/SE	1	0-2	#NULL!	#NULL!	#NULL!	#NULL!	#NULL!	#NULL!
73	59.1315	Female	No	CS/SE	2	3-4	#NULL!	#NULL!	#NULL!	#NULL!	#NULL!	#NULL!
73	59.1315	Female	No	CS/SE	3	>=5	5.56	5.56	83.33	72.22	22.22	0
75	59.5781	Male	Yes	CS/SE	1	0-2	#NULL!	#NULL!	#NULL!	#NULL!	#NULL!	#NULL!
75	59.5781	Male	Yes	CS/SE	2	3-4	#NULL!	#NULL!	#NULL!	#NULL!	#NULL!	#NULL!
75	59.5781	Male	Yes	CS/SE	3	>=5	0	0	30	20	0	0
77	56.9589	Female	No	CS/SE	1	0-2	#NULL!	#NULL!	#NULL!	#NULL!	#NULL!	#NULL!
77	56.9589	Female	No	CS/SE	2	3-4	#NULL!	#NULL!	#NULL!	#NULL!	#NULL!	#NULL!
77	56.9589	Female	No	CS/SE	3	>=5	31.82	9.09	40.91	36.36	0	0
92	58.4575	Female	No	CS/SE	1	0-2	#NULL!	#NULL!	#NULL!	#NULL!	#NULL!	#NULL!
92	58.4575	Female	No	CS/SE	2	3-4	66.67	33.33	33.33	33.33	66.67	0
92	58.4575	Female	No	CS/SE	3	>=5	9.52	0	71.43	33.33	19.05	4.76
96	66.4904	Female	No	CS/SE	1	0-2	40	0	0	0	0	0
96	66.4904	Female	No	CS/SE	2	3-4	60	0	0	0	0	0
96	66.4904	Female	No	CS/SE	3	>=5	25	0	50	25	0	0
97	55.1945	Male	Yes	CS/SE	1	0-2	0	0	28.57	28.57	0	0
97	55.1945	Male	Yes	CS/SE	2	3-4	75	25	75	25	0	0
97	55.1945	Male	Yes	CS/SE	3	>=5	100	0	33.33	33.33	0	0
100	75.3726	Male	No	CS/SE	1	0-2	33.33	0	33.33	33.33	0	0
100	75.3726	Male	No	CS/SE	2	3-4	20	20	25	0	0	0
100	75.3726	Male	No	CS/SE	3	>=5	0	0	0	0	50	0
101	75.7863	Male	Yes	CS/SE	1	0-2	0	0	40	40	0	0
101	75.7863	Male	Yes	CS/SE	2	3-4	0	0	33.33	33.33	0	0
101	75.7863	Male	Yes	CS/SE	3	>=5	#NULL!	#NULL!	#NULL!	#NULL!	#NULL!	#NULL!
102	55.2767	Male	Yes	CS/SE	1	0-2	11.11	11.11	50	12.5	0	0
102	55.2767	Male	Yes	CS/SE	2	3-4	0	0	57.14	14.29	0	0
102	55.2767	Male	Yes	CS/SE	3	>=5	0	0	14.29	0	0	0
108	84.3644	Female	No	CS/SE	1	0-2	0	0	33.33	16.67	16.67	0
108	84.3644	Female	No	CS/SE	2	3-4	0	0	71.43	14.29	0	0
108	84.3644	Female	No	CS/SE	3	>=5	0	0	50	40	0	0
109	58.6	Male	Yes	CS/SE	1	0-2	0	0	45.45	36.36	0	0
109	58.6	Male	Yes	CS/SE	2	3-4	#NULL!	#NULL!	#NULL!	#NULL!	#NULL!	#NULL!
109	58.6	Male	Yes	CS/SE	3	>=5	#NULL!	#NULL!	#NULL!	#NULL!	#NULL!	#NULL!
110	68.6795	Male	Yes	CS/SE	1	0-2	0	0	42.86	14.29	0	0
110	68.6795	Male	Yes	CS/SE	2	3-4	0	0	14.29	0	0	0
110	68.6795	Male	Yes	CS/SE	3	>=5	0	0	66.67	0	0	0
111	77.9781	Female	Yes	CS/SE	1	0-2	16.67	0	16.67	16.67	0	0
111	77.9781	Female	Yes	CS/SE	2	3-4	#NULL!	#NULL!	#NULL!	#NULL!	#NULL!	#NULL!
111	77.9781	Female	Yes	CS/SE	3	>=5	#NULL!	#NULL!	#NULL!	#NULL!	#NULL!	#NULL!
112	77.0055	Male	No	CS/SE	1	0-2	0	0	80	80	0	0
112	77.0055	Male	No	CS/SE	2	3-4	0	0	50	50	0	0
112	77.0055	Male	No	CS/SE	3	>=5	20	20	20	20	0	0
114	56.7123	Female	No	CS/SE	1	0-2	#NULL!	#NULL!	#NULL!	#NULL!	#NULL!	#NULL!
114	56.7123	Female	No	CS/SE	2	3-4	0	0	0	0	0	0
114	56.7123	Female	No	CS/SE	3	>=5	17.39	8.7	13.04	4.35	4.35	0
116	49.3014	Female	No	CS/SE	1	0-2	#NULL!	#NULL!	#NULL!	#NULL!	#NULL!	#NULL!
116	49.3014	Female	No	CS/SE	2	3-4	0	0	60	60	0	0
116	49.3014	Female	No	CS/SE	3	>=5	25	0	66.67	50	66.67	16.67
119	70.9068	Male	No	CS/SE	1	0-2	#NULL!	#NULL!	#NULL!	#NULL!	#NULL!	#NULL!
119	70.9068	Male	No	CS/SE	2	3-4	0	0	33.33	33.33	100	66.67
119	70.9068	Male	No	CS/SE	3	>=5	5.26	0	42.11	21.05	33.33	5.56
122	74.8137	Male	Yes	CS/SE	1	0-2	#NULL!	#NULL!	#NULL!	#NULL!	#NULL!	#NULL!
122	74.8137	Male	Yes	CS/SE	2	3-4	#NULL!	#NULL!	#NULL!	#NULL!	#NULL!	#NULL!
122	74.8137	Male	Yes	CS/SE	3	>=5	0	0	30	20	0	0
123	65.5096	Female	Yes	CS/SE	1	0-2	#NULL!	#NULL!	#NULL!	#NULL!	#NULL!	#NULL!
123	65.5096	Female	Yes	CS/SE	2	3-4	#NULL!	#NULL!	#NULL!	#NULL!	#NULL!	#NULL!
123	65.5096	Female	Yes	CS/SE	3	>=5	0	0	50	12.5	0	0
125	64.8082	Female	No	CS/SE	1	0-2	#NULL!	#NULL!	#NULL!	#NULL!	#NULL!	#NULL!
125	64.8082	Female	No	CS/SE	2	3-4	#NULL!	#NULL!	#NULL!	#NULL!	#NULL!	#NULL!
125	64.8082	Female	No	CS/SE	3	>=5	0	0	37.5	16.67	0	0
131	75.7288	Female	Yes	CS/SE	1	0-2	0	0	12.5	12.5	0	0
131	75.7288	Female	Yes	CS/SE	2	3-4	0	0	50	16.67	0	0
131	75.7288	Female	Yes	CS/SE	3	>=5	0	0	0	0	0	0
132	68.7918	Female	Yes	CS/SE	1	0-2	37.5	25	37.5	37.5	0	0
132	68.7918	Female	Yes	CS/SE	2	3-4	0	0	16.67	0	66.67	0
132	68.7918	Female	Yes	CS/SE	3	>=5	0	0	0	0	16.67	0
133	68.9233	Female	No	CS/SE	1	0-2	10	0	22.22	11.11	0	0
133	68.9233	Female	No	CS/SE	2	3-4	16.67	0	16.67	0	0	0
133	68.9233	Female	No	CS/SE	3	>=5	#NULL!	#NULL!	#NULL!	#NULL!	#NULL!	#NULL!
134	64.1178	Male	Yes	CS/SE	1	0-2	75	14.29	50	12.5	0	0
134	64.1178	Male	Yes	CS/SE	2	3-4	80	40	80	40	0	0
134	64.1178	Male	Yes	CS/SE	3	>=5	#NULL!	#NULL!	#NULL!	#NULL!	#NULL!	#NULL!
136	51.7096	Male	No	CS/SE	1	0-2	0	0	0	0	50	0
136	51.7096	Male	No	CS/SE	2	3-4	100	80	80	60	20	0
136	51.7096	Male	No	CS/SE	3	>=5	33.33	22.22	44.44	44.44	88.89	77.78
137	49.2082	Female	No	CS/SE	1	0-2	66.67	33.33	66.67	33.33	50	33.33
137	49.2082	Female	No	CS/SE	2	3-4	66.67	0	66.67	33.33	100	0
137	49.2082	Female	No	CS/SE	3	>=5	20	10	40	40	50	40
138	65.2603	Female	No	CS/SE	1	0-2	66.67	14.29	0	0	14.29	0
138	65.2603	Female	No	CS/SE	2	3-4	85.71	28.57	14.29	0	14.29	0
138	65.2603	Female	No	CS/SE	3	>=5	#NULL!	#NULL!	#NULL!	#NULL!	#NULL!	#NULL!
140	62.5699	Female	Yes	CS/SE	1	0-2	100	0	0	0	0	0
140	62.5699	Female	Yes	CS/SE	2	3-4	0	0	12.5	0	25	0
140	62.5699	Female	Yes	CS/SE	3	>=5	0	0	50	31.25	31.25	0
142	73.4055	Male	Yes	CS/SE	1	0-2	#NULL!	#NULL!	#NULL!	#NULL!	#NULL!	#NULL!
142	73.4055	Male	Yes	CS/SE	2	3-4	83.33	0	33.33	0	83.33	33.33
142	73.4055	Male	Yes	CS/SE	3	>=5	52.94	23.53	47.06	29.41	52.94	5.88
143	80.0932	Male	Yes	CS/SE	1	0-2	#NULL!	#NULL!	#NULL!	#NULL!	#NULL!	#NULL!
143	80.0932	Male	Yes	CS/SE	2	3-4	0	0	0	0	14.29	0
143	80.0932	Male	Yes	CS/SE	3	>=5	0	0	14.29	0	14.29	0
144	87.6877	Female	No	CS/SE	1	0-2	#NULL!	#NULL!	#NULL!	#NULL!	#NULL!	#NULL!
144	87.6877	Female	No	CS/SE	2	3-4	0	0	66.67	66.67	100	33.33
144	87.6877	Female	No	CS/SE	3	>=5	10	0	70	70	20	10
145	66.1781	Male	No	CS/SE	1	0-2	#NULL!	#NULL!	#NULL!	#NULL!	#NULL!	#NULL!
145	66.1781	Male	No	CS/SE	2	3-4	#NULL!	#NULL!	#NULL!	#NULL!	#NULL!	#NULL!
145	66.1781	Male	No	CS/SE	3	>=5	66.67	11.11	44.44	33.33	33.33	0
146	86.663	Female	No	CS/SE	1	0-2	#NULL!	#NULL!	#NULL!	#NULL!	#NULL!	#NULL!
146	86.663	Female	No	CS/SE	2	3-4	#NULL!	#NULL!	#NULL!	#NULL!	#NULL!	#NULL!
146	86.663	Female	No	CS/SE	3	>=5	22.73	9.09	63.64	45.45	13.64	0
147	49.3288	Male	No	CS/SE	1	0-2	#NULL!	#NULL!	#NULL!	#NULL!	#NULL!	#NULL!
147	49.3288	Male	No	CS/SE	2	3-4	#NULL!	#NULL!	#NULL!	#NULL!	#NULL!	#NULL!
147	49.3288	Male	No	CS/SE	3	>=5	66.67	6.67	93.33	86.67	60	26.67
155	59.6658	Female	No	CS/SE	1	0-2	#NULL!	#NULL!	#NULL!	#NULL!	#NULL!	#NULL!
155	59.6658	Female	No	CS/SE	2	3-4	#NULL!	#NULL!	#NULL!	#NULL!	#NULL!	#NULL!
155	59.6658	Female	No	CS/SE	3	>=5	25	12.5	81.25	62.5	75	56.25
156	61.1918	Female	No	CS/SE	1	0-2	#NULL!	#NULL!	#NULL!	#NULL!	#NULL!	#NULL!
156	61.1918	Female	No	CS/SE	2	3-4	#NULL!	#NULL!	#NULL!	#NULL!	#NULL!	#NULL!
156	61.1918	Female	No	CS/SE	3	>=5	22.73	4.55	22.73	13.64	19.05	4.76
159	63.5397	Male	Yes	CS/SE	1	0-2	0	0	87.5	75	0	0
159	63.5397	Male	Yes	CS/SE	2	3-4	#NULL!	#NULL!	#NULL!	#NULL!	#NULL!	#NULL!
159	63.5397	Male	Yes	CS/SE	3	>=5	#NULL!	#NULL!	#NULL!	#NULL!	#NULL!	#NULL!
160	55.1753	Female	Yes	CS/SE	1	0-2	0	0	55.56	33.33	77.78	0
160	55.1753	Female	Yes	CS/SE	2	3-4	0	0	50	37.5	87.5	0
160	55.1753	Female	Yes	CS/SE	3	>=5	0	0	50	0	100	50
161	74.2493	Female	No	CS/SE	1	0-2	20	20	80	60	0	0
161	74.2493	Female	No	CS/SE	2	3-4	66.67	16.67	83.33	66.67	0	0
161	74.2493	Female	No	CS/SE	3	>=5	0	0	100	100	0	0
163	55.2301	Male	Yes	CS/SE	1	0-2	0	0	77.78	66.67	11.11	0
163	55.2301	Male	Yes	CS/SE	2	3-4	0	0	100	0	0	0
163	55.2301	Male	Yes	CS/SE	3	>=5	#NULL!	#NULL!	#NULL!	#NULL!	#NULL!	#NULL!
164	86.4356	Female	No	CS/SE	1	0-2	0	0	0	0	0	0
164	86.4356	Female	No	CS/SE	2	3-4	0	0	0	0	0	0
164	86.4356	Female	No	CS/SE	3	>=5	#NULL!	#NULL!	#NULL!	#NULL!	#NULL!	#NULL!
166	56.0329	Female	No	CS/SE	1	0-2	0	0	66.67	66.67	33.33	16.67
166	56.0329	Female	No	CS/SE	2	3-4	37.5	0	50	50	62.5	0
166	56.0329	Female	No	CS/SE	3	>=5	66.67	25	50	33.33	75	25
167	74.9726	Male	No	CS/SE	1	0-2	0	0	40	20	0	0
167	74.9726	Male	No	CS/SE	2	3-4	0	0	100	66.67	100	83.33
167	74.9726	Male	No	CS/SE	3	>=5	0	0	14.29	0	57.14	28.57
168	80.5616	Female	No	CS/SE	1	0-2	0	0	25	25	0	0
168	80.5616	Female	No	CS/SE	2	3-4	50	50	0	0	0	0
168	80.5616	Female	No	CS/SE	3	>=5	#NULL!	#NULL!	#NULL!	#NULL!	#NULL!	#NULL!
169	45.4329	Female	Yes	CS/SE	1	0-2	20	0	100	80	20	0
169	45.4329	Female	Yes	CS/SE	2	3-4	28.57	0	85.71	85.71	100	71.43
169	45.4329	Female	Yes	CS/SE	3	>=5	0	0	16.67	0	100	100
170	76.6959	Male	Yes	CS/SE	1	0-2	0	0	60	20	0	0
170	76.6959	Male	Yes	CS/SE	2	3-4	14.29	0	57.14	0	0	0
170	76.6959	Male	Yes	CS/SE	3	>=5	0	0	45.45	18.18	0	0
171	63.3507	Female	No	CS/SE	1	0-2	0	0	0	0	40	0
171	63.3507	Female	No	CS/SE	2	3-4	0	0	14.29	0	85.71	28.57
171	63.3507	Female	No	CS/SE	3	>=5	50	20	30	10	0	0
173	35.6192	Male	No	CS/SE	1	0-2	0	0	100	75	100	75
173	35.6192	Male	No	CS/SE	2	3-4	0	0	100	85.71	100	100
173	35.6192	Male	No	CS/SE	3	>=5	#NULL!	#NULL!	#NULL!	#NULL!	#NULL!	#NULL!
174	76.4712	Female	Yes	CS/SE	1	0-2	0	0	100	100	0	0
174	76.4712	Female	Yes	CS/SE	2	3-4	0	0	85.71	57.14	0	0
174	76.4712	Female	Yes	CS/SE	3	>=5	6.67	0	66.67	46.67	78.57	14.29
175	57.863	Female	No	CS/SE	1	0-2	0	0	100	0	0	0
175	57.863	Female	No	CS/SE	2	3-4	11.11	11.11	66.67	44.44	0	0
175	57.863	Female	No	CS/SE	3	>=5	0	0	11.11	0	33.33	22.22
176	82.9479	Male	Yes	CS/SE	1	0-2	0	0	100	50	0	0
176	82.9479	Male	Yes	CS/SE	2	3-4	0	0	80	40	0	0
176	82.9479	Male	Yes	CS/SE	3	>=5	#NULL!	#NULL!	#NULL!	#NULL!	#NULL!	#NULL!
177	66.4247	Female	Yes	CS/SE	1	0-2	0	0	100	0	0	0
177	66.4247	Female	Yes	CS/SE	2	3-4	0	0	16.67	0	50	0
177	66.4247	Female	Yes	CS/SE	3	>=5	20	20	0	0	60	0
179	80.4822	Female	No	CS/SE	1	0-2	0	0	0	0	0	0
179	80.4822	Female	No	CS/SE	2	3-4	0	0	0	0	33.33	0
179	80.4822	Female	No	CS/SE	3	>=5	0	0	18.75	6.25	18.75	0
181	68.2959	Male	No	CS/SE	1	0-2	#NULL!	#NULL!	#NULL!	#NULL!	#NULL!	#NULL!
181	68.2959	Male	No	CS/SE	2	3-4	14.29	0	71.43	42.86	0	0
181	68.2959	Male	No	CS/SE	3	>=5	80	40	20	20	0	0
182	63.3315	Female	Yes	CS/SE	1	0-2	#NULL!	#NULL!	#NULL!	#NULL!	#NULL!	#NULL!
182	63.3315	Female	Yes	CS/SE	2	3-4	0	0	0	0	0	0
182	63.3315	Female	Yes	CS/SE	3	>=5	0	0	4.76	0	4.76	0
183	70.611	Female	No	CS/SE	1	0-2	#NULL!	#NULL!	#NULL!	#NULL!	#NULL!	#NULL!
183	70.611	Female	No	CS/SE	2	3-4	0	0	0	0	0	0
183	70.611	Female	No	CS/SE	3	>=5	0	0	33.33	33.33	0	0
185	71.5233	Male	No	CS/SE	1	0-2	#NULL!	#NULL!	#NULL!	#NULL!	#NULL!	#NULL!
185	71.5233	Male	No	CS/SE	2	3-4	50	0	50	0	0	0
185	71.5233	Male	No	CS/SE	3	>=5	29.17	17.39	62.5	41.67	20.83	0
186	63.6986	Female	Yes	CS/SE	1	0-2	#NULL!	#NULL!	#NULL!	#NULL!	#NULL!	#NULL!
186	63.6986	Female	Yes	CS/SE	2	3-4	50	50	0	0	0	0
186	63.6986	Female	Yes	CS/SE	3	>=5	16.67	8.33	29.17	25	20.83	0
188	53.9616	Female	No	CS/SE	1	0-2	#NULL!	#NULL!	#NULL!	#NULL!	#NULL!	#NULL!
188	53.9616	Female	No	CS/SE	2	3-4	#NULL!	#NULL!	#NULL!	#NULL!	#NULL!	#NULL!
188	53.9616	Female	No	CS/SE	3	>=5	68.18	50	90.91	86.36	91.3	47.83
189	74.3616	Female	Yes	CS/SE	1	0-2	#NULL!	#NULL!	#NULL!	#NULL!	#NULL!	#NULL!
189	74.3616	Female	Yes	CS/SE	2	3-4	#NULL!	#NULL!	#NULL!	#NULL!	#NULL!	#NULL!
189	74.3616	Female	Yes	CS/SE	3	>=5	48	12	8	4	56	24
190	63.9945	Male	Yes	CS/SE	1	0-2	#NULL!	#NULL!	#NULL!	#NULL!	#NULL!	#NULL!
190	63.9945	Male	Yes	CS/SE	2	3-4	#NULL!	#NULL!	#NULL!	#NULL!	#NULL!	#NULL!
190	63.9945	Male	Yes	CS/SE	3	>=5	4.35	4.35	86.96	82.61	65.22	17.39
191	56.6082	Female	No	CS/SE	1	0-2	#NULL!	#NULL!	#NULL!	#NULL!	#NULL!	#NULL!
191	56.6082	Female	No	CS/SE	2	3-4	#NULL!	#NULL!	#NULL!	#NULL!	#NULL!	#NULL!
191	56.6082	Female	No	CS/SE	3	>=5	0	0	90.91	81.82	18.18	0
228	65.874	Female	Yes	CS/SE	1	0-2	0	0	33.33	33.33	0	0
228	65.874	Female	Yes	CS/SE	2	3-4	12.5	0	62.5	50	0	0
228	65.874	Female	Yes	CS/SE	3	>=5	0	0	33.33	33.33	16.67	16.67
230	75.989	Female	Yes	CS/SE	1	0-2	0	0	12.5	0	0	0
230	75.989	Female	Yes	CS/SE	2	3-4	0	0	14.29	14.29	71.43	0
230	75.989	Female	Yes	CS/SE	3	>=5	0	0	0	0	0	0
231	76.2247	Male	Yes	CS/SE	1	0-2	0	0	62.5	50	0	0
231	76.2247	Male	Yes	CS/SE	2	3-4	16.67	0	16.67	16.67	0	0
231	76.2247	Male	Yes	CS/SE	3	>=5	#NULL!	#NULL!	#NULL!	#NULL!	#NULL!	#NULL!
233	53.9014	Male	Yes	CS/SE	1	0-2	0	0	100	100	16.67	0
233	53.9014	Male	Yes	CS/SE	2	3-4	0	0	100	83.33	100	66.67
233	53.9014	Male	Yes	CS/SE	3	>=5	0	0	100	100	100	100
236	58.1616	Male	Yes	CS/SE	1	0-2	25	0	100	100	0	0
236	58.1616	Male	Yes	CS/SE	2	3-4	0	0	100	100	14.29	0
236	58.1616	Male	Yes	CS/SE	3	>=5	#NULL!	#NULL!	#NULL!	#NULL!	#NULL!	#NULL!
237	77.3068	Female	Yes	CS/SE	1	0-2	100	0	0	0	0	0
237	77.3068	Female	Yes	CS/SE	2	3-4	0	0	28.57	14.29	28.57	0
237	77.3068	Female	Yes	CS/SE	3	>=5	0	0	20	6.67	20	0
238	57.4329	Male	Yes	CS/SE	1	0-2	#NULL!	#NULL!	#NULL!	#NULL!	#NULL!	#NULL!
238	57.4329	Male	Yes	CS/SE	2	3-4	0	0	0	0	75	12.5
238	57.4329	Male	Yes	CS/SE	3	>=5	29.41	11.76	58.82	41.18	43.75	12.5
243	63.6822	Female	Yes	CS/SE	1	0-2	#NULL!	#NULL!	#NULL!	#NULL!	#NULL!	#NULL!
243	63.6822	Female	Yes	CS/SE	2	3-4	#NULL!	#NULL!	#NULL!	#NULL!	#NULL!	#NULL!
243	63.6822	Female	Yes	CS/SE	3	>=5	0	0	20	10	100	40
245	58.1014	Male	No	CS/SE	1	0-2	#NULL!	#NULL!	#NULL!	#NULL!	#NULL!	#NULL!
245	58.1014	Male	No	CS/SE	2	3-4	#NULL!	#NULL!	#NULL!	#NULL!	#NULL!	#NULL!
245	58.1014	Male	No	CS/SE	3	>=5	88.89	77.78	77.78	55.56	42.86	0
261	76.0986	Female	No	CS/SE	1	0-2	0	0	12.5	12.5	0	0
261	76.0986	Female	No	CS/SE	2	3-4	0	0	14.29	14.29	0	0
261	76.0986	Female	No	CS/SE	3	>=5	0	0	0	0	0	0
262	74.3233	Female	No	CS/SE	1	0-2	#NULL!	#NULL!	#NULL!	#NULL!	#NULL!	#NULL!
262	74.3233	Female	No	CS/SE	2	3-4	#NULL!	#NULL!	#NULL!	#NULL!	#NULL!	#NULL!
262	74.3233	Female	No	CS/SE	3	>=5	23.08	15.38	30.77	30.77	0	0
264	55.4603	Female	No	CS/SE	1	0-2	#NULL!	#NULL!	#NULL!	#NULL!	#NULL!	#NULL!
264	55.4603	Female	No	CS/SE	2	3-4	#NULL!	#NULL!	#NULL!	#NULL!	#NULL!	#NULL!
264	55.4603	Female	No	CS/SE	3	>=5	6.67	0	86.67	66.67	26.67	0
265	63.6986	Female	Yes	CS/SE	1	0-2	#NULL!	#NULL!	#NULL!	#NULL!	#NULL!	#NULL!
265	63.6986	Female	Yes	CS/SE	2	3-4	#NULL!	#NULL!	#NULL!	#NULL!	#NULL!	#NULL!
265	63.6986	Female	Yes	CS/SE	3	>=5	9.09	0	36.36	9.09	81.82	18.18
268	78.6822	Female	Yes	CS/SE	1	0-2	0	0	16.67	16.67	16.67	0
268	78.6822	Female	Yes	CS/SE	2	3-4	#NULL!	#NULL!	#NULL!	#NULL!	#NULL!	#NULL!
268	78.6822	Female	Yes	CS/SE	3	>=5	#NULL!	#NULL!	#NULL!	#NULL!	#NULL!	#NULL!
270	38.9288	Male	No	CS/SE	1	0-2	0	0	100	100	0	0
270	38.9288	Male	No	CS/SE	2	3-4	0	0	100	100	33.33	0
270	38.9288	Male	No	CS/SE	3	>=5	0	0	83.33	83.33	83.33	66.67
271	59.474	Female	No	CS/SE	1	0-2	11.11	11.11	55.56	33.33	22.22	0
271	59.474	Female	No	CS/SE	2	3-4	0	0	33.33	33.33	33.33	0
271	59.474	Female	No	CS/SE	3	>=5	0	0	0	0	#NULL!	#NULL!
273	80.6685	Female	No	CS/SE	1	0-2	11.11	0	11.11	11.11	0	0
273	80.6685	Female	No	CS/SE	2	3-4	0	0	28.57	28.57	14.29	0
273	80.6685	Female	No	CS/SE	3	>=5	0	0	85.71	42.86	42.86	14.29
274	40.0877	Female	No	CS/SE	1	0-2	33.33	0	88.89	88.89	66.67	33.33
274	40.0877	Female	No	CS/SE	2	3-4	0	0	12.5	12.5	50	25
274	40.0877	Female	No	CS/SE	3	>=5	11.11	11.11	11.11	11.11	88.89	33.33
275	67.1781	Female	No	CS/SE	1	0-2	0	0	80	50	30	10
275	67.1781	Female	No	CS/SE	2	3-4	0	0	28.57	28.57	0	0
275	67.1781	Female	No	CS/SE	3	>=5	0	0	50	33.33	0	0
276	58.0274	Male	No	CS/SE	1	0-2	0	0	28.57	14.29	14.29	0
276	58.0274	Male	No	CS/SE	2	3-4	0	0	0	0	0	0
276	58.0274	Male	No	CS/SE	3	>=5	#NULL!	#NULL!	#NULL!	#NULL!	#NULL!	#NULL!
277	53.2575	Female	No	CS/SE	1	0-2	0	0	42.86	28.57	0	0
277	53.2575	Female	No	CS/SE	2	3-4	0	0	0	0	0	0
277	53.2575	Female	No	CS/SE	3	>=5	#NULL!	#NULL!	#NULL!	#NULL!	#NULL!	#NULL!
278	80.674	Female	Yes	CS/SE	1	0-2	14.29	0	57.14	28.57	0	0
278	80.674	Female	Yes	CS/SE	2	3-4	0	0	0	0	0	0
278	80.674	Female	Yes	CS/SE	3	>=5	0	0	85.71	57.14	0	0
280	81.7699	Female	No	CS/SE	1	0-2	0	0	20	20	0	0
280	81.7699	Female	No	CS/SE	2	3-4	20	0	20	20	0	0
280	81.7699	Female	No	CS/SE	3	>=5	0	0	12.5	12.5	0	0
281	82.1123	Female	No	CS/SE	1	0-2	60	20	60	0	0	0
281	82.1123	Female	No	CS/SE	2	3-4	14.29	0	57.14	57.14	0	0
281	82.1123	Female	No	CS/SE	3	>=5	0	0	85.71	57.14	0	0
282	39.1479	Male	Yes	CS/SE	1	0-2	0	0	66.67	66.67	33.33	0
282	39.1479	Male	Yes	CS/SE	2	3-4	16.67	16.67	66.67	50	50	0
282	39.1479	Male	Yes	CS/SE	3	>=5	50	25	50	50	66.67	33.33
286	77.463	Male	No	CS/SE	1	0-2	#NULL!	#NULL!	#NULL!	#NULL!	#NULL!	#NULL!
286	77.463	Male	No	CS/SE	2	3-4	0	0	66.67	66.67	0	0
286	77.463	Male	No	CS/SE	3	>=5	9.09	0	63.64	31.82	4.55	0
288	78.4137	Male	No	CS/SE	1	0-2	#NULL!	#NULL!	#NULL!	#NULL!	#NULL!	#NULL!
288	78.4137	Male	No	CS/SE	2	3-4	#NULL!	#NULL!	#NULL!	#NULL!	#NULL!	#NULL!
288	78.4137	Male	No	CS/SE	3	>=5	50	12.5	50	12.5	0	0
289	77.9781	Female	Yes	CS/SE	1	0-2	#NULL!	#NULL!	#NULL!	#NULL!	#NULL!	#NULL!
289	77.9781	Female	Yes	CS/SE	2	3-4	#NULL!	#NULL!	#NULL!	#NULL!	#NULL!	#NULL!
289	77.9781	Female	Yes	CS/SE	3	>=5	14.29	14.29	28.57	14.29	42.86	14.29
290	56.4438	Female	Yes	CS/SE	1	0-2	#NULL!	#NULL!	#NULL!	#NULL!	#NULL!	#NULL!
290	56.4438	Female	Yes	CS/SE	2	3-4	#NULL!	#NULL!	#NULL!	#NULL!	#NULL!	#NULL!
290	56.4438	Female	Yes	CS/SE	3	>=5	0	0	42.11	26.32	52.63	21.05
291	50.9068	Female	No	CS/SE	1	0-2	#NULL!	#NULL!	#NULL!	#NULL!	#NULL!	#NULL!
291	50.9068	Female	No	CS/SE	2	3-4	#NULL!	#NULL!	#NULL!	#NULL!	#NULL!	#NULL!
291	50.9068	Female	No	CS/SE	3	>=5	20	10	80	50	50	10
292	70.674	Female	No	CS/SE	1	0-2	#NULL!	#NULL!	#NULL!	#NULL!	#NULL!	#NULL!
292	70.674	Female	No	CS/SE	2	3-4	#NULL!	#NULL!	#NULL!	#NULL!	#NULL!	#NULL!
292	70.674	Female	No	CS/SE	3	>=5	13.04	4.35	39.13	13.04	0	0
293	74.3178	Female	No	CS/SE	1	0-2	#NULL!	#NULL!	#NULL!	#NULL!	#NULL!	#NULL!
293	74.3178	Female	No	CS/SE	2	3-4	#NULL!	#NULL!	#NULL!	#NULL!	#NULL!	#NULL!
293	74.3178	Female	No	CS/SE	3	>=5	31.82	4.55	56.52	26.09	30.43	0
294	47.4411	Male	No	CS/SE	1	0-2	#NULL!	#NULL!	#NULL!	#NULL!	#NULL!	#NULL!
294	47.4411	Male	No	CS/SE	2	3-4	#NULL!	#NULL!	#NULL!	#NULL!	#NULL!	#NULL!
294	47.4411	Male	No	CS/SE	3	>=5	5.88	0	82.35	64.71	23.53	5.88
295	68.8137	Female	Yes	CS/SE	1	0-2	#NULL!	#NULL!	#NULL!	#NULL!	#NULL!	#NULL!
295	68.8137	Female	Yes	CS/SE	2	3-4	#NULL!	#NULL!	#NULL!	#NULL!	#NULL!	#NULL!
295	68.8137	Female	Yes	CS/SE	3	>=5	80	80	0	0	0	0
313	54.1452	Male	Yes	CS/SE	1	0-2	20	20	100	100	0	0
313	54.1452	Male	Yes	CS/SE	2	3-4	0	0	75	75	0	0
313	54.1452	Male	Yes	CS/SE	3	>=5	0	0	33.33	33.33	0	0
314	65.3726	Female	No	CS/SE	1	0-2	80	40	100	60	60	60
314	65.3726	Female	No	CS/SE	2	3-4	20	0	40	20	100	60
314	65.3726	Female	No	CS/SE	3	>=5	33.33	33.33	30	20	90.91	72.73
315	67.4904	Male	No	CS/SE	1	0-2	16.67	0	0	0	50	33.33
315	67.4904	Male	No	CS/SE	2	3-4	0	0	0	0	85.71	42.86
315	67.4904	Male	No	CS/SE	3	>=5	15.38	7.69	0	0	91.67	91.67
318	83.8329	Female	No	CS/SE	1	0-2	0	0	0	0	0	0
318	83.8329	Female	No	CS/SE	2	3-4	0	0	20	20	0	0
318	83.8329	Female	No	CS/SE	3	>=5	0	0	60	60	0	0
320	67.7068	Female	No	CS/SE	1	0-2	#NULL!	#NULL!	#NULL!	#NULL!	#NULL!	#NULL!
320	67.7068	Female	No	CS/SE	2	3-4	0	0	0	0	25	0
320	67.7068	Female	No	CS/SE	3	>=5	35.71	15.38	50	42.86	78.57	71.43
321	67.5425	Male	Yes	CS/SE	1	0-2	#NULL!	#NULL!	#NULL!	#NULL!	#NULL!	#NULL!
321	67.5425	Male	Yes	CS/SE	2	3-4	0	0	0	0	50	0
321	67.5425	Male	Yes	CS/SE	3	>=5	16.67	8.33	27.27	9.09	16.67	0
322	70.4493	Female	No	CS/SE	1	0-2	#NULL!	#NULL!	#NULL!	#NULL!	#NULL!	#NULL!
322	70.4493	Female	No	CS/SE	2	3-4	#NULL!	#NULL!	#NULL!	#NULL!	#NULL!	#NULL!
322	70.4493	Female	No	CS/SE	3	>=5	9.09	9.09	9.09	9.09	0	0
325	66.6685	Female	Yes	CS/SE	1	0-2	#NULL!	#NULL!	#NULL!	#NULL!	#NULL!	#NULL!
325	66.6685	Female	Yes	CS/SE	2	3-4	#NULL!	#NULL!	#NULL!	#NULL!	#NULL!	#NULL!
325	66.6685	Female	Yes	CS/SE	3	>=5	0	0	8.33	8.33	0	0
328	79.6603	Female	Yes	CS/SE	1	0-2	11.11	0	11.11	11.11	0	0
328	79.6603	Female	Yes	CS/SE	2	3-4	0	0	50	0	0	0
328	79.6603	Female	Yes	CS/SE	3	>=5	0	0	75	0	50	0
329	66.8986	Female	Yes	CS/SE	1	0-2	30	0	60	50	10	0
329	66.8986	Female	Yes	CS/SE	2	3-4	0	0	16.67	16.67	14.29	0
329	66.8986	Female	Yes	CS/SE	3	>=5	0	0	80	80	0	0
330	69.5096	Female	No	CS/SE	1	0-2	0	0	33.33	33.33	66.67	33.33
330	69.5096	Female	No	CS/SE	2	3-4	0	0	12.5	0	12.5	0
330	69.5096	Female	No	CS/SE	3	>=5	28.57	14.29	28.57	14.29	42.86	28.57
334	76.0877	Male	No	CS/SE	1	0-2	#NULL!	#NULL!	#NULL!	#NULL!	#NULL!	#NULL!
334	76.0877	Male	No	CS/SE	2	3-4	0	0	0	0	#NULL!	#NULL!
334	76.0877	Male	No	CS/SE	3	>=5	16.67	0	16.67	0	0	0
336	78	Male	Yes	CS/SE	1	0-2	25	0	100	100	0	0
336	78	Male	Yes	CS/SE	2	3-4	#NULL!	#NULL!	#NULL!	#NULL!	#NULL!	#NULL!
336	78	Male	Yes	CS/SE	3	>=5	#NULL!	#NULL!	#NULL!	#NULL!	#NULL!	#NULL!
338	43.0219	Male	No	CS/SE	1	0-2	22.22	22.22	33.33	22.22	55.56	11.11
338	43.0219	Male	No	CS/SE	2	3-4	50	0	50	33.33	83.33	50
338	43.0219	Male	No	CS/SE	3	>=5	50	50	100	0	50	50
339	87.2	Female	Yes	CS/SE	1	0-2	0	0	37.5	12.5	0	0
339	87.2	Female	Yes	CS/SE	2	3-4	0	0	50	33.33	0	0
339	87.2	Female	Yes	CS/SE	3	>=5	#NULL!	#NULL!	#NULL!	#NULL!	#NULL!	#NULL!
340	73.0411	Female	Yes	CS/SE	1	0-2	12.5	0	37.5	25	0	0
340	73.0411	Female	Yes	CS/SE	2	3-4	#NULL!	#NULL!	#NULL!	#NULL!	#NULL!	#NULL!
340	73.0411	Female	Yes	CS/SE	3	>=5	#NULL!	#NULL!	#NULL!	#NULL!	#NULL!	#NULL!
342	62.5288	Male	No	CS/SE	1	0-2	0	0	50	50	0	0
342	62.5288	Male	No	CS/SE	2	3-4	0	0	75	75	33.33	0
342	62.5288	Male	No	CS/SE	3	>=5	0	0	75	50	100	50
343	58.0082	Female	Yes	CS/SE	1	0-2	0	0	100	100	0	0
343	58.0082	Female	Yes	CS/SE	2	3-4	0	0	100	100	0	0
343	58.0082	Female	Yes	CS/SE	3	>=5	0	0	80	60	0	0
345	68.5753	Male	No	CS/SE	1	0-2	0	0	16.67	16.67	0	0
345	68.5753	Male	No	CS/SE	2	3-4	#NULL!	#NULL!	#NULL!	#NULL!	#NULL!	#NULL!
345	68.5753	Male	No	CS/SE	3	>=5	#NULL!	#NULL!	#NULL!	#NULL!	#NULL!	#NULL!
351	65.9918	Female	Yes	CS/SE	1	0-2	0	0	60	40	0	0
351	65.9918	Female	Yes	CS/SE	2	3-4	0	0	80	80	0	0
351	65.9918	Female	Yes	CS/SE	3	>=5	#NULL!	#NULL!	#NULL!	#NULL!	#NULL!	#NULL!
356	31.074	Female	No	CS/SE	1	0-2	0	0	80	40	20	0
356	31.074	Female	No	CS/SE	2	3-4	#NULL!	#NULL!	#NULL!	#NULL!	#NULL!	#NULL!
356	31.074	Female	No	CS/SE	3	>=5	#NULL!	#NULL!	#NULL!	#NULL!	#NULL!	#NULL!
357	63.5753	Female	Yes	CS/SE	1	0-2	75	25	100	75	0	0
357	63.5753	Female	Yes	CS/SE	2	3-4	100	0	100	100	#NULL!	#NULL!
357	63.5753	Female	Yes	CS/SE	3	>=5	40	0	20	0	0	0
364	46.326	Male	Yes	CS/SE	1	0-2	100	0	100	100	0	0
364	46.326	Male	Yes	CS/SE	2	3-4	100	66.67	100	66.67	0	0
364	46.326	Male	Yes	CS/SE	3	>=5	0	0	50	50	0	0
365	68.3616	Female	Yes	CS/SE	1	0-2	#NULL!	#NULL!	#NULL!	#NULL!	#NULL!	#NULL!
365	68.3616	Female	Yes	CS/SE	2	3-4	50	25	25	25	25	0
365	68.3616	Female	Yes	CS/SE	3	>=5	#NULL!	#NULL!	#NULL!	#NULL!	#NULL!	#NULL!
366	55.6795	Female	Yes	CS/SE	1	0-2	0	0	100	100	100	0
366	55.6795	Female	Yes	CS/SE	2	3-4	20	0	80	80	80	40
366	55.6795	Female	Yes	CS/SE	3	>=5	33.33	0	66.67	33.33	33.33	0
367	77.2548	Female	No	CS/SE	1	0-2	#NULL!	#NULL!	#NULL!	#NULL!	#NULL!	#NULL!
367	77.2548	Female	No	CS/SE	2	3-4	100	100	0	0	0	0
367	77.2548	Female	No	CS/SE	3	>=5	87.5	75	12.5	0	0	0
372	75.2274	Female	Yes	CS/SE	1	0-2	#NULL!	#NULL!	#NULL!	#NULL!	#NULL!	#NULL!
372	75.2274	Female	Yes	CS/SE	2	3-4	#NULL!	#NULL!	#NULL!	#NULL!	#NULL!	#NULL!
372	75.2274	Female	Yes	CS/SE	3	>=5	0	0	0	0	25	0
373	78.3699	Female	Yes	CS/SE	1	0-2	#NULL!	#NULL!	#NULL!	#NULL!	#NULL!	#NULL!
373	78.3699	Female	Yes	CS/SE	2	3-4	#NULL!	#NULL!	#NULL!	#NULL!	#NULL!	#NULL!
373	78.3699	Female	Yes	CS/SE	3	>=5	60	20	0	0	0	0
375	50.1562	Male	No	CS/SE	1	0-2	#NULL!	#NULL!	#NULL!	#NULL!	#NULL!	#NULL!
375	50.1562	Male	No	CS/SE	2	3-4	#NULL!	#NULL!	#NULL!	#NULL!	#NULL!	#NULL!
375	50.1562	Male	No	CS/SE	3	>=5	100	100	0	0	0	0
377	45.1589	Female	No	CS/SE	1	0-2	#NULL!	#NULL!	#NULL!	#NULL!	#NULL!	#NULL!
377	45.1589	Female	No	CS/SE	2	3-4	#NULL!	#NULL!	#NULL!	#NULL!	#NULL!	#NULL!
377	45.1589	Female	No	CS/SE	3	>=5	0	0	58.33	58.33	75	58.33
442	55.5808	Female	No	CS/SE	1	0-2	83.33	66.67	100	100	100	100
442	55.5808	Female	No	CS/SE	2	3-4	0	0	#NULL!	#NULL!	100	100
442	55.5808	Female	No	CS/SE	3	>=5	#NULL!	#NULL!	#NULL!	#NULL!	#NULL!	#NULL!
444	55.3589	Male	No	CS/SE	1	0-2	0	0	70	60	0	0
444	55.3589	Male	No	CS/SE	2	3-4	12.5	0	37.5	25	0	0
444	55.3589	Male	No	CS/SE	3	>=5	0	0	75	50	25	0
446	38.9452	Male	No	CS/SE	1	0-2	42.86	28.57	16.67	16.67	14.29	0
446	38.9452	Male	No	CS/SE	2	3-4	0	0	100	100	100	20
446	38.9452	Male	No	CS/SE	3	>=5	#NULL!	#NULL!	#NULL!	#NULL!	#NULL!	#NULL!
447	85.4137	Female	Yes	CS/SE	1	0-2	25	25	0	0	0	0
447	85.4137	Female	Yes	CS/SE	2	3-4	#NULL!	#NULL!	#NULL!	#NULL!	#NULL!	#NULL!
447	85.4137	Female	Yes	CS/SE	3	>=5	#NULL!	#NULL!	#NULL!	#NULL!	#NULL!	#NULL!
451	60.1973	Female	Yes	CS/SE	1	0-2	#NULL!	#NULL!	#NULL!	#NULL!	#NULL!	#NULL!
451	60.1973	Female	Yes	CS/SE	2	3-4	50	0	100	50	100	0
451	60.1973	Female	Yes	CS/SE	3	>=5	80	60	60	40	100	70
501	64.9808	Female	No	CS/SE	1	0-2	40	0	80	40	60	0
501	64.9808	Female	No	CS/SE	2	3-4	14.29	0	57.14	57.14	0	0
501	64.9808	Female	No	CS/SE	3	>=5	0	0	22.22	22.22	22.22	22.22
503	61.0849	Female	Yes	CS/SE	1	0-2	0	0	100	100	20	0
503	61.0849	Female	Yes	CS/SE	2	3-4	42.86	0	100	100	85.71	42.86
503	61.0849	Female	Yes	CS/SE	3	>=5	9.09	0	54.55	45.45	36.36	18.18
504	85.6384	Female	No	CS/SE	1	0-2	#NULL!	#NULL!	#NULL!	#NULL!	#NULL!	#NULL!
504	85.6384	Female	No	CS/SE	2	3-4	#NULL!	#NULL!	#NULL!	#NULL!	#NULL!	#NULL!
504	85.6384	Female	No	CS/SE	3	>=5	3.85	0	0	0	38.46	11.54
505	69.2575	Male	Yes	CS/SE	1	0-2	#NULL!	#NULL!	#NULL!	#NULL!	#NULL!	#NULL!
505	69.2575	Male	Yes	CS/SE	2	3-4	#NULL!	#NULL!	#NULL!	#NULL!	#NULL!	#NULL!
505	69.2575	Male	Yes	CS/SE	3	>=5	22.22	5.56	66.67	50	33.33	5.56
507	58.389	Female	No	CS/SE	1	0-2	#NULL!	#NULL!	#NULL!	#NULL!	#NULL!	#NULL!
507	58.389	Female	No	CS/SE	2	3-4	#NULL!	#NULL!	#NULL!	#NULL!	#NULL!	#NULL!
507	58.389	Female	No	CS/SE	3	>=5	16.67	12.5	41.67	20.83	20.83	0
508	61.7726	Female	Yes	CS/SE	1	0-2	0	0	33.33	33.33	66.67	0
508	61.7726	Female	Yes	CS/SE	2	3-4	0	0	83.33	83.33	66.67	0
508	61.7726	Female	Yes	CS/SE	3	>=5	0	0	60	46.67	93.33	53.33
509	79.5014	Female	Yes	CS/SE	1	0-2	16.67	0	16.67	0	0	0
509	79.5014	Female	Yes	CS/SE	2	3-4	0	0	20	20	0	0
509	79.5014	Female	Yes	CS/SE	3	>=5	0	0	100	50	0	0
512	83.2904	Female	No	CS/SE	1	0-2	0	0	83.33	83.33	0	0
512	83.2904	Female	No	CS/SE	2	3-4	16.67	0	16.67	0	0	0
512	83.2904	Female	No	CS/SE	3	>=5	#NULL!	#NULL!	#NULL!	#NULL!	#NULL!	#NULL!
513	82.5726	Female	Yes	CS/SE	1	0-2	0	0	33.33	16.67	0	0
513	82.5726	Female	Yes	CS/SE	2	3-4	0	0	50	50	25	0
513	82.5726	Female	Yes	CS/SE	3	>=5	#NULL!	#NULL!	#NULL!	#NULL!	#NULL!	#NULL!
516	82.7014	Female	Yes	CS/SE	1	0-2	#NULL!	#NULL!	#NULL!	#NULL!	#NULL!	#NULL!
516	82.7014	Female	Yes	CS/SE	2	3-4	0	0	33.33	0	0	0
516	82.7014	Female	Yes	CS/SE	3	>=5	0	0	0	0	0	0
517	43.9205	Male	No	CS/SE	1	0-2	0	0	0	0	0	0
517	43.9205	Male	No	CS/SE	2	3-4	0	0	25	0	0	0
517	43.9205	Male	No	CS/SE	3	>=5	0	0	50	50	100	0
518	51.4493	Male	No	CS/SE	1	0-2	#NULL!	#NULL!	#NULL!	#NULL!	#NULL!	#NULL!
518	51.4493	Male	No	CS/SE	2	3-4	0	0	50	50	0	0
518	51.4493	Male	No	CS/SE	3	>=5	0	0	0	0	20	0
519	61.9123	Female	No	CS/SE	1	0-2	#NULL!	#NULL!	#NULL!	#NULL!	#NULL!	#NULL!
519	61.9123	Female	No	CS/SE	2	3-4	#NULL!	#NULL!	#NULL!	#NULL!	#NULL!	#NULL!
519	61.9123	Female	No	CS/SE	3	>=5	4.17	0	45.83	41.67	12.5	0
520	56.989	Male	No	CS/SE	1	0-2	#NULL!	#NULL!	#NULL!	#NULL!	#NULL!	#NULL!
520	56.989	Male	No	CS/SE	2	3-4	#NULL!	#NULL!	#NULL!	#NULL!	#NULL!	#NULL!
520	56.989	Male	No	CS/SE	3	>=5	0	0	75	37.5	25	0
521	67.9479	Female	Yes	CS/SE	1	0-2	0	0	100	0	0	0
521	67.9479	Female	Yes	CS/SE	2	3-4	66.67	0	100	83.33	33.33	0
521	67.9479	Female	Yes	CS/SE	3	>=5	0	0	58.82	47.06	70.59	29.41
522	41.4027	Male	No	CS/SE	1	0-2	#NULL!	#NULL!	#NULL!	#NULL!	#NULL!	#NULL!
522	41.4027	Male	No	CS/SE	2	3-4	#NULL!	#NULL!	#NULL!	#NULL!	#NULL!	#NULL!
522	41.4027	Male	No	CS/SE	3	>=5	19.05	4.76	42.86	33.33	33.33	14.29
524	52.1507	Male	No	CS/SE	1	0-2	#NULL!	#NULL!	#NULL!	#NULL!	#NULL!	#NULL!
524	52.1507	Male	No	CS/SE	2	3-4	0	0	66.67	33.33	0	0
524	52.1507	Male	No	CS/SE	3	>=5	0	0	42.86	19.05	0	0
525	53.3452	Male	Yes	CS/SE	1	0-2	0	0	100	0	0	0
525	53.3452	Male	Yes	CS/SE	2	3-4	0	0	16.67	16.67	16.67	0
525	53.3452	Male	Yes	CS/SE	3	>=5	0	0	55.56	44.44	22.22	0
528	69.7562	Male	No	CS/SE	1	0-2	0	0	60	0	0	0
528	69.7562	Male	No	CS/SE	2	3-4	0	0	0	0	0	0
528	69.7562	Male	No	CS/SE	3	>=5	0	0	0	0	0	0
529	63.0986	Male	Yes	CS/SE	1	0-2	0	0	100	100	0	0
529	63.0986	Male	Yes	CS/SE	2	3-4	0	0	100	50	16.67	0
529	63.0986	Male	Yes	CS/SE	3	>=5	23.08	0	53.85	53.85	69.23	23.08
531	56.4521	Male	No	CS/SE	1	0-2	#NULL!	#NULL!	#NULL!	#NULL!	#NULL!	#NULL!
531	56.4521	Male	No	CS/SE	2	3-4	0	0	66.67	33.33	0	0
531	56.4521	Male	No	CS/SE	3	>=5	0	0	36.36	36.36	16.67	0
532	79.4	Female	No	CS/SE	1	0-2	0	0	50	33.33	0	0
532	79.4	Female	No	CS/SE	2	3-4	0	0	100	85.71	0	0
532	79.4	Female	No	CS/SE	3	>=5	0	0	72.73	63.64	0	0
533	43.9041	Male	No	CS/SE	1	0-2	#NULL!	#NULL!	#NULL!	#NULL!	#NULL!	#NULL!
533	43.9041	Male	No	CS/SE	2	3-4	#NULL!	#NULL!	#NULL!	#NULL!	#NULL!	#NULL!
533	43.9041	Male	No	CS/SE	3	>=5	25	10	50	25	75	50
535	71.4384	Female	Yes	CS/SE	1	0-2	#NULL!	#NULL!	#NULL!	#NULL!	#NULL!	#NULL!
535	71.4384	Female	Yes	CS/SE	2	3-4	#NULL!	#NULL!	#NULL!	#NULL!	#NULL!	#NULL!
535	71.4384	Female	Yes	CS/SE	3	>=5	20.83	0	29.17	20.83	45.83	29.17
537	63.3616	Female	Yes	CS/SE	1	0-2	#NULL!	#NULL!	#NULL!	#NULL!	#NULL!	#NULL!
537	63.3616	Female	Yes	CS/SE	2	3-4	#NULL!	#NULL!	#NULL!	#NULL!	#NULL!	#NULL!
537	63.3616	Female	Yes	CS/SE	3	>=5	14.29	4.76	42.86	9.52	23.81	9.52
538	56.3397	Female	No	CS/SE	1	0-2	#NULL!	#NULL!	#NULL!	#NULL!	#NULL!	#NULL!
538	56.3397	Female	No	CS/SE	2	3-4	#NULL!	#NULL!	#NULL!	#NULL!	#NULL!	#NULL!
538	56.3397	Female	No	CS/SE	3	>=5	24	8	96	84	56	16
542	73.5699	Female	Yes	CS/SE	1	0-2	0	0	0	0	0	0
542	73.5699	Female	Yes	CS/SE	2	3-4	0	0	28.57	14.29	0	0
542	73.5699	Female	Yes	CS/SE	3	>=5	0	0	22.22	11.11	0	0
543	62.5562	Male	Yes	CS/SE	1	0-2	0	0	33.33	33.33	0	0
543	62.5562	Male	Yes	CS/SE	2	3-4	0	0	0	0	0	0
543	62.5562	Male	Yes	CS/SE	3	>=5	#NULL!	#NULL!	#NULL!	#NULL!	#NULL!	#NULL!
545	74.4329	Female	Yes	CS/SE	1	0-2	#NULL!	#NULL!	#NULL!	#NULL!	#NULL!	#NULL!
545	74.4329	Female	Yes	CS/SE	2	3-4	#NULL!	#NULL!	#NULL!	#NULL!	#NULL!	#NULL!
545	74.4329	Female	Yes	CS/SE	3	>=5	0	0	14.29	7.14	57.14	7.14
546	77.4904	Male	Yes	CS/SE	1	0-2	#NULL!	#NULL!	#NULL!	#NULL!	#NULL!	#NULL!
546	77.4904	Male	Yes	CS/SE	2	3-4	0	0	100	0	0	0
546	77.4904	Male	Yes	CS/SE	3	>=5	8.7	0	60.87	34.78	4.35	0
547	56.274	Female	No	CS/SE	1	0-2	20	0	20	20	0	0
547	56.274	Female	No	CS/SE	2	3-4	0	0	50	50	50	25
547	56.274	Female	No	CS/SE	3	>=5	0	0	0	0	#NULL!	#NULL!
549	73.1973	Male	Yes	CS/SE	1	0-2	#NULL!	#NULL!	#NULL!	#NULL!	#NULL!	#NULL!
549	73.1973	Male	Yes	CS/SE	2	3-4	0	0	50	25	25	0
549	73.1973	Male	Yes	CS/SE	3	>=5	23.08	0	23.08	15.38	23.08	0
550	62.5397	Male	No	CS/SE	1	0-2	#NULL!	#NULL!	#NULL!	#NULL!	#NULL!	#NULL!
550	62.5397	Male	No	CS/SE	2	3-4	#NULL!	#NULL!	#NULL!	#NULL!	#NULL!	#NULL!
550	62.5397	Male	No	CS/SE	3	>=5	21.05	0	57.89	47.37	26.32	5.26
551	80.6	Male	No	CS/SE	1	0-2	0	0	83.33	50	0	0
551	80.6	Male	No	CS/SE	2	3-4	0	0	40	40	0	0
551	80.6	Male	No	CS/SE	3	>=5	#NULL!	#NULL!	#NULL!	#NULL!	#NULL!	#NULL!
552	63.2986	Female	Yes	CS/SE	1	0-2	0	0	80	60	100	80
552	63.2986	Female	Yes	CS/SE	2	3-4	0	0	0	0	100	100
552	63.2986	Female	Yes	CS/SE	3	>=5	#NULL!	#NULL!	#NULL!	#NULL!	#NULL!	#NULL!
553	57.4575	Female	No	CS/SE	1	0-2	#NULL!	#NULL!	#NULL!	#NULL!	#NULL!	#NULL!
553	57.4575	Female	No	CS/SE	2	3-4	0	0	0	0	0	0
553	57.4575	Female	No	CS/SE	3	>=5	0	0	37.5	25	0	0
554	73.2904	Female	Yes	CS/SE	1	0-2	#NULL!	#NULL!	#NULL!	#NULL!	#NULL!	#NULL!
554	73.2904	Female	Yes	CS/SE	2	3-4	#NULL!	#NULL!	#NULL!	#NULL!	#NULL!	#NULL!
554	73.2904	Female	Yes	CS/SE	3	>=5	0	0	5.56	5.56	5.56	0
556	46.9945	Male	Yes	CS/SE	1	0-2	0	0	0	0	0	0
556	46.9945	Male	Yes	CS/SE	2	3-4	0	0	33.33	33.33	0	0
556	46.9945	Male	Yes	CS/SE	3	>=5	0	0	0	0	0	0
558	55.526	Female	No	CS/SE	1	0-2	0	0	50	0	25	0
558	55.526	Female	No	CS/SE	2	3-4	0	0	0	0	0	0
558	55.526	Female	No	CS/SE	3	>=5	0	0	0	0	13.33	0
559	73.7288	Female	No	CS/SE	1	0-2	#NULL!	#NULL!	#NULL!	#NULL!	#NULL!	#NULL!
559	73.7288	Female	No	CS/SE	2	3-4	#NULL!	#NULL!	#NULL!	#NULL!	#NULL!	#NULL!
559	73.7288	Female	No	CS/SE	3	>=5	0	0	50	44.44	22.22	0
560	58.9836	Female	No	CS/SE	1	0-2	0	0	0	0	16.67	0
560	58.9836	Female	No	CS/SE	2	3-4	0	0	16.67	16.67	0	0
560	58.9836	Female	No	CS/SE	3	>=5	#NULL!	#NULL!	#NULL!	#NULL!	#NULL!	#NULL!
561	48.9425	Male	Yes	CS/SE	1	0-2	0	0	80	60	0	0
561	48.9425	Male	Yes	CS/SE	2	3-4	0	0	100	100	66.67	0
561	48.9425	Male	Yes	CS/SE	3	>=5	15.38	7.69	92.31	84.62	100	100
562	45.3507	Male	Yes	CS/SE	1	0-2	33.33	33.33	66.67	66.67	66.67	0
562	45.3507	Male	Yes	CS/SE	2	3-4	0	0	33.33	33.33	66.67	0
562	45.3507	Male	Yes	CS/SE	3	>=5	#NULL!	#NULL!	#NULL!	#NULL!	#NULL!	#NULL!
563	71.2548	Male	Yes	CS/SE	1	0-2	#NULL!	#NULL!	#NULL!	#NULL!	#NULL!	#NULL!
563	71.2548	Male	Yes	CS/SE	2	3-4	0	0	50	50	0	0
563	71.2548	Male	Yes	CS/SE	3	>=5	0	0	47.62	19.05	33.33	0
565	67.4137	Male	No	CS/SE	1	0-2	0	0	0	0	0	0
565	67.4137	Male	No	CS/SE	2	3-4	0	0	20	0	0	0
565	67.4137	Male	No	CS/SE	3	>=5	0	0	100	0	0	0
566	51.8219	Female	Yes	CS/SE	1	0-2	0	0	100	100	0	0
566	51.8219	Female	Yes	CS/SE	2	3-4	0	0	100	100	80	0
566	51.8219	Female	Yes	CS/SE	3	>=5	31.25	18.75	75	62.5	62.5	0
570	78.3041	Male	Yes	CS/SE	1	0-2	0	0	0	0	0	0
570	78.3041	Male	Yes	CS/SE	2	3-4	0	0	20	0	0	0
570	78.3041	Male	Yes	CS/SE	3	>=5	#NULL!	#NULL!	#NULL!	#NULL!	#NULL!	#NULL!
572	73.0986	Female	Yes	CS/SE	1	0-2	0	0	0	0	0	0
572	73.0986	Female	Yes	CS/SE	2	3-4	0	0	0	0	0	0
572	73.0986	Female	Yes	CS/SE	3	>=5	28.57	14.29	0	0	0	0
573	79.263	Male	No	CS/SE	1	0-2	0	0	0	0	0	0
573	79.263	Male	No	CS/SE	2	3-4	0	0	33.33	0	0	0
573	79.263	Male	No	CS/SE	3	>=5	40	10	60	60	0	0
579	31.6795	Male	No	CS/SE	1	0-2	#NULL!	#NULL!	#NULL!	#NULL!	#NULL!	#NULL!
579	31.6795	Male	No	CS/SE	2	3-4	0	0	50	0	50	50
579	31.6795	Male	No	CS/SE	3	>=5	20	0	40	40	100	60
580	55.3425	Female	Yes	CS/SE	1	0-2	0	0	66.67	50	0	0
580	55.3425	Female	Yes	CS/SE	2	3-4	14.29	0	28.57	14.29	57.14	28.57
580	55.3425	Female	Yes	CS/SE	3	>=5	0	0	33.33	0	100	33.33
581	52.3836	Male	No	CS/SE	1	0-2	33.33	0	0	0	0	0
581	52.3836	Male	No	CS/SE	2	3-4	0	0	0	0	0	0
581	52.3836	Male	No	CS/SE	3	>=5	25	25	62.5	50	28.57	28.57
586	28.126	Male	No	CS/SE	1	0-2	40	0	60	40	40	0
586	28.126	Male	No	CS/SE	2	3-4	0	0	66.67	50	83.33	50
586	28.126	Male	No	CS/SE	3	>=5	#NULL!	#NULL!	#NULL!	#NULL!	#NULL!	#NULL!
589	75.5288	Female	Yes	CS/SE	1	0-2	0	0	66.67	66.67	0	0
589	75.5288	Female	Yes	CS/SE	2	3-4	0	0	50	16.67	0	0
589	75.5288	Female	Yes	CS/SE	3	>=5	0	0	100	0	100	0
595	51.2411	Male	No	CS/SE	1	0-2	0	0	57.14	57.14	0	0
595	51.2411	Male	No	CS/SE	2	3-4	0	0	100	100	0	0
595	51.2411	Male	No	CS/SE	3	>=5	#NULL!	#NULL!	#NULL!	#NULL!	#NULL!	#NULL!
596	85.0877	Male	Yes	CS/SE	1	0-2	0	0	0	0	0	0
596	85.0877	Male	Yes	CS/SE	2	3-4	0	0	0	0	0	0
596	85.0877	Male	Yes	CS/SE	3	>=5	#NULL!	#NULL!	#NULL!	#NULL!	#NULL!	#NULL!
597	59.8932	Female	No	CS/SE	1	0-2	#NULL!	#NULL!	#NULL!	#NULL!	#NULL!	#NULL!
597	59.8932	Female	No	CS/SE	2	3-4	25	25	100	100	0	0
597	59.8932	Female	No	CS/SE	3	>=5	33.33	16.67	66.67	50	0	0
601	51.137	Male	Yes	CS/SE	1	0-2	0	0	100	100	0	0
601	51.137	Male	Yes	CS/SE	2	3-4	0	0	100	100	25	0
601	51.137	Male	Yes	CS/SE	3	>=5	0	0	#NULL!	#NULL!	100	0
604	52.4329	Female	No	CS/SE	1	0-2	75	0	75	50	100	50
604	52.4329	Female	No	CS/SE	2	3-4	100	50	50	50	100	100
604	52.4329	Female	No	CS/SE	3	>=5	#NULL!	#NULL!	#NULL!	#NULL!	#NULL!	#NULL!
613	38.8192	Male	No	CS/SE	1	0-2	0	0	50	25	0	0
613	38.8192	Male	No	CS/SE	2	3-4	0	0	100	0	0	0
613	38.8192	Male	No	CS/SE	3	>=5	0	0	100	100	0	0
628	48.6438	Male	Yes	CS/SE	1	0-2	33.33	0	0	0	33.33	0
628	48.6438	Male	Yes	CS/SE	2	3-4	0	0	100	100	100	0
628	48.6438	Male	Yes	CS/SE	3	>=5	#NULL!	#NULL!	#NULL!	#NULL!	#NULL!	#NULL!
713	52.2603	Male	No	CS/SE	1	0-2	#NULL!	#NULL!	#NULL!	#NULL!	#NULL!	#NULL!
713	52.2603	Male	No	CS/SE	2	3-4	#NULL!	#NULL!	#NULL!	#NULL!	#NULL!	#NULL!
713	52.2603	Male	No	CS/SE	3	>=5	54.55	27.27	90.91	81.82	100	88.89
722	52.7096	Male	No	CS/SE	1	0-2	#NULL!	#NULL!	#NULL!	#NULL!	#NULL!	#NULL!
722	52.7096	Male	No	CS/SE	2	3-4	#NULL!	#NULL!	#NULL!	#NULL!	#NULL!	#NULL!
722	52.7096	Male	No	CS/SE	3	>=5	60	0	100	80	100	100
738	57.4521	Male	No	CS/SE	1	0-2	#NULL!	#NULL!	#NULL!	#NULL!	#NULL!	#NULL!
738	57.4521	Male	No	CS/SE	2	3-4	#NULL!	#NULL!	#NULL!	#NULL!	#NULL!	#NULL!
738	57.4521	Male	No	CS/SE	3	>=5	80	80	100	100	100	100
753	76.8986	Female	No	CS/SE	1	0-2	#NULL!	#NULL!	#NULL!	#NULL!	#NULL!	#NULL!
753	76.8986	Female	No	CS/SE	2	3-4	#NULL!	#NULL!	#NULL!	#NULL!	#NULL!	#NULL!
753	76.8986	Female	No	CS/SE	3	>=5	25	11.11	44.44	33.33	100	88.89
759	52.137	Male	No	CS/SE	1	0-2	#NULL!	#NULL!	#NULL!	#NULL!	#NULL!	#NULL!
759	52.137	Male	No	CS/SE	2	3-4	#NULL!	#NULL!	#NULL!	#NULL!	#NULL!	#NULL!
759	52.137	Male	No	CS/SE	3	>=5	14.29	0	57.14	57.14	100	100
762	46.2411	Male	No	CS/SE	1	0-2	#NULL!	#NULL!	#NULL!	#NULL!	#NULL!	#NULL!
762	46.2411	Male	No	CS/SE	2	3-4	#NULL!	#NULL!	#NULL!	#NULL!	#NULL!	#NULL!
762	46.2411	Male	No	CS/SE	3	>=5	10	0	100	90	100	100
783	39.4438	Female	No	CS/SE	1	0-2	#NULL!	#NULL!	#NULL!	#NULL!	#NULL!	#NULL!
783	39.4438	Female	No	CS/SE	2	3-4	0	0	100	100	100	0
783	39.4438	Female	No	CS/SE	3	>=5	0	0	66.67	33.33	100	100
827	50.4932	Female	No	CS/SE	1	0-2	50	0	100	100	0	0
827	50.4932	Female	No	CS/SE	2	3-4	0	0	100	100	33.33	0
827	50.4932	Female	No	CS/SE	3	>=5	#NULL!	#NULL!	#NULL!	#NULL!	#NULL!	#NULL!
849	36.6575	Female	No	CS/SE	1	0-2	28.57	0	85.71	71.43	100	100
849	36.6575	Female	No	CS/SE	2	3-4	66.67	0	100	100	100	100
849	36.6575	Female	No	CS/SE	3	>=5	#NULL!	#NULL!	#NULL!	#NULL!	#NULL!	#NULL!
875	62.3753	Female	No	CS/SE	1	0-2	#NULL!	#NULL!	#NULL!	#NULL!	#NULL!	#NULL!
875	62.3753	Female	No	CS/SE	2	3-4	#NULL!	#NULL!	#NULL!	#NULL!	#NULL!	#NULL!
875	62.3753	Female	No	CS/SE	3	>=5	83.33	83.33	0	0	100	100
900	45.9425	Female	No	CS/SE	1	0-2	#NULL!	#NULL!	#NULL!	#NULL!	#NULL!	#NULL!
900	45.9425	Female	No	CS/SE	2	3-4	#NULL!	#NULL!	#NULL!	#NULL!	#NULL!	#NULL!
900	45.9425	Female	No	CS/SE	3	>=5	0	0	0	0	100	0
903	85.3507	Female	No	CS/SE	1	0-2	0	0	22.22	22.22	11.11	0
903	85.3507	Female	No	CS/SE	2	3-4	100	0	100	100	0	0
903	85.3507	Female	No	CS/SE	3	>=5	#NULL!	#NULL!	#NULL!	#NULL!	#NULL!	#NULL!
905	67.0877	Female	No	CS/SE	1	0-2	0	0	0	0	#NULL!	#NULL!
905	67.0877	Female	No	CS/SE	2	3-4	25	25	50	25	#NULL!	#NULL!
905	67.0877	Female	No	CS/SE	3	>=5	25	0	12.5	0	66.67	33.33
909	72.7562	Female	Yes	CS/SE	1	0-2	0	0	66.67	50	0	0
909	72.7562	Female	Yes	CS/SE	2	3-4	0	0	25	0	0	0
909	72.7562	Female	Yes	CS/SE	3	>=5	#NULL!	#NULL!	#NULL!	#NULL!	#NULL!	#NULL!
910	85.4055	Female	Yes	CS/SE	1	0-2	20	20	80	60	0	0
910	85.4055	Female	Yes	CS/SE	2	3-4	#NULL!	#NULL!	#NULL!	#NULL!	#NULL!	#NULL!
910	85.4055	Female	Yes	CS/SE	3	>=5	#NULL!	#NULL!	#NULL!	#NULL!	#NULL!	#NULL!
912	72.6877	Male	Yes	CS/SE	1	0-2	0	0	85.71	42.86	0	0
912	72.6877	Male	Yes	CS/SE	2	3-4	0	0	100	100	0	0
912	72.6877	Male	Yes	CS/SE	3	>=5	#NULL!	#NULL!	#NULL!	#NULL!	#NULL!	#NULL!
915	74.0986	Female	Yes	CS/SE	1	0-2	0	0	20	20	20	0
915	74.0986	Female	Yes	CS/SE	2	3-4	0	0	66.67	66.67	66.67	0
915	74.0986	Female	Yes	CS/SE	3	>=5	#NULL!	#NULL!	#NULL!	#NULL!	#NULL!	#NULL!
916	70.2219	Female	Yes	CS/SE	1	0-2	25	12.5	0	0	50	16.67
916	70.2219	Female	Yes	CS/SE	2	3-4	0	0	25	0	50	0
916	70.2219	Female	Yes	CS/SE	3	>=5	#NULL!	#NULL!	#NULL!	#NULL!	#NULL!	#NULL!
920	88.0795	Female	No	CS/SE	1	0-2	0	0	0	0	0	0
920	88.0795	Female	No	CS/SE	2	3-4	0	0	0	0	0	0
920	88.0795	Female	No	CS/SE	3	>=5	#NULL!	#NULL!	#NULL!	#NULL!	#NULL!	#NULL!
923	88.1534	Female	No	CS/SE	1	0-2	0	0	40	20	0	0
923	88.1534	Female	No	CS/SE	2	3-4	#NULL!	#NULL!	#NULL!	#NULL!	#NULL!	#NULL!
923	88.1534	Female	No	CS/SE	3	>=5	#NULL!	#NULL!	#NULL!	#NULL!	#NULL!	#NULL!
925	78.7945	Female	No	CS/SE	1	0-2	20	0	20	0	0	0
925	78.7945	Female	No	CS/SE	2	3-4	#NULL!	#NULL!	#NULL!	#NULL!	#NULL!	#NULL!
925	78.7945	Female	No	CS/SE	3	>=5	#NULL!	#NULL!	#NULL!	#NULL!	#NULL!	#NULL!
927	54.663	Male	No	CS/SE	1	0-2	#NULL!	#NULL!	#NULL!	#NULL!	#NULL!	#NULL!
927	54.663	Male	No	CS/SE	2	3-4	#NULL!	#NULL!	#NULL!	#NULL!	#NULL!	#NULL!
927	54.663	Male	No	CS/SE	3	>=5	83.33	20	100	100	100	100
928	41.5753	Female	Yes	CS/SE	1	0-2	60	0	40	40	100	80
928	41.5753	Female	Yes	CS/SE	2	3-4	#NULL!	#NULL!	#NULL!	#NULL!	#NULL!	#NULL!
928	41.5753	Female	Yes	CS/SE	3	>=5	#NULL!	#NULL!	#NULL!	#NULL!	#NULL!	#NULL!
932	73.589	Female	Yes	CS/SE	1	0-2	14.29	0	71.43	42.86	85.71	57.14
932	73.589	Female	Yes	CS/SE	2	3-4	100	0	100	0	100	100
932	73.589	Female	Yes	CS/SE	3	>=5	#NULL!	#NULL!	#NULL!	#NULL!	#NULL!	#NULL!
935	55.474	Male	Yes	CS/SE	1	0-2	0	0	71.43	28.57	0	0
935	55.474	Male	Yes	CS/SE	2	3-4	12.5	12.5	62.5	25	0	0
935	55.474	Male	Yes	CS/SE	3	>=5	0	0	50	25	0	0
936	69.3205	Female	No	CS/SE	1	0-2	#NULL!	#NULL!	#NULL!	#NULL!	#NULL!	#NULL!
936	69.3205	Female	No	CS/SE	2	3-4	#NULL!	#NULL!	#NULL!	#NULL!	#NULL!	#NULL!
936	69.3205	Female	No	CS/SE	3	>=5	0	0	20	0	0	0
945	87.5288	Female	No	CS/SE	1	0-2	0	0	28.57	0	0	0
945	87.5288	Female	No	CS/SE	2	3-4	0	0	0	0	14.29	0
945	87.5288	Female	No	CS/SE	3	>=5	0	0	50	0	0	0
952	94.1836	Male	No	CS/SE	1	0-2	0	0	12.5	0	12.5	0
952	94.1836	Male	No	CS/SE	2	3-4	0	0	0	0	0	0
952	94.1836	Male	No	CS/SE	3	>=5	#NULL!	#NULL!	#NULL!	#NULL!	#NULL!	#NULL!
956	71.3288	Female	No	CS/SE	1	0-2	33.33	0	33.33	16.67	0	0
956	71.3288	Female	No	CS/SE	2	3-4	50	16.67	0	0	0	0
956	71.3288	Female	No	CS/SE	3	>=5	#NULL!	#NULL!	#NULL!	#NULL!	#NULL!	#NULL!
957	79.3014	Female	Yes	CS/SE	1	0-2	100	100	0	0	0	0
957	79.3014	Female	Yes	CS/SE	2	3-4	50	16.67	0	0	0	0
957	79.3014	Female	Yes	CS/SE	3	>=5	0	0	0	0	#NULL!	#NULL!
958	59.0219	Female	No	CS/SE	1	0-2	#NULL!	#NULL!	#NULL!	#NULL!	#NULL!	#NULL!
958	59.0219	Female	No	CS/SE	2	3-4	0	0	0	0	#NULL!	#NULL!
958	59.0219	Female	No	CS/SE	3	>=5	0	0	18.18	18.18	0	0
961	82.2356	Female	Yes	CS/SE	1	0-2	0	0	50	0	0	0
961	82.2356	Female	Yes	CS/SE	2	3-4	25	25	50	25	0	0
961	82.2356	Female	Yes	CS/SE	3	>=5	#NULL!	#NULL!	#NULL!	#NULL!	#NULL!	#NULL!
963	51.2767	Female	Yes	CS/SE	1	0-2	0	0	14.29	14.29	0	0
963	51.2767	Female	Yes	CS/SE	2	3-4	0	0	66.67	33.33	100	0
963	51.2767	Female	Yes	CS/SE	3	>=5	#NULL!	#NULL!	#NULL!	#NULL!	#NULL!	#NULL!
970	82.4575	Female	Yes	CS/SE	1	0-2	28.57	14.29	28.57	14.29	71.43	42.86
970	82.4575	Female	Yes	CS/SE	2	3-4	#NULL!	#NULL!	#NULL!	#NULL!	#NULL!	#NULL!
970	82.4575	Female	Yes	CS/SE	3	>=5	#NULL!	#NULL!	#NULL!	#NULL!	#NULL!	#NULL!
974	61.7479	Female	No	CS/SE	1	0-2	#NULL!	#NULL!	#NULL!	#NULL!	#NULL!	#NULL!
974	61.7479	Female	No	CS/SE	2	3-4	0	0	100	66.67	100	100
974	61.7479	Female	No	CS/SE	3	>=5	0	0	16.67	0	100	100
978	85.611	Female	Yes	CS/SE	1	0-2	50	28.57	57.14	28.57	33.33	0
978	85.611	Female	Yes	CS/SE	2	3-4	#NULL!	#NULL!	#NULL!	#NULL!	#NULL!	#NULL!
978	85.611	Female	Yes	CS/SE	3	>=5	#NULL!	#NULL!	#NULL!	#NULL!	#NULL!	#NULL!
980	66.6849	Female	No	CS/SE	1	0-2	0	0	100	77.78	100	33.33
980	66.6849	Female	No	CS/SE	2	3-4	0	0	33.33	33.33	33.33	0
980	66.6849	Female	No	CS/SE	3	>=5	#NULL!	#NULL!	#NULL!	#NULL!	#NULL!	#NULL!
981	22.1041	Male	No	CS/SE	1	0-2	0	0	100	100	80	60
981	22.1041	Male	No	CS/SE	2	3-4	#NULL!	#NULL!	#NULL!	#NULL!	#NULL!	#NULL!
981	22.1041	Male	No	CS/SE	3	>=5	#NULL!	#NULL!	#NULL!	#NULL!	#NULL!	#NULL!
986	85.3781	Male	No	CS/SE	1	0-2	0	0	50	50	0	0
986	85.3781	Male	No	CS/SE	2	3-4	0	0	0	0	0	0
986	85.3781	Male	No	CS/SE	3	>=5	0	0	27.27	9.09	13.64	0
987	62.7014	Female	No	CS/SE	1	0-2	0	0	33.33	16.67	50	0
987	62.7014	Female	No	CS/SE	2	3-4	0	0	85.71	71.43	0	0
987	62.7014	Female	No	CS/SE	3	>=5	0	0	33.33	33.33	0	0
988	61.4137	Male	Yes	CS/SE	1	0-2	0	0	100	88.89	0	0
988	61.4137	Male	Yes	CS/SE	2	3-4	0	0	100	100	0	0
988	61.4137	Male	Yes	CS/SE	3	>=5	#NULL!	#NULL!	#NULL!	#NULL!	#NULL!	#NULL!
994	81.5178	Male	No	CS/SE	1	0-2	0	0	50	0	0	0
994	81.5178	Male	No	CS/SE	2	3-4	#NULL!	#NULL!	#NULL!	#NULL!	#NULL!	#NULL!
994	81.5178	Male	No	CS/SE	3	>=5	#NULL!	#NULL!	#NULL!	#NULL!	#NULL!	#NULL!
997	66.737	Female	Yes	CS/SE	1	0-2	0	0	44.44	33.33	12.5	0
997	66.737	Female	Yes	CS/SE	2	3-4	0	0	100	50	0	0
997	66.737	Female	Yes	CS/SE	3	>=5	#NULL!	#NULL!	#NULL!	#NULL!	#NULL!	#NULL!
998	67.389	Female	No	CS/SE	1	0-2	0	0	0	0	0	0
998	67.389	Female	No	CS/SE	2	3-4	#NULL!	#NULL!	#NULL!	#NULL!	#NULL!	#NULL!
998	67.389	Female	No	CS/SE	3	>=5	#NULL!	#NULL!	#NULL!	#NULL!	#NULL!	#NULL!
999	66.189	Female	Yes	CS/SE	1	0-2	14.29	0	14.29	14.29	0	0
999	66.189	Female	Yes	CS/SE	2	3-4	50	25	25	0	0	0
999	66.189	Female	Yes	CS/SE	3	>=5	#NULL!	#NULL!	#NULL!	#NULL!	#NULL!	#NULL!
0	24.937	Female	No	SS/UC	1	0-2	#NULL!	#NULL!	#NULL!	#NULL!	#NULL!	#NULL!
0	24.937	Female	No	SS/UC	2	3-4	#NULL!	#NULL!	#NULL!	#NULL!	#NULL!	#NULL!
0	24.937	Female	No	SS/UC	3	>=5	0	0	40	40	40	20
41	58.874	Male	Yes	SS/UC	1	0-2	0	0	42.86	42.86	0	0
41	58.874	Male	Yes	SS/UC	2	3-4	14.29	0	42.86	14.29	0	0
41	58.874	Male	Yes	SS/UC	3	>=5	0	0	12.5	12.5	0	0
42	45.9836	Female	No	SS/UC	1	0-2	0	0	0	0	0	0
42	45.9836	Female	No	SS/UC	2	3-4	50	0	75	50	0	0
42	45.9836	Female	No	SS/UC	3	>=5	100	100	25	25	25	0
43	33.2521	Male	No	SS/UC	1	0-2	0	0	100	100	0	0
43	33.2521	Male	No	SS/UC	2	3-4	0	0	75	75	25	0
43	33.2521	Male	No	SS/UC	3	>=5	#NULL!	#NULL!	#NULL!	#NULL!	#NULL!	#NULL!
44	45.3534	Female	No	SS/UC	1	0-2	0	0	20	0	0	0
44	45.3534	Female	No	SS/UC	2	3-4	0	0	0	0	0	0
44	45.3534	Female	No	SS/UC	3	>=5	10	0	30	10	0	0
45	38.0685	Male	No	SS/UC	1	0-2	0	0	0	0	100	0
45	38.0685	Male	No	SS/UC	2	3-4	33.33	33.33	0	0	33.33	0
45	38.0685	Male	No	SS/UC	3	>=5	75	25	100	100	50	0
46	22.989	Female	No	SS/UC	1	0-2	0	0	100	50	100	0
46	22.989	Female	No	SS/UC	2	3-4	0	0	80	60	100	20
46	22.989	Female	No	SS/UC	3	>=5	0	0	71.43	71.43	100	28.57
47	34.3808	Female	No	SS/UC	1	0-2	0	0	0	0	#NULL!	#NULL!
47	34.3808	Female	No	SS/UC	2	3-4	25	0	50	25	100	0
47	34.3808	Female	No	SS/UC	3	>=5	66.67	33.33	33.33	0	100	100
49	41.4603	Female	No	SS/UC	1	0-2	#NULL!	#NULL!	#NULL!	#NULL!	#NULL!	#NULL!
49	41.4603	Female	No	SS/UC	2	3-4	0	0	33.33	33.33	100	0
49	41.4603	Female	No	SS/UC	3	>=5	0	0	41.18	17.65	17.65	0
50	30.0082	Male	No	SS/UC	1	0-2	#NULL!	#NULL!	#NULL!	#NULL!	#NULL!	#NULL!
50	30.0082	Male	No	SS/UC	2	3-4	#NULL!	#NULL!	#NULL!	#NULL!	#NULL!	#NULL!
50	30.0082	Male	No	SS/UC	3	>=5	55.56	22.22	87.5	75	0	0
51	58.0849	Female	No	SS/UC	1	0-2	#NULL!	#NULL!	#NULL!	#NULL!	#NULL!	#NULL!
51	58.0849	Female	No	SS/UC	2	3-4	#NULL!	#NULL!	#NULL!	#NULL!	#NULL!	#NULL!
51	58.0849	Female	No	SS/UC	3	>=5	28	4	72	60	96	88
52	53.5479	Female	No	SS/UC	1	0-2	#NULL!	#NULL!	#NULL!	#NULL!	#NULL!	#NULL!
52	53.5479	Female	No	SS/UC	2	3-4	#NULL!	#NULL!	#NULL!	#NULL!	#NULL!	#NULL!
52	53.5479	Female	No	SS/UC	3	>=5	19.05	9.52	23.81	4.76	14.29	0
53	46.1945	Male	No	SS/UC	1	0-2	#NULL!	#NULL!	#NULL!	#NULL!	#NULL!	#NULL!
53	46.1945	Male	No	SS/UC	2	3-4	#NULL!	#NULL!	#NULL!	#NULL!	#NULL!	#NULL!
53	46.1945	Male	No	SS/UC	3	>=5	52.63	27.78	94.74	94.74	66.67	44.44
81	51.3397	Male	No	SS/UC	1	0-2	0	0	0	0	0	0
81	51.3397	Male	No	SS/UC	2	3-4	0	0	0	0	0	0
81	51.3397	Male	No	SS/UC	3	>=5	0	0	50	0	0	0
82	40.8685	Female	No	SS/UC	1	0-2	#NULL!	#NULL!	#NULL!	#NULL!	#NULL!	#NULL!
82	40.8685	Female	No	SS/UC	2	3-4	#NULL!	#NULL!	#NULL!	#NULL!	#NULL!	#NULL!
82	40.8685	Female	No	SS/UC	3	>=5	100	100	90	80	80	10
83	51.4521	Male	No	SS/UC	1	0-2	#NULL!	#NULL!	#NULL!	#NULL!	#NULL!	#NULL!
83	51.4521	Male	No	SS/UC	2	3-4	#NULL!	#NULL!	#NULL!	#NULL!	#NULL!	#NULL!
83	51.4521	Male	No	SS/UC	3	>=5	100	70	100	90	10	0
84	46.8877	Female	No	SS/UC	1	0-2	#NULL!	#NULL!	#NULL!	#NULL!	#NULL!	#NULL!
84	46.8877	Female	No	SS/UC	2	3-4	#NULL!	#NULL!	#NULL!	#NULL!	#NULL!	#NULL!
84	46.8877	Female	No	SS/UC	3	>=5	83.33	66.67	88.89	83.33	88.89	44.44
85	29.9096	Female	Yes	SS/UC	1	0-2	33.33	0	100	100	66.67	0
85	29.9096	Female	Yes	SS/UC	2	3-4	33.33	33.33	100	100	33.33	0
85	29.9096	Female	Yes	SS/UC	3	>=5	100	0	100	100	0	0
86	34.9178	Male	No	SS/UC	1	0-2	0	0	50	0	100	100
86	34.9178	Male	No	SS/UC	2	3-4	0	0	100	100	100	50
86	34.9178	Male	No	SS/UC	3	>=5	#NULL!	#NULL!	#NULL!	#NULL!	#NULL!	#NULL!
87	41.326	Female	No	SS/UC	1	0-2	0	0	33.33	0	0	0
87	41.326	Female	No	SS/UC	2	3-4	0	0	75	25	0	0
87	41.326	Female	No	SS/UC	3	>=5	25	25	25	25	0	0
88	21.2	Male	No	SS/UC	1	0-2	0	0	50	0	100	0
88	21.2	Male	No	SS/UC	2	3-4	0	0	60	40	60	0
88	21.2	Male	No	SS/UC	3	>=5	0	0	80	20	0	0
91	65.9014	Male	No	SS/UC	1	0-2	#NULL!	#NULL!	#NULL!	#NULL!	#NULL!	#NULL!
91	65.9014	Male	No	SS/UC	2	3-4	#NULL!	#NULL!	#NULL!	#NULL!	#NULL!	#NULL!
91	65.9014	Male	No	SS/UC	3	>=5	62.5	12.5	0	0	87.5	0
93	37.3863	Female	No	SS/UC	1	0-2	#NULL!	#NULL!	#NULL!	#NULL!	#NULL!	#NULL!
93	37.3863	Female	No	SS/UC	2	3-4	#NULL!	#NULL!	#NULL!	#NULL!	#NULL!	#NULL!
93	37.3863	Female	No	SS/UC	3	>=5	15.38	7.69	50	33.33	30	30
127	38.0055	Female	No	SS/UC	1	0-2	0	0	33.33	0	0	0
127	38.0055	Female	No	SS/UC	2	3-4	0	0	75	75	25	0
127	38.0055	Female	No	SS/UC	3	>=5	0	0	66.67	66.67	100	0
128	46.4685	Female	No	SS/UC	1	0-2	0	0	66.67	33.33	66.67	0
128	46.4685	Female	No	SS/UC	2	3-4	75	25	25	0	0	0
128	46.4685	Female	No	SS/UC	3	>=5	20	0	60	60	50	50
129	45.3836	Male	No	SS/UC	1	0-2	#NULL!	#NULL!	#NULL!	#NULL!	#NULL!	#NULL!
129	45.3836	Male	No	SS/UC	2	3-4	0	0	0	0	0	0
129	45.3836	Male	No	SS/UC	3	>=5	75	0	25	0	0	0
148	51.1151	Male	Yes	SS/UC	1	0-2	50	50	75	75	0	0
148	51.1151	Male	Yes	SS/UC	2	3-4	#NULL!	#NULL!	#NULL!	#NULL!	#NULL!	#NULL!
148	51.1151	Male	Yes	SS/UC	3	>=5	#NULL!	#NULL!	#NULL!	#NULL!	#NULL!	#NULL!
149	37.0247	Female	No	SS/UC	1	0-2	#NULL!	#NULL!	#NULL!	#NULL!	#NULL!	#NULL!
149	37.0247	Female	No	SS/UC	2	3-4	0	0	66.67	66.67	100	33.33
149	37.0247	Female	No	SS/UC	3	>=5	33.33	16.67	0	0	40	20
151	35.5781	Male	No	SS/UC	1	0-2	25	25	100	100	0	0
151	35.5781	Male	No	SS/UC	2	3-4	0	0	100	100	0	0
151	35.5781	Male	No	SS/UC	3	>=5	#NULL!	#NULL!	#NULL!	#NULL!	#NULL!	#NULL!
152	39.3781	Male	No	SS/UC	1	0-2	50	50	50	50	0	0
152	39.3781	Male	No	SS/UC	2	3-4	#NULL!	#NULL!	#NULL!	#NULL!	#NULL!	#NULL!
152	39.3781	Male	No	SS/UC	3	>=5	#NULL!	#NULL!	#NULL!	#NULL!	#NULL!	#NULL!
194	50.4685	Male	No	SS/UC	1	0-2	0	0	87.5	75	25	0
194	50.4685	Male	No	SS/UC	2	3-4	0	0	100	85.71	85.71	0
194	50.4685	Male	No	SS/UC	3	>=5	0	0	100	85.71	42.86	0
195	23.4055	Male	No	SS/UC	1	0-2	25	0	100	100	50	25
195	23.4055	Male	No	SS/UC	2	3-4	#NULL!	#NULL!	#NULL!	#NULL!	#NULL!	#NULL!
195	23.4055	Male	No	SS/UC	3	>=5	100	0	100	100	100	100
196	32.5123	Male	Yes	SS/UC	1	0-2	22.22	0	100	100	55.56	11.11
196	32.5123	Male	Yes	SS/UC	2	3-4	0	0	100	100	100	85.71
196	32.5123	Male	Yes	SS/UC	3	>=5	33.33	0	100	100	100	100
197	39.9671	Male	No	SS/UC	1	0-2	0	0	100	80	0	0
197	39.9671	Male	No	SS/UC	2	3-4	0	0	100	100	0	0
197	39.9671	Male	No	SS/UC	3	>=5	0	0	100	100	0	0
198	30.7616	Female	No	SS/UC	1	0-2	16.67	0	100	100	33.33	0
198	30.7616	Female	No	SS/UC	2	3-4	33.33	33.33	100	100	100	66.67
198	30.7616	Female	No	SS/UC	3	>=5	#NULL!	#NULL!	#NULL!	#NULL!	#NULL!	#NULL!
199	31.0274	Female	No	SS/UC	1	0-2	#NULL!	#NULL!	#NULL!	#NULL!	#NULL!	#NULL!
199	31.0274	Female	No	SS/UC	2	3-4	#NULL!	#NULL!	#NULL!	#NULL!	#NULL!	#NULL!
199	31.0274	Female	No	SS/UC	3	>=5	11.11	11.11	44.44	44.44	33.33	0
201	52.3342	Female	No	SS/UC	1	0-2	66.67	33.33	66.67	66.67	0	0
201	52.3342	Female	No	SS/UC	2	3-4	100	80	100	100	80	20
201	52.3342	Female	No	SS/UC	3	>=5	#NULL!	#NULL!	#NULL!	#NULL!	#NULL!	#NULL!
203	50.9534	Male	No	SS/UC	1	0-2	33.33	0	33.33	33.33	0	0
203	50.9534	Male	No	SS/UC	2	3-4	0	0	100	75	25	0
203	50.9534	Male	No	SS/UC	3	>=5	0	0	66.67	0	100	0
204	45.0575	Female	No	SS/UC	1	0-2	0	0	66.67	66.67	33.33	0
204	45.0575	Female	No	SS/UC	2	3-4	0	0	50	33.33	100	66.67
204	45.0575	Female	No	SS/UC	3	>=5	0	0	50	50	100	0
205	36.5699	Female	No	SS/UC	1	0-2	100	66.67	100	66.67	33.33	0
205	36.5699	Female	No	SS/UC	2	3-4	40	20	60	60	100	20
205	36.5699	Female	No	SS/UC	3	>=5	#NULL!	#NULL!	#NULL!	#NULL!	#NULL!	#NULL!
206	38.2877	Male	No	SS/UC	1	0-2	0	0	50	50	100	0
206	38.2877	Male	No	SS/UC	2	3-4	50	0	100	100	100	100
206	38.2877	Male	No	SS/UC	3	>=5	#NULL!	#NULL!	#NULL!	#NULL!	#NULL!	#NULL!
207	49.8986	Female	No	SS/UC	1	0-2	0	0	60	40	0	0
207	49.8986	Female	No	SS/UC	2	3-4	0	0	85.71	57.14	0	0
207	49.8986	Female	No	SS/UC	3	>=5	0	0	50	0	0	0
208	23.4082	Male	No	SS/UC	1	0-2	0	0	66.67	66.67	0	0
208	23.4082	Male	No	SS/UC	2	3-4	0	0	75	75	0	0
208	23.4082	Male	No	SS/UC	3	>=5	0	0	100	100	0	0
209	35.4904	Male	No	SS/UC	1	0-2	40	0	80	80	0	0
209	35.4904	Male	No	SS/UC	2	3-4	0	0	57.14	42.86	0	0
209	35.4904	Male	No	SS/UC	3	>=5	0	0	73.33	66.67	0	0
210	49.1507	Male	Yes	SS/UC	1	0-2	33.33	0	100	100	0	0
210	49.1507	Male	Yes	SS/UC	2	3-4	50	50	100	100	0	0
210	49.1507	Male	Yes	SS/UC	3	>=5	0	0	100	100	25	0
211	35.2822	Male	No	SS/UC	1	0-2	#NULL!	#NULL!	#NULL!	#NULL!	#NULL!	#NULL!
211	35.2822	Male	No	SS/UC	2	3-4	0	0	0	0	0	0
211	35.2822	Male	No	SS/UC	3	>=5	0	0	33.33	16.67	33.33	16.67
212	54.6685	Female	Yes	SS/UC	1	0-2	0	0	100	100	0	0
212	54.6685	Female	Yes	SS/UC	2	3-4	16.67	16.67	50	50	0	0
212	54.6685	Female	Yes	SS/UC	3	>=5	10	10	80	70	90	30
213	75.2027	Female	Yes	SS/UC	1	0-2	#NULL!	#NULL!	#NULL!	#NULL!	#NULL!	#NULL!
213	75.2027	Female	Yes	SS/UC	2	3-4	0	0	0	0	25	0
213	75.2027	Female	Yes	SS/UC	3	>=5	14.29	0	28.57	28.57	28.57	0
215	28.6274	Female	No	SS/UC	1	0-2	0	0	100	100	100	66.67
215	28.6274	Female	No	SS/UC	2	3-4	100	100	100	100	100	100
215	28.6274	Female	No	SS/UC	3	>=5	#NULL!	#NULL!	#NULL!	#NULL!	#NULL!	#NULL!
216	53.9041	Male	No	SS/UC	1	0-2	#NULL!	#NULL!	#NULL!	#NULL!	#NULL!	#NULL!
216	53.9041	Male	No	SS/UC	2	3-4	0	0	33.33	33.33	0	0
216	53.9041	Male	No	SS/UC	3	>=5	0	0	100	100	0	0
217	49.0247	Female	No	SS/UC	1	0-2	100	50	100	50	0	0
217	49.0247	Female	No	SS/UC	2	3-4	60	0	100	80	0	0
217	49.0247	Female	No	SS/UC	3	>=5	66.67	33.33	83.33	83.33	66.67	33.33
219	51.1781	Male	No	SS/UC	1	0-2	#NULL!	#NULL!	#NULL!	#NULL!	#NULL!	#NULL!
219	51.1781	Male	No	SS/UC	2	3-4	0	0	50	50	0	0
219	51.1781	Male	No	SS/UC	3	>=5	5.88	5.88	47.06	17.65	17.65	0
220	23.4932	Male	No	SS/UC	1	0-2	#NULL!	#NULL!	#NULL!	#NULL!	#NULL!	#NULL!
220	23.4932	Male	No	SS/UC	2	3-4	0	0	100	100	100	50
220	23.4932	Male	No	SS/UC	3	>=5	0	0	100	100	100	100
221	55.0767	Male	Yes	SS/UC	1	0-2	#NULL!	#NULL!	#NULL!	#NULL!	#NULL!	#NULL!
221	55.0767	Male	Yes	SS/UC	2	3-4	0	0	0	0	0	0
221	55.0767	Male	Yes	SS/UC	3	>=5	0	0	16.67	16.67	80	0
222	49.6986	Male	No	SS/UC	1	0-2	#NULL!	#NULL!	#NULL!	#NULL!	#NULL!	#NULL!
222	49.6986	Male	No	SS/UC	2	3-4	#NULL!	#NULL!	#NULL!	#NULL!	#NULL!	#NULL!
222	49.6986	Male	No	SS/UC	3	>=5	36.36	18.18	20	10	30	0
223	24.1315	Female	No	SS/UC	1	0-2	0	0	100	100	100	100
223	24.1315	Female	No	SS/UC	2	3-4	0	0	75	75	100	100
223	24.1315	Female	No	SS/UC	3	>=5	0	0	100	100	100	100
224	72.6795	Male	No	SS/UC	1	0-2	#NULL!	#NULL!	#NULL!	#NULL!	#NULL!	#NULL!
224	72.6795	Male	No	SS/UC	2	3-4	#NULL!	#NULL!	#NULL!	#NULL!	#NULL!	#NULL!
224	72.6795	Male	No	SS/UC	3	>=5	29.41	17.65	23.53	5.88	52.94	29.41
244	55.6466	Male	Yes	SS/UC	1	0-2	#NULL!	#NULL!	#NULL!	#NULL!	#NULL!	#NULL!
244	55.6466	Male	Yes	SS/UC	2	3-4	#NULL!	#NULL!	#NULL!	#NULL!	#NULL!	#NULL!
244	55.6466	Male	Yes	SS/UC	3	>=5	4.76	0	28.57	14.29	0	0
246	32.2904	Female	No	SS/UC	1	0-2	33.33	0	100	100	0	0
246	32.2904	Female	No	SS/UC	2	3-4	50	0	80	40	80	60
246	32.2904	Female	No	SS/UC	3	>=5	100	100	100	100	100	100
247	41.3671	Male	Yes	SS/UC	1	0-2	66.67	33.33	100	66.67	0	0
247	41.3671	Male	Yes	SS/UC	2	3-4	33.33	33.33	100	100	0	0
247	41.3671	Male	Yes	SS/UC	3	>=5	0	0	0	0	50	0
248	36.8329	Male	No	SS/UC	1	0-2	0	0	66.67	66.67	0	0
248	36.8329	Male	No	SS/UC	2	3-4	0	0	80	80	20	0
248	36.8329	Male	No	SS/UC	3	>=5	16.67	0	50	33.33	83.33	50
249	45.7205	Female	No	SS/UC	1	0-2	33.33	0	33.33	33.33	0	0
249	45.7205	Female	No	SS/UC	2	3-4	100	75	75	50	100	25
249	45.7205	Female	No	SS/UC	3	>=5	100	100	100	100	100	100
252	41.9205	Female	No	SS/UC	1	0-2	0	0	50	50	50	0
252	41.9205	Female	No	SS/UC	2	3-4	#NULL!	#NULL!	#NULL!	#NULL!	#NULL!	#NULL!
252	41.9205	Female	No	SS/UC	3	>=5	#NULL!	#NULL!	#NULL!	#NULL!	#NULL!	#NULL!
253	30.6027	Male	No	SS/UC	1	0-2	#NULL!	#NULL!	#NULL!	#NULL!	#NULL!	#NULL!
253	30.6027	Male	No	SS/UC	2	3-4	0	0	33.33	33.33	50	0
253	30.6027	Male	No	SS/UC	3	>=5	0	0	87.5	75	75	12.5
254	44.4877	Male	No	SS/UC	1	0-2	0	0	50	0	0	0
254	44.4877	Male	No	SS/UC	2	3-4	0	0	50	50	100	0
254	44.4877	Male	No	SS/UC	3	>=5	#NULL!	#NULL!	#NULL!	#NULL!	#NULL!	#NULL!
255	36.3863	Male	No	SS/UC	1	0-2	#NULL!	#NULL!	#NULL!	#NULL!	#NULL!	#NULL!
255	36.3863	Male	No	SS/UC	2	3-4	#NULL!	#NULL!	#NULL!	#NULL!	#NULL!	#NULL!
255	36.3863	Male	No	SS/UC	3	>=5	20	0	100	100	80	60
257	35.0767	Male	No	SS/UC	1	0-2	0	0	100	50	0	0
257	35.0767	Male	No	SS/UC	2	3-4	0	0	100	100	100	25
257	35.0767	Male	No	SS/UC	3	>=5	71.43	57.14	57.14	57.14	100	71.43
258	38.0329	Male	Yes	SS/UC	1	0-2	0	0	100	100	0	0
258	38.0329	Male	Yes	SS/UC	2	3-4	0	0	100	100	66.67	0
258	38.0329	Male	Yes	SS/UC	3	>=5	50	0	50	50	50	0
259	35.9068	Female	No	SS/UC	1	0-2	0	0	100	100	100	0
259	35.9068	Female	No	SS/UC	2	3-4	60	0	80	80	20	0
259	35.9068	Female	No	SS/UC	3	>=5	100	71.43	85.71	85.71	57.14	14.29
260	37.2548	Female	No	SS/UC	1	0-2	#NULL!	#NULL!	#NULL!	#NULL!	#NULL!	#NULL!
260	37.2548	Female	No	SS/UC	2	3-4	#NULL!	#NULL!	#NULL!	#NULL!	#NULL!	#NULL!
260	37.2548	Female	No	SS/UC	3	>=5	55.56	22.22	44.44	33.33	22.22	22.22
296	32.3726	Female	No	SS/UC	1	0-2	0	0	71.43	57.14	14.29	0
296	32.3726	Female	No	SS/UC	2	3-4	16.67	14.29	100	85.71	85.71	71.43
296	32.3726	Female	No	SS/UC	3	>=5	0	0	100	100	100	100
297	24.3671	Male	No	SS/UC	1	0-2	0	0	100	75	50	0
297	24.3671	Male	No	SS/UC	2	3-4	60	40	60	60	0	0
297	24.3671	Male	No	SS/UC	3	>=5	0	0	100	100	100	0
298	38.0795	Male	Yes	SS/UC	1	0-2	0	0	100	100	0	0
298	38.0795	Male	Yes	SS/UC	2	3-4	0	0	100	75	0	0
298	38.0795	Male	Yes	SS/UC	3	>=5	#NULL!	#NULL!	#NULL!	#NULL!	#NULL!	#NULL!
299	33.5041	Female	No	SS/UC	1	0-2	40	40	80	80	40	0
299	33.5041	Female	No	SS/UC	2	3-4	100	100	100	100	0	0
299	33.5041	Female	No	SS/UC	3	>=5	100	33.33	100	100	66.67	0
301	35.2329	Male	No	SS/UC	1	0-2	66.67	0	100	100	0	0
301	35.2329	Male	No	SS/UC	2	3-4	80	60	100	100	25	0
301	35.2329	Male	No	SS/UC	3	>=5	100	0	100	100	100	100
302	64.7726	Male	Yes	SS/UC	1	0-2	28.57	14.29	71.43	28.57	0	0
302	64.7726	Male	Yes	SS/UC	2	3-4	0	0	71.43	14.29	14.29	0
302	64.7726	Male	Yes	SS/UC	3	>=5	20	20	100	80	0	0
303	36.5397	Male	No	SS/UC	1	0-2	66.67	0	66.67	0	0	0
303	36.5397	Male	No	SS/UC	2	3-4	0	0	0	0	0	0
303	36.5397	Male	No	SS/UC	3	>=5	20	0	80	80	40	20
305	46.5452	Male	Yes	SS/UC	1	0-2	0	0	0	0	0	0
305	46.5452	Male	Yes	SS/UC	2	3-4	0	0	80	40	40	0
305	46.5452	Male	Yes	SS/UC	3	>=5	38.46	21.43	28.57	7.14	7.14	0
306	28.8712	Female	No	SS/UC	1	0-2	0	0	100	100	100	0
306	28.8712	Female	No	SS/UC	2	3-4	50	33.33	83.33	66.67	0	0
306	28.8712	Female	No	SS/UC	3	>=5	50	16.67	100	100	0	0
308	28.4959	Male	No	SS/UC	1	0-2	#NULL!	#NULL!	#NULL!	#NULL!	#NULL!	#NULL!
308	28.4959	Male	No	SS/UC	2	3-4	50	0	100	100	100	0
308	28.4959	Male	No	SS/UC	3	>=5	61.54	46.15	53.85	53.85	57.14	28.57
326	37.3342	Female	No	SS/UC	1	0-2	75	0	75	50	100	100
326	37.3342	Female	No	SS/UC	2	3-4	100	100	100	100	100	100
326	37.3342	Female	No	SS/UC	3	>=5	#NULL!	#NULL!	#NULL!	#NULL!	#NULL!	#NULL!
327	30.9233	Female	No	SS/UC	1	0-2	33.33	0	66.67	66.67	0	0
327	30.9233	Female	No	SS/UC	2	3-4	0	0	100	100	100	0
327	30.9233	Female	No	SS/UC	3	>=5	#NULL!	#NULL!	#NULL!	#NULL!	#NULL!	#NULL!
331	37.8959	Male	No	SS/UC	1	0-2	#NULL!	#NULL!	#NULL!	#NULL!	#NULL!	#NULL!
331	37.8959	Male	No	SS/UC	2	3-4	0	0	100	66.67	100	100
331	37.8959	Male	No	SS/UC	3	>=5	100	33.33	66.67	66.67	100	66.67
379	28.1096	Male	No	SS/UC	1	0-2	40	0	100	100	0	0
379	28.1096	Male	No	SS/UC	2	3-4	100	0	100	100	100	100
379	28.1096	Male	No	SS/UC	3	>=5	#NULL!	#NULL!	#NULL!	#NULL!	#NULL!	#NULL!
380	39.8822	Female	No	SS/UC	1	0-2	16.67	0	83.33	66.67	0	0
380	39.8822	Female	No	SS/UC	2	3-4	#NULL!	#NULL!	#NULL!	#NULL!	#NULL!	#NULL!
380	39.8822	Female	No	SS/UC	3	>=5	#NULL!	#NULL!	#NULL!	#NULL!	#NULL!	#NULL!
381	36.0959	Male	No	SS/UC	1	0-2	33.33	0	83.33	66.67	0	0
381	36.0959	Male	No	SS/UC	2	3-4	0	0	100	100	0	0
381	36.0959	Male	No	SS/UC	3	>=5	#NULL!	#NULL!	#NULL!	#NULL!	#NULL!	#NULL!
382	31.5425	Male	No	SS/UC	1	0-2	0	0	100	80	40	0
382	31.5425	Male	No	SS/UC	2	3-4	0	0	0	0	0	0
382	31.5425	Male	No	SS/UC	3	>=5	0	0	100	33.33	0	0
383	38.5836	Female	No	SS/UC	1	0-2	20	0	80	40	60	20
383	38.5836	Female	No	SS/UC	2	3-4	0	0	0	0	50	50
383	38.5836	Female	No	SS/UC	3	>=5	#NULL!	#NULL!	#NULL!	#NULL!	#NULL!	#NULL!
385	24.9425	Female	No	SS/UC	1	0-2	50	0	100	100	75	50
385	24.9425	Female	No	SS/UC	2	3-4	#NULL!	#NULL!	#NULL!	#NULL!	#NULL!	#NULL!
385	24.9425	Female	No	SS/UC	3	>=5	#NULL!	#NULL!	#NULL!	#NULL!	#NULL!	#NULL!
386	38.9014	Male	No	SS/UC	1	0-2	0	0	75	75	66.67	0
386	38.9014	Male	No	SS/UC	2	3-4	#NULL!	#NULL!	#NULL!	#NULL!	#NULL!	#NULL!
386	38.9014	Male	No	SS/UC	3	>=5	#NULL!	#NULL!	#NULL!	#NULL!	#NULL!	#NULL!
387	62.2822	Male	Yes	SS/UC	1	0-2	50	50	75	75	50	0
387	62.2822	Male	Yes	SS/UC	2	3-4	#NULL!	#NULL!	#NULL!	#NULL!	#NULL!	#NULL!
387	62.2822	Male	Yes	SS/UC	3	>=5	#NULL!	#NULL!	#NULL!	#NULL!	#NULL!	#NULL!
388	27.9397	Female	No	SS/UC	1	0-2	60	20	80	80	0	0
388	27.9397	Female	No	SS/UC	2	3-4	33.33	33.33	66.67	66.67	33.33	33.33
388	27.9397	Female	No	SS/UC	3	>=5	100	0	0	0	100	100
389	40.0274	Female	No	SS/UC	1	0-2	0	0	80	80	0	0
389	40.0274	Female	No	SS/UC	2	3-4	0	0	100	33.33	0	0
389	40.0274	Female	No	SS/UC	3	>=5	0	0	100	100	0	0
392	46.3973	Male	No	SS/UC	1	0-2	75	25	75	75	0	0
392	46.3973	Male	No	SS/UC	2	3-4	#NULL!	#NULL!	#NULL!	#NULL!	#NULL!	#NULL!
392	46.3973	Male	No	SS/UC	3	>=5	#NULL!	#NULL!	#NULL!	#NULL!	#NULL!	#NULL!
393	47.2192	Male	No	SS/UC	1	0-2	0	0	80	60	60	20
393	47.2192	Male	No	SS/UC	2	3-4	0	0	100	100	100	0
393	47.2192	Male	No	SS/UC	3	>=5	#NULL!	#NULL!	#NULL!	#NULL!	#NULL!	#NULL!
394	51.4082	Female	No	SS/UC	1	0-2	0	0	100	100	100	100
394	51.4082	Female	No	SS/UC	2	3-4	0	0	50	50	100	0
394	51.4082	Female	No	SS/UC	3	>=5	0	0	100	100	100	100
396	31.0164	Male	No	SS/UC	1	0-2	0	0	25	25	0	0
396	31.0164	Male	No	SS/UC	2	3-4	0	0	25	0	25	0
396	31.0164	Male	No	SS/UC	3	>=5	0	0	0	0	66.67	0
397	57.2575	Male	Yes	SS/UC	1	0-2	0	0	33.33	0	0	0
397	57.2575	Male	Yes	SS/UC	2	3-4	0	0	66.67	50	16.67	0
397	57.2575	Male	Yes	SS/UC	3	>=5	80	40	100	60	100	66.67
400	28.537	Male	No	SS/UC	1	0-2	0	0	100	100	100	0
400	28.537	Male	No	SS/UC	2	3-4	50	50	100	100	100	100
400	28.537	Male	No	SS/UC	3	>=5	100	100	100	100	100	100
401	42.9699	Male	No	SS/UC	1	0-2	33.33	33.33	100	100	66.67	0
401	42.9699	Male	No	SS/UC	2	3-4	0	0	83.33	83.33	100	100
401	42.9699	Male	No	SS/UC	3	>=5	#NULL!	#NULL!	#NULL!	#NULL!	#NULL!	#NULL!
402	36.6767	Male	Yes	SS/UC	1	0-2	0	0	100	100	0	0
402	36.6767	Male	Yes	SS/UC	2	3-4	#NULL!	#NULL!	#NULL!	#NULL!	#NULL!	#NULL!
402	36.6767	Male	Yes	SS/UC	3	>=5	#NULL!	#NULL!	#NULL!	#NULL!	#NULL!	#NULL!
404	47.0247	Female	No	SS/UC	1	0-2	0	0	0	0	0	0
404	47.0247	Female	No	SS/UC	2	3-4	33.33	0	0	0	0	0
404	47.0247	Female	No	SS/UC	3	>=5	#NULL!	#NULL!	#NULL!	#NULL!	#NULL!	#NULL!
405	28.2082	Male	No	SS/UC	1	0-2	0	0	25	0	66.67	33.33
405	28.2082	Male	No	SS/UC	2	3-4	0	0	100	75	50	0
405	28.2082	Male	No	SS/UC	3	>=5	0	0	50	0	0	0
409	40.9315	Male	No	SS/UC	1	0-2	0	0	33.33	0	0	0
409	40.9315	Male	No	SS/UC	2	3-4	0	0	33.33	0	0	0
409	40.9315	Male	No	SS/UC	3	>=5	#NULL!	#NULL!	#NULL!	#NULL!	#NULL!	#NULL!
410	21.6438	Male	No	SS/UC	1	0-2	0	0	100	100	0	0
410	21.6438	Male	No	SS/UC	2	3-4	75	0	100	100	0	0
410	21.6438	Male	No	SS/UC	3	>=5	0	0	80	80	60	0
411	31.9452	Male	No	SS/UC	1	0-2	60	0	20	0	0	0
411	31.9452	Male	No	SS/UC	2	3-4	0	0	0	0	0	0
411	31.9452	Male	No	SS/UC	3	>=5	#NULL!	#NULL!	#NULL!	#NULL!	#NULL!	#NULL!
413	53.9753	Female	No	SS/UC	1	0-2	100	100	0	0	0	0
413	53.9753	Female	No	SS/UC	2	3-4	33.33	0	33.33	33.33	0	0
413	53.9753	Female	No	SS/UC	3	>=5	0	0	33.33	0	0	0
415	39.2082	Female	No	SS/UC	1	0-2	0	0	100	100	0	0
415	39.2082	Female	No	SS/UC	2	3-4	20	20	100	100	0	0
415	39.2082	Female	No	SS/UC	3	>=5	#NULL!	#NULL!	#NULL!	#NULL!	#NULL!	#NULL!
416	43.3616	Male	No	SS/UC	1	0-2	0	0	60	60	80	0
416	43.3616	Male	No	SS/UC	2	3-4	0	0	0	0	100	50
416	43.3616	Male	No	SS/UC	3	>=5	#NULL!	#NULL!	#NULL!	#NULL!	#NULL!	#NULL!
417	47.0548	Male	No	SS/UC	1	0-2	#NULL!	#NULL!	#NULL!	#NULL!	#NULL!	#NULL!
417	47.0548	Male	No	SS/UC	2	3-4	0	0	100	0	66.67	0
417	47.0548	Male	No	SS/UC	3	>=5	0	0	100	100	100	0
418	52.4329	Male	No	SS/UC	1	0-2	0	0	0	0	0	0
418	52.4329	Male	No	SS/UC	2	3-4	33.33	0	75	50	66.67	0
418	52.4329	Male	No	SS/UC	3	>=5	40	20	80	60	20	20
419	52.1781	Male	No	SS/UC	1	0-2	0	0	0	0	100	0
419	52.1781	Male	No	SS/UC	2	3-4	0	0	50	50	100	100
419	52.1781	Male	No	SS/UC	3	>=5	0	0	66.67	66.67	100	100
420	50.8356	Male	No	SS/UC	1	0-2	#NULL!	#NULL!	#NULL!	#NULL!	#NULL!	#NULL!
420	50.8356	Male	No	SS/UC	2	3-4	0	0	50	50	100	100
420	50.8356	Male	No	SS/UC	3	>=5	37.5	12.5	62.5	62.5	60	60
423	43.4356	Male	No	SS/UC	1	0-2	0	0	0	0	0	0
423	43.4356	Male	No	SS/UC	2	3-4	0	0	50	0	50	0
423	43.4356	Male	No	SS/UC	3	>=5	25	12.5	87.5	87.5	62.5	0
425	38.9918	Male	No	SS/UC	1	0-2	#NULL!	#NULL!	#NULL!	#NULL!	#NULL!	#NULL!
425	38.9918	Male	No	SS/UC	2	3-4	0	0	33.33	33.33	0	0
425	38.9918	Male	No	SS/UC	3	>=5	37.5	12.5	62.5	50	0	0
427	31.6438	Male	No	SS/UC	1	0-2	#NULL!	#NULL!	#NULL!	#NULL!	#NULL!	#NULL!
427	31.6438	Male	No	SS/UC	2	3-4	0	0	66.67	33.33	0	0
427	31.6438	Male	No	SS/UC	3	>=5	0	0	0	0	0	0
428	43.4137	Female	No	SS/UC	1	0-2	#NULL!	#NULL!	#NULL!	#NULL!	#NULL!	#NULL!
428	43.4137	Female	No	SS/UC	2	3-4	0	0	66.67	66.67	100	0
428	43.4137	Female	No	SS/UC	3	>=5	0	0	38.89	27.78	33.33	0
430	42.011	Male	No	SS/UC	1	0-2	#NULL!	#NULL!	#NULL!	#NULL!	#NULL!	#NULL!
430	42.011	Male	No	SS/UC	2	3-4	#NULL!	#NULL!	#NULL!	#NULL!	#NULL!	#NULL!
430	42.011	Male	No	SS/UC	3	>=5	0	0	50	25	0	0
431	40.3863	Female	No	SS/UC	1	0-2	#NULL!	#NULL!	#NULL!	#NULL!	#NULL!	#NULL!
431	40.3863	Female	No	SS/UC	2	3-4	#NULL!	#NULL!	#NULL!	#NULL!	#NULL!	#NULL!
431	40.3863	Female	No	SS/UC	3	>=5	18.18	9.09	36.36	27.27	54.55	9.09
434	33.2164	Male	No	SS/UC	1	0-2	#NULL!	#NULL!	#NULL!	#NULL!	#NULL!	#NULL!
434	33.2164	Male	No	SS/UC	2	3-4	0	0	100	100	#NULL!	#NULL!
434	33.2164	Male	No	SS/UC	3	>=5	0	0	25	25	0	0
435	35.8822	Male	No	SS/UC	1	0-2	#NULL!	#NULL!	#NULL!	#NULL!	#NULL!	#NULL!
435	35.8822	Male	No	SS/UC	2	3-4	#NULL!	#NULL!	#NULL!	#NULL!	#NULL!	#NULL!
435	35.8822	Male	No	SS/UC	3	>=5	18.18	9.09	54.55	45.45	45.45	9.09
436	25.2356	Female	No	SS/UC	1	0-2	#NULL!	#NULL!	#NULL!	#NULL!	#NULL!	#NULL!
436	25.2356	Female	No	SS/UC	2	3-4	#NULL!	#NULL!	#NULL!	#NULL!	#NULL!	#NULL!
436	25.2356	Female	No	SS/UC	3	>=5	0	0	75	75	75	25
438	36.2877	Female	No	SS/UC	1	0-2	#NULL!	#NULL!	#NULL!	#NULL!	#NULL!	#NULL!
438	36.2877	Female	No	SS/UC	2	3-4	#NULL!	#NULL!	#NULL!	#NULL!	#NULL!	#NULL!
438	36.2877	Female	No	SS/UC	3	>=5	25	25	75	75	25	0
439	38.3945	Female	No	SS/UC	1	0-2	#NULL!	#NULL!	#NULL!	#NULL!	#NULL!	#NULL!
439	38.3945	Female	No	SS/UC	2	3-4	#NULL!	#NULL!	#NULL!	#NULL!	#NULL!	#NULL!
439	38.3945	Female	No	SS/UC	3	>=5	83.33	58.33	90	80	72.73	36.36
455	32.7534	Male	No	SS/UC	1	0-2	0	0	40	40	0	0
455	32.7534	Male	No	SS/UC	2	3-4	50	50	50	50	100	0
455	32.7534	Male	No	SS/UC	3	>=5	50	0	100	50	100	50
457	49.7699	Male	No	SS/UC	1	0-2	#NULL!	#NULL!	#NULL!	#NULL!	#NULL!	#NULL!
457	49.7699	Male	No	SS/UC	2	3-4	0	0	0	0	0	0
457	49.7699	Male	No	SS/UC	3	>=5	0	0	33.33	0	0	0
459	49.2384	Male	Yes	SS/UC	1	0-2	#NULL!	#NULL!	#NULL!	#NULL!	#NULL!	#NULL!
459	49.2384	Male	Yes	SS/UC	2	3-4	25	25	75	50	50	0
459	49.2384	Male	Yes	SS/UC	3	>=5	#NULL!	#NULL!	#NULL!	#NULL!	#NULL!	#NULL!
461	49.1151	Female	Yes	SS/UC	1	0-2	#NULL!	#NULL!	#NULL!	#NULL!	#NULL!	#NULL!
461	49.1151	Female	Yes	SS/UC	2	3-4	#NULL!	#NULL!	#NULL!	#NULL!	#NULL!	#NULL!
461	49.1151	Female	Yes	SS/UC	3	>=5	83.33	33.33	83.33	66.67	40	0
462	49.4959	Female	No	SS/UC	1	0-2	#NULL!	#NULL!	#NULL!	#NULL!	#NULL!	#NULL!
462	49.4959	Female	No	SS/UC	2	3-4	0	0	25	0	0	0
462	49.4959	Female	No	SS/UC	3	>=5	60	0	80	40	0	0
463	44.9973	Female	Yes	SS/UC	1	0-2	33.33	33.33	100	66.67	33.33	33.33
463	44.9973	Female	Yes	SS/UC	2	3-4	66.67	0	100	100	33.33	0
463	44.9973	Female	Yes	SS/UC	3	>=5	#NULL!	#NULL!	#NULL!	#NULL!	#NULL!	#NULL!
464	41.0438	Male	No	SS/UC	1	0-2	0	0	100	100	0	0
464	41.0438	Male	No	SS/UC	2	3-4	0	0	100	100	50	0
464	41.0438	Male	No	SS/UC	3	>=5	33.33	33.33	66.67	66.67	66.67	66.67
466	46.2027	Female	No	SS/UC	1	0-2	75	75	100	100	0	0
466	46.2027	Female	No	SS/UC	2	3-4	100	33.33	100	100	33.33	0
466	46.2027	Female	No	SS/UC	3	>=5	100	0	100	100	100	0
468	31.9452	Male	No	SS/UC	1	0-2	0	0	75	50	0	0
468	31.9452	Male	No	SS/UC	2	3-4	0	0	100	100	66.67	0
468	31.9452	Male	No	SS/UC	3	>=5	100	100	100	100	50	50
469	51.189	Male	Yes	SS/UC	1	0-2	0	0	75	75	0	0
469	51.189	Male	Yes	SS/UC	2	3-4	50	0	50	50	33.33	0
469	51.189	Male	Yes	SS/UC	3	>=5	0	0	100	100	0	0
475	29.9452	Female	No	SS/UC	1	0-2	0	0	100	100	66.67	66.67
475	29.9452	Female	No	SS/UC	2	3-4	50	0	100	100	100	100
475	29.9452	Female	No	SS/UC	3	>=5	#NULL!	#NULL!	#NULL!	#NULL!	#NULL!	#NULL!
476	49.1945	Male	No	SS/UC	1	0-2	0	0	100	100	0	0
476	49.1945	Male	No	SS/UC	2	3-4	25	25	100	100	0	0
476	49.1945	Male	No	SS/UC	3	>=5	#NULL!	#NULL!	#NULL!	#NULL!	#NULL!	#NULL!
478	35.5178	Male	No	SS/UC	1	0-2	0	0	100	100	0	0
478	35.5178	Male	No	SS/UC	2	3-4	33.33	0	66.67	33.33	0	0
478	35.5178	Male	No	SS/UC	3	>=5	100	100	100	100	#NULL!	#NULL!
479	31.2274	Male	No	SS/UC	1	0-2	#NULL!	#NULL!	#NULL!	#NULL!	#NULL!	#NULL!
479	31.2274	Male	No	SS/UC	2	3-4	0	0	100	100	0	0
479	31.2274	Male	No	SS/UC	3	>=5	50	40	100	90	28.57	28.57
480	43.1616	Male	No	SS/UC	1	0-2	0	0	100	100	0	0
480	43.1616	Male	No	SS/UC	2	3-4	0	0	100	100	0	0
480	43.1616	Male	No	SS/UC	3	>=5	#NULL!	#NULL!	#NULL!	#NULL!	#NULL!	#NULL!
481	54.1342	Male	No	SS/UC	1	0-2	0	0	0	0	0	0
481	54.1342	Male	No	SS/UC	2	3-4	0	0	50	25	0	0
481	54.1342	Male	No	SS/UC	3	>=5	#NULL!	#NULL!	#NULL!	#NULL!	#NULL!	#NULL!
482	31.8329	Female	No	SS/UC	1	0-2	#NULL!	#NULL!	#NULL!	#NULL!	#NULL!	#NULL!
482	31.8329	Female	No	SS/UC	2	3-4	0	0	100	66.67	50	0
482	31.8329	Female	No	SS/UC	3	>=5	0	0	85.71	85.71	100	83.33
485	28.3973	Female	No	SS/UC	1	0-2	0	0	100	100	100	100
485	28.3973	Female	No	SS/UC	2	3-4	0	0	100	100	100	100
485	28.3973	Female	No	SS/UC	3	>=5	50	50	100	100	50	50
487	31.789	Female	No	SS/UC	1	0-2	100	0	100	0	0	0
487	31.789	Female	No	SS/UC	2	3-4	100	0	100	100	0	0
487	31.789	Female	No	SS/UC	3	>=5	100	#NULL!	100	100	0	0
488	28.589	Male	No	SS/UC	1	0-2	#NULL!	#NULL!	#NULL!	#NULL!	#NULL!	#NULL!
488	28.589	Male	No	SS/UC	2	3-4	0	0	100	100	100	100
488	28.589	Male	No	SS/UC	3	>=5	50	10	10	10	100	77.78
490	39.1397	Male	No	SS/UC	1	0-2	#NULL!	#NULL!	#NULL!	#NULL!	#NULL!	#NULL!
490	39.1397	Male	No	SS/UC	2	3-4	0	0	66.67	66.67	66.67	0
490	39.1397	Male	No	SS/UC	3	>=5	20	0	20	0	40	0
491	34.3507	Female	No	SS/UC	1	0-2	#NULL!	#NULL!	#NULL!	#NULL!	#NULL!	#NULL!
491	34.3507	Female	No	SS/UC	2	3-4	#NULL!	#NULL!	#NULL!	#NULL!	#NULL!	#NULL!
491	34.3507	Female	No	SS/UC	3	>=5	0	0	100	80	80	80
492	39.5781	Female	No	SS/UC	1	0-2	#NULL!	#NULL!	#NULL!	#NULL!	#NULL!	#NULL!
492	39.5781	Female	No	SS/UC	2	3-4	0	0	100	100	100	0
492	39.5781	Female	No	SS/UC	3	>=5	0	0	100	66.67	100	66.67
493	52.9644	Male	No	SS/UC	1	0-2	#NULL!	#NULL!	#NULL!	#NULL!	#NULL!	#NULL!
493	52.9644	Male	No	SS/UC	2	3-4	#NULL!	#NULL!	#NULL!	#NULL!	#NULL!	#NULL!
493	52.9644	Male	No	SS/UC	3	>=5	11.11	11.11	55.56	55.56	0	0
494	39.4027	Male	No	SS/UC	1	0-2	#NULL!	#NULL!	#NULL!	#NULL!	#NULL!	#NULL!
494	39.4027	Male	No	SS/UC	2	3-4	#NULL!	#NULL!	#NULL!	#NULL!	#NULL!	#NULL!
494	39.4027	Male	No	SS/UC	3	>=5	0	0	60	20	100	60
496	35.9233	Male	No	SS/UC	1	0-2	#NULL!	#NULL!	#NULL!	#NULL!	#NULL!	#NULL!
496	35.9233	Male	No	SS/UC	2	3-4	0	0	100	100	100	100
496	35.9233	Male	No	SS/UC	3	>=5	50	0	100	100	100	100
497	29.126	Male	No	SS/UC	1	0-2	#NULL!	#NULL!	#NULL!	#NULL!	#NULL!	#NULL!
497	29.126	Male	No	SS/UC	2	3-4	#NULL!	#NULL!	#NULL!	#NULL!	#NULL!	#NULL!
497	29.126	Male	No	SS/UC	3	>=5	30	20	60	40	60	40
498	38.7699	Female	No	SS/UC	1	0-2	#NULL!	#NULL!	#NULL!	#NULL!	#NULL!	#NULL!
498	38.7699	Female	No	SS/UC	2	3-4	#NULL!	#NULL!	#NULL!	#NULL!	#NULL!	#NULL!
498	38.7699	Female	No	SS/UC	3	>=5	0	0	28.57	28.57	33.33	16.67
499	27.7288	Female	No	SS/UC	1	0-2	0	0	100	0	#NULL!	#NULL!
499	27.7288	Female	No	SS/UC	2	3-4	25	0	75	75	0	0
499	27.7288	Female	No	SS/UC	3	>=5	33.33	0	66.67	66.67	0	0
511	70.3068	Female	Yes	SS/UC	1	0-2	0	0	60	60	0	0
511	70.3068	Female	Yes	SS/UC	2	3-4	0	0	33.33	33.33	0	0
511	70.3068	Female	Yes	SS/UC	3	>=5	0	0	0	0	0	0
523	66.9562	Male	No	SS/UC	1	0-2	#NULL!	#NULL!	#NULL!	#NULL!	#NULL!	#NULL!
523	66.9562	Male	No	SS/UC	2	3-4	#NULL!	#NULL!	#NULL!	#NULL!	#NULL!	#NULL!
523	66.9562	Male	No	SS/UC	3	>=5	0	0	73.33	66.67	0	0
526	51.1205	Male	Yes	SS/UC	1	0-2	0	0	28.57	0	0	0
526	51.1205	Male	Yes	SS/UC	2	3-4	0	0	0	0	0	0
526	51.1205	Male	Yes	SS/UC	3	>=5	#NULL!	#NULL!	#NULL!	#NULL!	#NULL!	#NULL!
536	45.1726	Female	No	SS/UC	1	0-2	0	0	33.33	33.33	0	0
536	45.1726	Female	No	SS/UC	2	3-4	0	0	100	100	60	0
536	45.1726	Female	No	SS/UC	3	>=5	0	0	83.33	83.33	50	0
539	44.6055	Male	No	SS/UC	1	0-2	0	0	80	40	0	0
539	44.6055	Male	No	SS/UC	2	3-4	50	25	25	0	0	0
539	44.6055	Male	No	SS/UC	3	>=5	0	0	75	50	100	50
540	39.2438	Male	No	SS/UC	1	0-2	0	0	100	100	40	0
540	39.2438	Male	No	SS/UC	2	3-4	0	0	100	100	100	80
540	39.2438	Male	No	SS/UC	3	>=5	30	0	100	80	100	80
541	51.9726	Female	No	SS/UC	1	0-2	#NULL!	#NULL!	#NULL!	#NULL!	#NULL!	#NULL!
541	51.9726	Female	No	SS/UC	2	3-4	#NULL!	#NULL!	#NULL!	#NULL!	#NULL!	#NULL!
541	51.9726	Female	No	SS/UC	3	>=5	17.65	5.88	94.12	88.24	41.18	0
555	66.526	Female	No	SS/UC	1	0-2	#NULL!	#NULL!	#NULL!	#NULL!	#NULL!	#NULL!
555	66.526	Female	No	SS/UC	2	3-4	#NULL!	#NULL!	#NULL!	#NULL!	#NULL!	#NULL!
555	66.526	Female	No	SS/UC	3	>=5	4.17	0	29.17	12.5	25	0
557	71.1616	Female	Yes	SS/UC	1	0-2	0	0	0	0	0	0
557	71.1616	Female	Yes	SS/UC	2	3-4	33.33	0	33.33	16.67	0	0
557	71.1616	Female	Yes	SS/UC	3	>=5	#NULL!	#NULL!	#NULL!	#NULL!	#NULL!	#NULL!
567	40.9836	Female	No	SS/UC	1	0-2	#NULL!	#NULL!	#NULL!	#NULL!	#NULL!	#NULL!
567	40.9836	Female	No	SS/UC	2	3-4	0	0	100	100	100	50
567	40.9836	Female	No	SS/UC	3	>=5	75	50	100	87.5	100	83.33
568	55.7781	Male	Yes	SS/UC	1	0-2	0	0	100	100	42.86	28.57
568	55.7781	Male	Yes	SS/UC	2	3-4	0	0	66.67	50	100	100
568	55.7781	Male	Yes	SS/UC	3	>=5	0	0	0	0	100	50
569	52.5425	Male	Yes	SS/UC	1	0-2	#NULL!	#NULL!	#NULL!	#NULL!	#NULL!	#NULL!
569	52.5425	Male	Yes	SS/UC	2	3-4	#NULL!	#NULL!	#NULL!	#NULL!	#NULL!	#NULL!
569	52.5425	Male	Yes	SS/UC	3	>=5	25	0	75	37.5	100	62.5
571	81.1973	Male	No	SS/UC	1	0-2	0	0	0	0	0	0
571	81.1973	Male	No	SS/UC	2	3-4	0	0	42.86	28.57	0	0
571	81.1973	Male	No	SS/UC	3	>=5	0	0	100	100	0	0
575	59.5699	Female	No	SS/UC	1	0-2	50	0	50	50	50	0
575	59.5699	Female	No	SS/UC	2	3-4	25	0	75	75	75	0
575	59.5699	Female	No	SS/UC	3	>=5	#NULL!	#NULL!	#NULL!	#NULL!	#NULL!	#NULL!
577	51.2822	Female	No	SS/UC	1	0-2	#NULL!	#NULL!	#NULL!	#NULL!	#NULL!	#NULL!
577	51.2822	Female	No	SS/UC	2	3-4	#NULL!	#NULL!	#NULL!	#NULL!	#NULL!	#NULL!
577	51.2822	Female	No	SS/UC	3	>=5	100	66.67	41.67	8.33	41.67	8.33
578	29.8493	Male	No	SS/UC	1	0-2	0	0	0	0	0	0
578	29.8493	Male	No	SS/UC	2	3-4	0	0	50	25	25	0
578	29.8493	Male	No	SS/UC	3	>=5	16.67	0	33.33	16.67	33.33	0
582	77.263	Male	Yes	SS/UC	1	0-2	#NULL!	#NULL!	#NULL!	#NULL!	#NULL!	#NULL!
582	77.263	Male	Yes	SS/UC	2	3-4	#NULL!	#NULL!	#NULL!	#NULL!	#NULL!	#NULL!
582	77.263	Male	Yes	SS/UC	3	>=5	6.67	0	33.33	20	0	0
583	54.8685	Female	No	SS/UC	1	0-2	#NULL!	#NULL!	#NULL!	#NULL!	#NULL!	#NULL!
583	54.8685	Female	No	SS/UC	2	3-4	#NULL!	#NULL!	#NULL!	#NULL!	#NULL!	#NULL!
583	54.8685	Female	No	SS/UC	3	>=5	90.91	54.55	45.45	36.36	100	87.5
585	19.8822	Female	No	SS/UC	1	0-2	0	0	0	0	0	0
585	19.8822	Female	No	SS/UC	2	3-4	25	25	25	25	0	0
585	19.8822	Female	No	SS/UC	3	>=5	100	0	0	0	0	0
587	62.811	Male	Yes	SS/UC	1	0-2	#NULL!	#NULL!	#NULL!	#NULL!	#NULL!	#NULL!
587	62.811	Male	Yes	SS/UC	2	3-4	#NULL!	#NULL!	#NULL!	#NULL!	#NULL!	#NULL!
587	62.811	Male	Yes	SS/UC	3	>=5	27.27	9.09	9.09	0	0	0
588	23.4603	Female	No	SS/UC	1	0-2	0	0	50	50	0	0
588	23.4603	Female	No	SS/UC	2	3-4	0	0	50	50	50	0
588	23.4603	Female	No	SS/UC	3	>=5	42.86	0	71.43	71.43	0	0
590	39.7452	Male	No	SS/UC	1	0-2	0	0	100	100	#NULL!	#NULL!
590	39.7452	Male	No	SS/UC	2	3-4	25	25	100	75	25	25
590	39.7452	Male	No	SS/UC	3	>=5	25	25	75	75	75	25
591	42.6877	Male	No	SS/UC	1	0-2	0	0	33.33	33.33	0	0
591	42.6877	Male	No	SS/UC	2	3-4	25	25	100	75	25	0
591	42.6877	Male	No	SS/UC	3	>=5	66.67	66.67	66.67	33.33	0	0
592	32.0247	Male	No	SS/UC	1	0-2	#NULL!	#NULL!	#NULL!	#NULL!	#NULL!	#NULL!
592	32.0247	Male	No	SS/UC	2	3-4	#NULL!	#NULL!	#NULL!	#NULL!	#NULL!	#NULL!
592	32.0247	Male	No	SS/UC	3	>=5	0	0	50	30	0	0
593	33.9644	Female	Yes	SS/UC	1	0-2	0	0	100	0	0	0
593	33.9644	Female	Yes	SS/UC	2	3-4	0	0	33.33	33.33	33.33	0
593	33.9644	Female	Yes	SS/UC	3	>=5	0	0	100	100	100	100
594	24.3397	Male	No	SS/UC	1	0-2	33.33	33.33	66.67	33.33	0	0
594	24.3397	Male	No	SS/UC	2	3-4	40	0	20	0	80	20
594	24.3397	Male	No	SS/UC	3	>=5	0	0	75	75	100	100
598	64.2822	Female	No	SS/UC	1	0-2	66.67	50	83.33	83.33	16.67	0
598	64.2822	Female	No	SS/UC	2	3-4	60	20	83.33	50	83.33	66.67
598	64.2822	Female	No	SS/UC	3	>=5	50	0	100	100	100	0
599	54.7014	Male	No	SS/UC	1	0-2	#NULL!	#NULL!	#NULL!	#NULL!	#NULL!	#NULL!
599	54.7014	Male	No	SS/UC	2	3-4	25	0	100	100	0	0
599	54.7014	Male	No	SS/UC	3	>=5	#NULL!	#NULL!	#NULL!	#NULL!	#NULL!	#NULL!
600	37.6055	Female	No	SS/UC	1	0-2	0	0	100	100	50	0
600	37.6055	Female	No	SS/UC	2	3-4	66.67	0	100	100	100	100
600	37.6055	Female	No	SS/UC	3	>=5	0	0	100	50	100	100
603	42.6712	Male	No	SS/UC	1	0-2	#NULL!	#NULL!	#NULL!	#NULL!	#NULL!	#NULL!
603	42.6712	Male	No	SS/UC	2	3-4	33.33	33.33	100	100	0	0
603	42.6712	Male	No	SS/UC	3	>=5	83.33	50	100	100	50	33.33
605	45.8575	Male	Yes	SS/UC	1	0-2	0	0	0	0	0	0
605	45.8575	Male	Yes	SS/UC	2	3-4	40	40	40	0	0	0
605	45.8575	Male	Yes	SS/UC	3	>=5	0	0	40	40	20	0
606	34.8	Male	No	SS/UC	1	0-2	0	0	100	100	0	0
606	34.8	Male	No	SS/UC	2	3-4	0	0	75	75	50	0
606	34.8	Male	No	SS/UC	3	>=5	0	0	100	100	0	0
608	52.4466	Male	No	SS/UC	1	0-2	0	0	100	100	66.67	0
608	52.4466	Male	No	SS/UC	2	3-4	0	0	100	100	100	100
608	52.4466	Male	No	SS/UC	3	>=5	0	0	0	0	100	100
609	35.6877	Female	No	SS/UC	1	0-2	0	0	0	0	0	0
609	35.6877	Female	No	SS/UC	2	3-4	50	0	100	50	0	0
609	35.6877	Female	No	SS/UC	3	>=5	0	0	50	50	0	0
610	32.7671	Female	No	SS/UC	1	0-2	0	0	100	66.67	0	0
610	32.7671	Female	No	SS/UC	2	3-4	#NULL!	#NULL!	#NULL!	#NULL!	#NULL!	#NULL!
610	32.7671	Female	No	SS/UC	3	>=5	100	0	#NULL!	#NULL!	0	0
611	35.1562	Female	No	SS/UC	1	0-2	#NULL!	#NULL!	#NULL!	#NULL!	#NULL!	#NULL!
611	35.1562	Female	No	SS/UC	2	3-4	#NULL!	#NULL!	#NULL!	#NULL!	#NULL!	#NULL!
611	35.1562	Female	No	SS/UC	3	>=5	0	0	14.29	0	100	100
612	38.3315	Female	No	SS/UC	1	0-2	100	100	100	100	0	0
612	38.3315	Female	No	SS/UC	2	3-4	100	0	100	0	0	0
612	38.3315	Female	No	SS/UC	3	>=5	100	0	100	100	0	0
615	22.6055	Female	No	SS/UC	1	0-2	0	0	100	66.67	100	66.67
615	22.6055	Female	No	SS/UC	2	3-4	0	0	100	100	100	100
615	22.6055	Female	No	SS/UC	3	>=5	#NULL!	#NULL!	#NULL!	#NULL!	#NULL!	#NULL!
616	34.6438	Female	Yes	SS/UC	1	0-2	50	0	0	0	0	0
616	34.6438	Female	Yes	SS/UC	2	3-4	0	0	0	0	0	0
616	34.6438	Female	Yes	SS/UC	3	>=5	#NULL!	#NULL!	#NULL!	#NULL!	#NULL!	#NULL!
617	48.7205	Female	No	SS/UC	1	0-2	50	50	100	100	100	100
617	48.7205	Female	No	SS/UC	2	3-4	0	0	50	0	100	100
617	48.7205	Female	No	SS/UC	3	>=5	#NULL!	#NULL!	#NULL!	#NULL!	#NULL!	#NULL!
618	39.926	Female	No	SS/UC	1	0-2	#NULL!	#NULL!	#NULL!	#NULL!	#NULL!	#NULL!
618	39.926	Female	No	SS/UC	2	3-4	0	0	100	100	100	80
618	39.926	Female	No	SS/UC	3	>=5	#NULL!	#NULL!	#NULL!	#NULL!	#NULL!	#NULL!
619	28.7315	Male	No	SS/UC	1	0-2	0	0	33.33	0	0	0
619	28.7315	Male	No	SS/UC	2	3-4	0	0	50	0	0	0
619	28.7315	Male	No	SS/UC	3	>=5	#NULL!	#NULL!	#NULL!	#NULL!	#NULL!	#NULL!
620	25.8192	Female	No	SS/UC	1	0-2	50	16.67	100	100	0	0
620	25.8192	Female	No	SS/UC	2	3-4	0	0	100	100	0	0
620	25.8192	Female	No	SS/UC	3	>=5	0	0	100	100	100	0
621	57.4192	Male	No	SS/UC	1	0-2	0	0	33.33	33.33	0	0
621	57.4192	Male	No	SS/UC	2	3-4	0	0	100	50	0	0
621	57.4192	Male	No	SS/UC	3	>=5	#NULL!	#NULL!	#NULL!	#NULL!	#NULL!	#NULL!
622	37.7151	Male	Yes	SS/UC	1	0-2	0	0	50	50	0	0
622	37.7151	Male	Yes	SS/UC	2	3-4	0	0	100	100	0	0
622	37.7151	Male	Yes	SS/UC	3	>=5	0	0	100	100	100	100
623	26.2356	Male	No	SS/UC	1	0-2	#NULL!	#NULL!	#NULL!	#NULL!	#NULL!	#NULL!
623	26.2356	Male	No	SS/UC	2	3-4	#NULL!	#NULL!	#NULL!	#NULL!	#NULL!	#NULL!
623	26.2356	Male	No	SS/UC	3	>=5	14.29	0	100	85.71	57.14	0
624	30.3096	Female	No	SS/UC	1	0-2	0	0	0	0	0	0
624	30.3096	Female	No	SS/UC	2	3-4	100	50	0	0	0	0
624	30.3096	Female	No	SS/UC	3	>=5	#NULL!	#NULL!	#NULL!	#NULL!	#NULL!	#NULL!
627	48.263	Female	No	SS/UC	1	0-2	0	0	66.67	33.33	0	0
627	48.263	Female	No	SS/UC	2	3-4	0	0	100	100	0	0
627	48.263	Female	No	SS/UC	3	>=5	#NULL!	#NULL!	#NULL!	#NULL!	#NULL!	#NULL!
629	52.3644	Female	No	SS/UC	1	0-2	66.67	0	50	25	0	0
629	52.3644	Female	No	SS/UC	2	3-4	100	100	100	0	100	0
629	52.3644	Female	No	SS/UC	3	>=5	#NULL!	#NULL!	#NULL!	#NULL!	#NULL!	#NULL!
630	47.9918	Male	No	SS/UC	1	0-2	#NULL!	#NULL!	#NULL!	#NULL!	#NULL!	#NULL!
630	47.9918	Male	No	SS/UC	2	3-4	#NULL!	#NULL!	#NULL!	#NULL!	#NULL!	#NULL!
630	47.9918	Male	No	SS/UC	3	>=5	50	50	75	75	100	100
632	40.3918	Female	No	SS/UC	1	0-2	0	0	100	100	100	0
632	40.3918	Female	No	SS/UC	2	3-4	0	0	100	100	100	66.67
632	40.3918	Female	No	SS/UC	3	>=5	33.33	33.33	0	0	100	100
633	25.0767	Female	No	SS/UC	1	0-2	0	0	100	100	100	0
633	25.0767	Female	No	SS/UC	2	3-4	0	0	66.67	66.67	100	100
633	25.0767	Female	No	SS/UC	3	>=5	#NULL!	#NULL!	#NULL!	#NULL!	#NULL!	#NULL!
634	47.8822	Female	No	SS/UC	1	0-2	#NULL!	#NULL!	#NULL!	#NULL!	#NULL!	#NULL!
634	47.8822	Female	No	SS/UC	2	3-4	#NULL!	#NULL!	#NULL!	#NULL!	#NULL!	#NULL!
634	47.8822	Female	No	SS/UC	3	>=5	50	25	100	75	0	0
635	45.6466	Female	Yes	SS/UC	1	0-2	0	0	33.33	33.33	66.67	0
635	45.6466	Female	Yes	SS/UC	2	3-4	0	0	100	100	100	0
635	45.6466	Female	Yes	SS/UC	3	>=5	#NULL!	#NULL!	#NULL!	#NULL!	#NULL!	#NULL!
637	43.5425	Female	No	SS/UC	1	0-2	#NULL!	#NULL!	#NULL!	#NULL!	#NULL!	#NULL!
637	43.5425	Female	No	SS/UC	2	3-4	50	50	50	50	50	0
637	43.5425	Female	No	SS/UC	3	>=5	33.33	33.33	100	66.67	100	100
639	33.737	Female	No	SS/UC	1	0-2	#NULL!	#NULL!	#NULL!	#NULL!	#NULL!	#NULL!
639	33.737	Female	No	SS/UC	2	3-4	50	50	50	50	0	0
639	33.737	Female	No	SS/UC	3	>=5	0	0	100	0	100	50
715	45.7342	Male	No	SS/UC	1	0-2	#NULL!	#NULL!	#NULL!	#NULL!	#NULL!	#NULL!
715	45.7342	Male	No	SS/UC	2	3-4	50	0	100	66.67	100	100
715	45.7342	Male	No	SS/UC	3	>=5	100	0	100	100	100	100
727	43.4795	Male	No	SS/UC	1	0-2	16.67	0	100	66.67	100	100
727	43.4795	Male	No	SS/UC	2	3-4	66.67	0	100	66.67	100	100
727	43.4795	Male	No	SS/UC	3	>=5	#NULL!	#NULL!	#NULL!	#NULL!	#NULL!	#NULL!
737	30.263	Male	No	SS/UC	1	0-2	#NULL!	#NULL!	#NULL!	#NULL!	#NULL!	#NULL!
737	30.263	Male	No	SS/UC	2	3-4	0	0	100	80	100	100
737	30.263	Male	No	SS/UC	3	>=5	0	0	0	0	50	0
746	46.5562	Female	No	SS/UC	1	0-2	50	0	0	0	#NULL!	#NULL!
746	46.5562	Female	No	SS/UC	2	3-4	0	0	100	0	100	100
746	46.5562	Female	No	SS/UC	3	>=5	#NULL!	#NULL!	#NULL!	#NULL!	#NULL!	#NULL!
750	42.0301	Female	No	SS/UC	1	0-2	#NULL!	#NULL!	#NULL!	#NULL!	#NULL!	#NULL!
750	42.0301	Female	No	SS/UC	2	3-4	#NULL!	#NULL!	#NULL!	#NULL!	#NULL!	#NULL!
750	42.0301	Female	No	SS/UC	3	>=5	100	75	75	50	33.33	33.33
751	36.5973	Male	No	SS/UC	1	0-2	#NULL!	#NULL!	#NULL!	#NULL!	#NULL!	#NULL!
751	36.5973	Male	No	SS/UC	2	3-4	#NULL!	#NULL!	#NULL!	#NULL!	#NULL!	#NULL!
751	36.5973	Male	No	SS/UC	3	>=5	87.5	50	87.5	50	100	100
755	60.4438	Male	Yes	SS/UC	1	0-2	#NULL!	#NULL!	#NULL!	#NULL!	#NULL!	#NULL!
755	60.4438	Male	Yes	SS/UC	2	3-4	#NULL!	#NULL!	#NULL!	#NULL!	#NULL!	#NULL!
755	60.4438	Male	Yes	SS/UC	3	>=5	0	0	50	0	100	100
763	33.074	Male	Yes	SS/UC	1	0-2	#NULL!	#NULL!	#NULL!	#NULL!	#NULL!	#NULL!
763	33.074	Male	Yes	SS/UC	2	3-4	#NULL!	#NULL!	#NULL!	#NULL!	#NULL!	#NULL!
763	33.074	Male	Yes	SS/UC	3	>=5	0	0	66.67	66.67	100	100
764	39.3945	Male	No	SS/UC	1	0-2	#NULL!	#NULL!	#NULL!	#NULL!	#NULL!	#NULL!
764	39.3945	Male	No	SS/UC	2	3-4	#NULL!	#NULL!	#NULL!	#NULL!	#NULL!	#NULL!
764	39.3945	Male	No	SS/UC	3	>=5	50	25	100	100	100	100
767	57.0466	Male	No	SS/UC	1	0-2	#NULL!	#NULL!	#NULL!	#NULL!	#NULL!	#NULL!
767	57.0466	Male	No	SS/UC	2	3-4	#NULL!	#NULL!	#NULL!	#NULL!	#NULL!	#NULL!
767	57.0466	Male	No	SS/UC	3	>=5	33.33	0	50	25	100	100
769	33.5397	Male	No	SS/UC	1	0-2	#NULL!	#NULL!	#NULL!	#NULL!	#NULL!	#NULL!
769	33.5397	Male	No	SS/UC	2	3-4	#NULL!	#NULL!	#NULL!	#NULL!	#NULL!	#NULL!
769	33.5397	Male	No	SS/UC	3	>=5	25	0	100	100	100	100
770	41.5863	Male	No	SS/UC	1	0-2	#NULL!	#NULL!	#NULL!	#NULL!	#NULL!	#NULL!
770	41.5863	Male	No	SS/UC	2	3-4	0	0	66.67	66.67	100	100
770	41.5863	Male	No	SS/UC	3	>=5	0	0	60	40	100	100
774	45.0274	Female	Yes	SS/UC	1	0-2	#NULL!	#NULL!	#NULL!	#NULL!	#NULL!	#NULL!
774	45.0274	Female	Yes	SS/UC	2	3-4	#NULL!	#NULL!	#NULL!	#NULL!	#NULL!	#NULL!
774	45.0274	Female	Yes	SS/UC	3	>=5	100	40	50	0	100	100
778	25.4932	Female	No	SS/UC	1	0-2	#NULL!	#NULL!	#NULL!	#NULL!	#NULL!	#NULL!
778	25.4932	Female	No	SS/UC	2	3-4	100	25	100	100	100	100
778	25.4932	Female	No	SS/UC	3	>=5	100	100	50	50	100	100
780	36.4438	Male	No	SS/UC	1	0-2	#NULL!	#NULL!	#NULL!	#NULL!	#NULL!	#NULL!
780	36.4438	Male	No	SS/UC	2	3-4	#NULL!	#NULL!	#NULL!	#NULL!	#NULL!	#NULL!
780	36.4438	Male	No	SS/UC	3	>=5	0	0	100	80	100	100
781	49.4356	Female	No	SS/UC	1	0-2	#NULL!	#NULL!	#NULL!	#NULL!	#NULL!	#NULL!
781	49.4356	Female	No	SS/UC	2	3-4	#NULL!	#NULL!	#NULL!	#NULL!	#NULL!	#NULL!
781	49.4356	Female	No	SS/UC	3	>=5	100	100	77.78	77.78	88.89	77.78
786	35.9233	Male	No	SS/UC	1	0-2	#NULL!	#NULL!	#NULL!	#NULL!	#NULL!	#NULL!
786	35.9233	Male	No	SS/UC	2	3-4	#NULL!	#NULL!	#NULL!	#NULL!	#NULL!	#NULL!
786	35.9233	Male	No	SS/UC	3	>=5	0	0	100	100	100	100
787	44.2301	Female	No	SS/UC	1	0-2	#NULL!	#NULL!	#NULL!	#NULL!	#NULL!	#NULL!
787	44.2301	Female	No	SS/UC	2	3-4	#NULL!	#NULL!	#NULL!	#NULL!	#NULL!	#NULL!
787	44.2301	Female	No	SS/UC	3	>=5	57.14	57.14	83.33	66.67	100	100
793	53.3753	Male	No	SS/UC	1	0-2	#NULL!	#NULL!	#NULL!	#NULL!	#NULL!	#NULL!
793	53.3753	Male	No	SS/UC	2	3-4	100	100	100	100	#NULL!	#NULL!
793	53.3753	Male	No	SS/UC	3	>=5	100	100	83.33	33.33	100	100
796	33.1562	Male	Yes	SS/UC	1	0-2	#NULL!	#NULL!	#NULL!	#NULL!	#NULL!	#NULL!
796	33.1562	Male	Yes	SS/UC	2	3-4	0	0	100	100	100	66.67
796	33.1562	Male	Yes	SS/UC	3	>=5	0	0	100	80	100	100
800	25.7616	Female	No	SS/UC	1	0-2	0	0	100	100	100	100
800	25.7616	Female	No	SS/UC	2	3-4	20	20	100	60	100	100
800	25.7616	Female	No	SS/UC	3	>=5	#NULL!	#NULL!	#NULL!	#NULL!	#NULL!	#NULL!
801	31.1068	Male	No	SS/UC	1	0-2	#NULL!	#NULL!	#NULL!	#NULL!	#NULL!	#NULL!
801	31.1068	Male	No	SS/UC	2	3-4	#NULL!	#NULL!	#NULL!	#NULL!	#NULL!	#NULL!
801	31.1068	Male	No	SS/UC	3	>=5	50	0	25	25	100	100
807	27.1178	Male	No	SS/UC	1	0-2	#NULL!	#NULL!	#NULL!	#NULL!	#NULL!	#NULL!
807	27.1178	Male	No	SS/UC	2	3-4	#NULL!	#NULL!	#NULL!	#NULL!	#NULL!	#NULL!
807	27.1178	Male	No	SS/UC	3	>=5	33.33	33.33	100	83.33	100	100
809	38.3233	Female	No	SS/UC	1	0-2	#NULL!	#NULL!	#NULL!	#NULL!	#NULL!	#NULL!
809	38.3233	Female	No	SS/UC	2	3-4	#NULL!	#NULL!	#NULL!	#NULL!	#NULL!	#NULL!
809	38.3233	Female	No	SS/UC	3	>=5	100	16.67	100	50	100	100
811	66.1123	Female	No	SS/UC	1	0-2	0	0	100	100	100	0
811	66.1123	Female	No	SS/UC	2	3-4	0	0	100	60	100	0
811	66.1123	Female	No	SS/UC	3	>=5	0	0	50	50	100	50
812	38.1041	Male	No	SS/UC	1	0-2	#NULL!	#NULL!	#NULL!	#NULL!	#NULL!	#NULL!
812	38.1041	Male	No	SS/UC	2	3-4	#NULL!	#NULL!	#NULL!	#NULL!	#NULL!	#NULL!
812	38.1041	Male	No	SS/UC	3	>=5	25	0	87.5	87.5	100	100
814	44.7233	Female	Yes	SS/UC	1	0-2	#NULL!	#NULL!	#NULL!	#NULL!	#NULL!	#NULL!
814	44.7233	Female	Yes	SS/UC	2	3-4	#NULL!	#NULL!	#NULL!	#NULL!	#NULL!	#NULL!
814	44.7233	Female	Yes	SS/UC	3	>=5	0	0	25	0	100	87.5
820	29.5589	Female	No	SS/UC	1	0-2	#NULL!	#NULL!	#NULL!	#NULL!	#NULL!	#NULL!
820	29.5589	Female	No	SS/UC	2	3-4	#NULL!	#NULL!	#NULL!	#NULL!	#NULL!	#NULL!
820	29.5589	Female	No	SS/UC	3	>=5	100	80	75	75	100	100
825	28.263	Male	No	SS/UC	1	0-2	#NULL!	#NULL!	#NULL!	#NULL!	#NULL!	#NULL!
825	28.263	Male	No	SS/UC	2	3-4	#NULL!	#NULL!	#NULL!	#NULL!	#NULL!	#NULL!
825	28.263	Male	No	SS/UC	3	>=5	85.71	71.43	100	85.71	100	100
828	33.6329	Male	No	SS/UC	1	0-2	#NULL!	#NULL!	#NULL!	#NULL!	#NULL!	#NULL!
828	33.6329	Male	No	SS/UC	2	3-4	75	25	100	100	100	66.67
828	33.6329	Male	No	SS/UC	3	>=5	0	0	66.67	66.67	100	100
831	40.0082	Female	No	SS/UC	1	0-2	100	100	100	100	100	100
831	40.0082	Female	No	SS/UC	2	3-4	66.67	0	100	100	100	100
831	40.0082	Female	No	SS/UC	3	>=5	#NULL!	#NULL!	#NULL!	#NULL!	#NULL!	#NULL!
832	29.0082	Female	No	SS/UC	1	0-2	0	0	100	100	100	100
832	29.0082	Female	No	SS/UC	2	3-4	0	0	66.67	33.33	33.33	0
832	29.0082	Female	No	SS/UC	3	>=5	100	100	100	100	100	100
833	36.1973	Male	No	SS/UC	1	0-2	0	0	100	80	100	80
833	36.1973	Male	No	SS/UC	2	3-4	100	0	100	100	100	100
833	36.1973	Male	No	SS/UC	3	>=5	#NULL!	#NULL!	#NULL!	#NULL!	#NULL!	#NULL!
835	33.6274	Female	No	SS/UC	1	0-2	100	100	#NULL!	#NULL!	#NULL!	#NULL!
835	33.6274	Female	No	SS/UC	2	3-4	#NULL!	#NULL!	80	80	100	100
835	33.6274	Female	No	SS/UC	3	>=5	#NULL!	#NULL!	#NULL!	#NULL!	#NULL!	#NULL!
836	55.4247	Male	Yes	SS/UC	1	0-2	#NULL!	#NULL!	#NULL!	#NULL!	#NULL!	#NULL!
836	55.4247	Male	Yes	SS/UC	2	3-4	#NULL!	#NULL!	#NULL!	#NULL!	#NULL!	#NULL!
836	55.4247	Male	Yes	SS/UC	3	>=5	100	75	66.67	33.33	100	100
837	25.0822	Male	No	SS/UC	1	0-2	50	50	100	100	0	0
837	25.0822	Male	No	SS/UC	2	3-4	50	16.67	100	100	66.67	50
837	25.0822	Male	No	SS/UC	3	>=5	0	0	100	100	100	100
839	27.6767	Female	No	SS/UC	1	0-2	0	0	100	100	100	100
839	27.6767	Female	No	SS/UC	2	3-4	0	0	100	100	100	100
839	27.6767	Female	No	SS/UC	3	>=5	#NULL!	#NULL!	#NULL!	#NULL!	#NULL!	#NULL!
843	39.0247	Male	No	SS/UC	1	0-2	0	0	100	100	66.67	33.33
843	39.0247	Male	No	SS/UC	2	3-4	0	0	100	100	100	100
843	39.0247	Male	No	SS/UC	3	>=5	#NULL!	#NULL!	#NULL!	#NULL!	#NULL!	#NULL!
845	34.0219	Male	No	SS/UC	1	0-2	#NULL!	#NULL!	#NULL!	#NULL!	#NULL!	#NULL!
845	34.0219	Male	No	SS/UC	2	3-4	#NULL!	#NULL!	#NULL!	#NULL!	#NULL!	#NULL!
845	34.0219	Male	No	SS/UC	3	>=5	54.55	27.27	80	70	88.89	55.56
847	26.2192	Male	No	SS/UC	1	0-2	50	25	50	25	0	0
847	26.2192	Male	No	SS/UC	2	3-4	20	0	100	100	100	80
847	26.2192	Male	No	SS/UC	3	>=5	#NULL!	#NULL!	#NULL!	#NULL!	#NULL!	#NULL!
850	45.8411	Female	No	SS/UC	1	0-2	0	0	100	100	50	0
850	45.8411	Female	No	SS/UC	2	3-4	66.67	33.33	100	100	50	0
850	45.8411	Female	No	SS/UC	3	>=5	100	100	66.67	66.67	100	100
854	24.7342	Female	No	SS/UC	1	0-2	0	0	50	50	100	100
854	24.7342	Female	No	SS/UC	2	3-4	75	25	100	100	100	100
854	24.7342	Female	No	SS/UC	3	>=5	#NULL!	#NULL!	#NULL!	#NULL!	#NULL!	#NULL!
855	57.1452	Male	No	SS/UC	1	0-2	100	83.33	80	80	100	100
855	57.1452	Male	No	SS/UC	2	3-4	100	33.33	66.67	0	100	100
855	57.1452	Male	No	SS/UC	3	>=5	#NULL!	#NULL!	#NULL!	#NULL!	#NULL!	#NULL!
858	30.137	Male	No	SS/UC	1	0-2	#NULL!	#NULL!	#NULL!	#NULL!	#NULL!	#NULL!
858	30.137	Male	No	SS/UC	2	3-4	16.67	0	100	100	100	100
858	30.137	Male	No	SS/UC	3	>=5	#NULL!	#NULL!	#NULL!	#NULL!	#NULL!	#NULL!
859	39.4027	Male	No	SS/UC	1	0-2	0	0	66.67	33.33	100	50
859	39.4027	Male	No	SS/UC	2	3-4	0	0	50	0	100	100
859	39.4027	Male	No	SS/UC	3	>=5	#NULL!	#NULL!	#NULL!	#NULL!	#NULL!	#NULL!
860	34.6301	Male	No	SS/UC	1	0-2	#NULL!	#NULL!	#NULL!	#NULL!	#NULL!	#NULL!
860	34.6301	Male	No	SS/UC	2	3-4	0	0	100	75	100	100
860	34.6301	Male	No	SS/UC	3	>=5	#NULL!	#NULL!	#NULL!	#NULL!	#NULL!	#NULL!
864	46.0904	Male	No	SS/UC	1	0-2	100	33.33	100	100	100	50
864	46.0904	Male	No	SS/UC	2	3-4	100	100	100	100	100	100
864	46.0904	Male	No	SS/UC	3	>=5	#NULL!	#NULL!	#NULL!	#NULL!	#NULL!	#NULL!
865	44.3973	Female	Yes	SS/UC	1	0-2	#NULL!	#NULL!	#NULL!	#NULL!	#NULL!	#NULL!
865	44.3973	Female	Yes	SS/UC	2	3-4	#NULL!	#NULL!	#NULL!	#NULL!	#NULL!	#NULL!
865	44.3973	Female	Yes	SS/UC	3	>=5	100	100	75	75	100	75
866	40.474	Male	No	SS/UC	1	0-2	#NULL!	#NULL!	#NULL!	#NULL!	#NULL!	#NULL!
866	40.474	Male	No	SS/UC	2	3-4	100	66.67	100	100	100	100
866	40.474	Male	No	SS/UC	3	>=5	100	100	100	100	100	100
868	34.7507	Male	No	SS/UC	1	0-2	0	0	100	0	100	100
868	34.7507	Male	No	SS/UC	2	3-4	0	0	20	20	100	100
868	34.7507	Male	No	SS/UC	3	>=5	#NULL!	#NULL!	#NULL!	#NULL!	#NULL!	#NULL!
869	51.3671	Female	No	SS/UC	1	0-2	#NULL!	#NULL!	#NULL!	#NULL!	#NULL!	#NULL!
869	51.3671	Female	No	SS/UC	2	3-4	100	33.33	100	66.67	100	33.33
869	51.3671	Female	No	SS/UC	3	>=5	100	100	100	100	100	100
871	45.737	Male	No	SS/UC	1	0-2	#NULL!	#NULL!	#NULL!	#NULL!	#NULL!	#NULL!
871	45.737	Male	No	SS/UC	2	3-4	#NULL!	#NULL!	#NULL!	#NULL!	#NULL!	#NULL!
871	45.737	Male	No	SS/UC	3	>=5	100	75	80	60	100	20
877	63.0274	Male	Yes	SS/UC	1	0-2	#NULL!	#NULL!	#NULL!	#NULL!	#NULL!	#NULL!
877	63.0274	Male	Yes	SS/UC	2	3-4	#NULL!	#NULL!	#NULL!	#NULL!	#NULL!	#NULL!
877	63.0274	Male	Yes	SS/UC	3	>=5	75	50	75	75	100	100
902	43.5726	Female	No	SS/UC	1	0-2	#NULL!	#NULL!	#NULL!	#NULL!	#NULL!	#NULL!
902	43.5726	Female	No	SS/UC	2	3-4	0	0	100	50	0	0
902	43.5726	Female	No	SS/UC	3	>=5	6.67	0	60	20	0	0
907	37.3616	Female	No	SS/UC	1	0-2	#NULL!	#NULL!	#NULL!	#NULL!	#NULL!	#NULL!
907	37.3616	Female	No	SS/UC	2	3-4	#NULL!	#NULL!	#NULL!	#NULL!	#NULL!	#NULL!
907	37.3616	Female	No	SS/UC	3	>=5	81.82	45.45	36.36	27.27	33.33	0
908	52.5534	Female	Yes	SS/UC	1	0-2	0	0	71.43	57.14	0	0
908	52.5534	Female	Yes	SS/UC	2	3-4	16.67	16.67	100	100	0	0
908	52.5534	Female	Yes	SS/UC	3	>=5	0	0	100	100	25	0
911	85.1288	Female	No	SS/UC	1	0-2	#NULL!	#NULL!	#NULL!	#NULL!	#NULL!	#NULL!
911	85.1288	Female	No	SS/UC	2	3-4	0	0	100	0	100	0
911	85.1288	Female	No	SS/UC	3	>=5	0	0	20	6.67	66.67	6.67
913	51.6904	Male	No	SS/UC	1	0-2	#NULL!	#NULL!	#NULL!	#NULL!	#NULL!	#NULL!
913	51.6904	Male	No	SS/UC	2	3-4	#NULL!	#NULL!	#NULL!	#NULL!	#NULL!	#NULL!
913	51.6904	Male	No	SS/UC	3	>=5	58.33	37.5	100	91.67	0	0
917	36.2603	Female	No	SS/UC	1	0-2	#NULL!	#NULL!	#NULL!	#NULL!	#NULL!	#NULL!
917	36.2603	Female	No	SS/UC	2	3-4	#NULL!	#NULL!	#NULL!	#NULL!	#NULL!	#NULL!
917	36.2603	Female	No	SS/UC	3	>=5	43.75	6.25	81.25	56.25	69.23	61.54
919	56.189	Male	No	SS/UC	1	0-2	#NULL!	#NULL!	#NULL!	#NULL!	#NULL!	#NULL!
919	56.189	Male	No	SS/UC	2	3-4	#NULL!	#NULL!	#NULL!	#NULL!	#NULL!	#NULL!
919	56.189	Male	No	SS/UC	3	>=5	34.78	4.35	34.78	13.04	13.04	0
921	40.5233	Female	No	SS/UC	1	0-2	100	100	100	100	0	0
921	40.5233	Female	No	SS/UC	2	3-4	100	100	100	100	100	100
921	40.5233	Female	No	SS/UC	3	>=5	#NULL!	#NULL!	#NULL!	#NULL!	#NULL!	#NULL!
929	29.1918	Female	No	SS/UC	1	0-2	#NULL!	#NULL!	#NULL!	#NULL!	#NULL!	#NULL!
929	29.1918	Female	No	SS/UC	2	3-4	#NULL!	#NULL!	#NULL!	#NULL!	#NULL!	#NULL!
929	29.1918	Female	No	SS/UC	3	>=5	0	0	92.31	76.92	69.23	61.54
930	82.7699	Female	No	SS/UC	1	0-2	0	0	60	60	25	0
930	82.7699	Female	No	SS/UC	2	3-4	#NULL!	#NULL!	#NULL!	#NULL!	#NULL!	#NULL!
930	82.7699	Female	No	SS/UC	3	>=5	#NULL!	#NULL!	#NULL!	#NULL!	#NULL!	#NULL!
933	55.8849	Female	Yes	SS/UC	1	0-2	100	88.89	88.89	77.78	100	87.5
933	55.8849	Female	Yes	SS/UC	2	3-4	100	100	100	100	100	100
933	55.8849	Female	Yes	SS/UC	3	>=5	#NULL!	#NULL!	#NULL!	#NULL!	#NULL!	#NULL!
937	49.7096	Female	No	SS/UC	1	0-2	#NULL!	#NULL!	#NULL!	#NULL!	#NULL!	#NULL!
937	49.7096	Female	No	SS/UC	2	3-4	#NULL!	#NULL!	#NULL!	#NULL!	#NULL!	#NULL!
937	49.7096	Female	No	SS/UC	3	>=5	0	0	100	100	100	100
939	63.4438	Female	No	SS/UC	1	0-2	#NULL!	#NULL!	#NULL!	#NULL!	#NULL!	#NULL!
939	63.4438	Female	No	SS/UC	2	3-4	#NULL!	#NULL!	#NULL!	#NULL!	#NULL!	#NULL!
939	63.4438	Female	No	SS/UC	3	>=5	0	0	25	12.5	100	100
940	33.8904	Female	No	SS/UC	1	0-2	11.11	0	33.33	22.22	0	0
940	33.8904	Female	No	SS/UC	2	3-4	0	0	0	0	0	0
940	33.8904	Female	No	SS/UC	3	>=5	#NULL!	#NULL!	#NULL!	#NULL!	#NULL!	#NULL!
943	30.7397	Female	No	SS/UC	1	0-2	#NULL!	#NULL!	#NULL!	#NULL!	#NULL!	#NULL!
943	30.7397	Female	No	SS/UC	2	3-4	#NULL!	#NULL!	#NULL!	#NULL!	#NULL!	#NULL!
943	30.7397	Female	No	SS/UC	3	>=5	0	0	100	100	100	75
951	37.7178	Female	No	SS/UC	1	0-2	#NULL!	#NULL!	#NULL!	#NULL!	#NULL!	#NULL!
951	37.7178	Female	No	SS/UC	2	3-4	0	0	25	25	50	0
951	37.7178	Female	No	SS/UC	3	>=5	10	10	33.33	0	25	12.5
955	54.3123	Female	No	SS/UC	1	0-2	#NULL!	#NULL!	#NULL!	#NULL!	#NULL!	#NULL!
955	54.3123	Female	No	SS/UC	2	3-4	#NULL!	#NULL!	#NULL!	#NULL!	#NULL!	#NULL!
955	54.3123	Female	No	SS/UC	3	>=5	50	33.33	83.33	58.33	58.33	8.33
960	75.6438	Female	Yes	SS/UC	1	0-2	#NULL!	#NULL!	#NULL!	#NULL!	#NULL!	#NULL!
960	75.6438	Female	Yes	SS/UC	2	3-4	#NULL!	#NULL!	#NULL!	#NULL!	#NULL!	#NULL!
960	75.6438	Female	Yes	SS/UC	3	>=5	0	0	7.69	0	0	0
971	39.7479	Female	Yes	SS/UC	1	0-2	#NULL!	#NULL!	#NULL!	#NULL!	#NULL!	#NULL!
971	39.7479	Female	Yes	SS/UC	2	3-4	#NULL!	#NULL!	#NULL!	#NULL!	#NULL!	#NULL!
971	39.7479	Female	Yes	SS/UC	3	>=5	88.89	70	90	80	100	80
972	92.1123	Female	No	SS/UC	1	0-2	0	0	14.29	14.29	0	0
972	92.1123	Female	No	SS/UC	2	3-4	0	0	0	0	0	0
972	92.1123	Female	No	SS/UC	3	>=5	#NULL!	#NULL!	#NULL!	#NULL!	#NULL!	#NULL!
984	44.0822	Female	Yes	SS/UC	1	0-2	#NULL!	#NULL!	#NULL!	#NULL!	#NULL!	#NULL!
984	44.0822	Female	Yes	SS/UC	2	3-4	0	0	100	100	0	0
984	44.0822	Female	Yes	SS/UC	3	>=5	0	0	70	60	0	0
985	35.2219	Female	No	SS/UC	1	0-2	#NULL!	#NULL!	#NULL!	#NULL!	#NULL!	#NULL!
985	35.2219	Female	No	SS/UC	2	3-4	#NULL!	#NULL!	#NULL!	#NULL!	#NULL!	#NULL!
985	35.2219	Female	No	SS/UC	3	>=5	0	0	100	100	100	66.67
993	50.2466	Female	No	SS/UC	1	0-2	0	0	50	50	20	0
993	50.2466	Female	No	SS/UC	2	3-4	66.67	50	50	50	20	0
993	50.2466	Female	No	SS/UC	3	>=5	100	100	90	90	100	70
995	51.0849	Female	No	SS/UC	1	0-2	#NULL!	#NULL!	#NULL!	#NULL!	#NULL!	#NULL!
995	51.0849	Female	No	SS/UC	2	3-4	#NULL!	#NULL!	#NULL!	#NULL!	#NULL!	#NULL!
995	51.0849	Female	No	SS/UC	3	>=5	100	100	100	100	100	50
