# Supplementary material for: The impact of accessibility to non-calcium-based phosphate binders and calcimimetics on mineral outcomes in patients receiving maintenance hemodialysis: A 10-year retrospective analysis of real-world data
Source: PLoS One. 2024 May 31;19(5):e0304649. doi: 10.1371/journal.pone.0304649 (PMC11142503; doi:10.1371/journal.pone.0304649)
Supplement: S1 Dataset — (ZIP) [file pone.0304649.s007.zip › Table 3 Serum Ca PO4 PTH.xlsx]

## Sheet: Untitled2
No	Age_at_Lab1	Gender	DM	Insurance	Index1	DV_Yr	PTH	CCa	PO4
1	38.189	Female	No	CS/SE	1	0-2	233.6	9.65	5
1	38.189	Female	No	CS/SE	2	3-4	203.2	8.39	3.43
1	38.189	Female	No	CS/SE	3	>=5	228.2	8.46	3.74
2	52.5096	Male	No	CS/SE	1	0-2	142.3	9.11	5.25
2	52.5096	Male	No	CS/SE	2	3-4	224.8	9.2	4.59
2	52.5096	Male	No	CS/SE	3	>=5	208.2	9.69	3.53
3	54.8329	Male	Yes	CS/SE	1	0-2	#NULL!	#NULL!	#NULL!
3	54.8329	Male	Yes	CS/SE	2	3-4	923.8	10.68	5.44
3	54.8329	Male	Yes	CS/SE	3	>=5	1278.9	10.96	6.49
4	71.3397	Male	Yes	CS/SE	1	0-2	#NULL!	#NULL!	#NULL!
4	71.3397	Male	Yes	CS/SE	2	3-4	209.2	8.93	5.6
4	71.3397	Male	Yes	CS/SE	3	>=5	242.1	9.92	4.61
5	62.526	Female	Yes	CS/SE	1	0-2	153.8	10.06	3.97
5	62.526	Female	Yes	CS/SE	2	3-4	305.6	9.82	4.22
5	62.526	Female	Yes	CS/SE	3	>=5	487	9.53	4.26
6	56.863	Female	Yes	CS/SE	1	0-2	350.1	8.96	4.35
6	56.863	Female	Yes	CS/SE	2	3-4	266.2	7.93	4.7
6	56.863	Female	Yes	CS/SE	3	>=5	160	8.23	5.28
7	52.6356	Male	Yes	CS/SE	1	0-2	495.8	8.31	5.88
7	52.6356	Male	Yes	CS/SE	2	3-4	604.8	10.39	5.7
7	52.6356	Male	Yes	CS/SE	3	>=5	1300.5	10.04	5.26
8	56.3644	Female	Yes	CS/SE	1	0-2	208.5	10.59	7.15
8	56.3644	Female	Yes	CS/SE	2	3-4	58.7	11.09	2.6
8	56.3644	Female	Yes	CS/SE	3	>=5	#NULL!	#NULL!	#NULL!
10	49.063	Male	Yes	CS/SE	1	0-2	271.1	9.46	5.56
10	49.063	Male	Yes	CS/SE	2	3-4	430.6	9.12	5.28
10	49.063	Male	Yes	CS/SE	3	>=5	491.2	8.95	5.9
11	70.1233	Male	Yes	CS/SE	1	0-2	291.2	9.49	4.44
11	70.1233	Male	Yes	CS/SE	2	3-4	#NULL!	#NULL!	#NULL!
11	70.1233	Male	Yes	CS/SE	3	>=5	#NULL!	#NULL!	#NULL!
14	65.3096	Male	Yes	CS/SE	1	0-2	84.8	9.49	3.47
14	65.3096	Male	Yes	CS/SE	2	3-4	304.3	9.28	5.92
14	65.3096	Male	Yes	CS/SE	3	>=5	801	8.98	5.56
15	67.3918	Male	Yes	CS/SE	1	0-2	351.5	9.75	3.23
15	67.3918	Male	Yes	CS/SE	2	3-4	414	9.89	4.56
15	67.3918	Male	Yes	CS/SE	3	>=5	700.5	9.1	4.91
16	39.2	Male	Yes	CS/SE	1	0-2	633.4	8.36	3.85
16	39.2	Male	Yes	CS/SE	2	3-4	753.1	7.92	4.86
16	39.2	Male	Yes	CS/SE	3	>=5	871.9	8.33	5.39
17	68.0849	Male	Yes	CS/SE	1	0-2	222	8.55	3.8
17	68.0849	Male	Yes	CS/SE	2	3-4	207	8.81	4.46
17	68.0849	Male	Yes	CS/SE	3	>=5	121.2	9.63	4.15
19	42.7781	Female	No	CS/SE	1	0-2	#NULL!	#NULL!	#NULL!
19	42.7781	Female	No	CS/SE	2	3-4	#NULL!	#NULL!	#NULL!
19	42.7781	Female	No	CS/SE	3	>=5	1375.8	8.37	4.59
20	71.2849	Male	Yes	CS/SE	1	0-2	#NULL!	#NULL!	#NULL!
20	71.2849	Male	Yes	CS/SE	2	3-4	438.8	7.81	4.35
20	71.2849	Male	Yes	CS/SE	3	>=5	320.2	8.92	4.18
21	40.0247	Male	No	CS/SE	1	0-2	#NULL!	#NULL!	#NULL!
21	40.0247	Male	No	CS/SE	2	3-4	235.8	8.78	3.74
21	40.0247	Male	No	CS/SE	3	>=5	257.6	9.18	5.17
22	72.4356	Male	Yes	CS/SE	1	0-2	#NULL!	#NULL!	#NULL!
22	72.4356	Male	Yes	CS/SE	2	3-4	508.5	9.06	3.68
22	72.4356	Male	Yes	CS/SE	3	>=5	441.4	9.65	2.5
24	35.5178	Male	No	CS/SE	1	0-2	934.7	11.7	7.07
24	35.5178	Male	No	CS/SE	2	3-4	1294.2	11.91	6.98
24	35.5178	Male	No	CS/SE	3	>=5	#NULL!	#NULL!	#NULL!
25	74.5288	Female	No	CS/SE	1	0-2	386.3	8.85	4.28
25	74.5288	Female	No	CS/SE	2	3-4	390.9	8.46	5.1
25	74.5288	Female	No	CS/SE	3	>=5	187.3	9.47	3.2
26	66.8521	Female	Yes	CS/SE	1	0-2	#NULL!	#NULL!	#NULL!
26	66.8521	Female	Yes	CS/SE	2	3-4	504.3	9.43	4.63
26	66.8521	Female	Yes	CS/SE	3	>=5	353.1	9.58	4.8
28	67.6904	Female	No	CS/SE	1	0-2	344.4	9.42	4.67
28	67.6904	Female	No	CS/SE	2	3-4	320.8	8.85	3
28	67.6904	Female	No	CS/SE	3	>=5	#NULL!	#NULL!	#NULL!
30	83.1315	Female	No	CS/SE	1	0-2	#NULL!	#NULL!	#NULL!
30	83.1315	Female	No	CS/SE	2	3-4	380	9.53	4.8
30	83.1315	Female	No	CS/SE	3	>=5	761.4	9.32	5.35
32	82.2301	Female	No	CS/SE	1	0-2	#NULL!	#NULL!	#NULL!
32	82.2301	Female	No	CS/SE	2	3-4	108.4	10.2	5.75
32	82.2301	Female	No	CS/SE	3	>=5	394.4	10.88	5.18
33	65.5562	Male	No	CS/SE	1	0-2	#NULL!	#NULL!	#NULL!
33	65.5562	Male	No	CS/SE	2	3-4	#NULL!	#NULL!	#NULL!
33	65.5562	Male	No	CS/SE	3	>=5	173.2	9.56	3.38
34	62.0603	Male	Yes	CS/SE	1	0-2	#NULL!	#NULL!	#NULL!
34	62.0603	Male	Yes	CS/SE	2	3-4	#NULL!	#NULL!	#NULL!
34	62.0603	Male	Yes	CS/SE	3	>=5	1220.3	8.94	5.43
35	100.586	Female	Yes	CS/SE	1	0-2	#NULL!	#NULL!	#NULL!
35	100.586	Female	Yes	CS/SE	2	3-4	#NULL!	#NULL!	#NULL!
35	100.586	Female	Yes	CS/SE	3	>=5	315.4	9.23	3.53
36	67.4493	Female	Yes	CS/SE	1	0-2	#NULL!	#NULL!	#NULL!
36	67.4493	Female	Yes	CS/SE	2	3-4	#NULL!	#NULL!	#NULL!
36	67.4493	Female	Yes	CS/SE	3	>=5	486.8	9.89	4.56
38	71.5836	Male	No	CS/SE	1	0-2	#NULL!	#NULL!	#NULL!
38	71.5836	Male	No	CS/SE	2	3-4	#NULL!	#NULL!	#NULL!
38	71.5836	Male	No	CS/SE	3	>=5	704.1	10.65	4.54
39	67.8274	Male	Yes	CS/SE	1	0-2	#NULL!	#NULL!	#NULL!
39	67.8274	Male	Yes	CS/SE	2	3-4	#NULL!	#NULL!	#NULL!
39	67.8274	Male	Yes	CS/SE	3	>=5	616	9.15	3.95
40	62.0548	Male	No	CS/SE	1	0-2	#NULL!	#NULL!	#NULL!
40	62.0548	Male	No	CS/SE	2	3-4	#NULL!	#NULL!	#NULL!
40	62.0548	Male	No	CS/SE	3	>=5	2316.7	10.16	6.2
54	84.3288	Male	No	CS/SE	1	0-2	181.9	9.78	3.7
54	84.3288	Male	No	CS/SE	2	3-4	#NULL!	#NULL!	#NULL!
54	84.3288	Male	No	CS/SE	3	>=5	#NULL!	#NULL!	#NULL!
57	63.7342	Male	Yes	CS/SE	1	0-2	141.6	9.5	3.4
57	63.7342	Male	Yes	CS/SE	2	3-4	153.2	9.51	3.3
57	63.7342	Male	Yes	CS/SE	3	>=5	188.8	9.17	3.2
59	56.4055	Male	Yes	CS/SE	1	0-2	405.4	9.06	4.39
59	56.4055	Male	Yes	CS/SE	2	3-4	#NULL!	#NULL!	#NULL!
59	56.4055	Male	Yes	CS/SE	3	>=5	#NULL!	#NULL!	#NULL!
61	88.1945	Male	No	CS/SE	1	0-2	64.8	10.09	4
61	88.1945	Male	No	CS/SE	2	3-4	118.4	9.89	3.63
61	88.1945	Male	No	CS/SE	3	>=5	#NULL!	#NULL!	#NULL!
63	46.7096	Female	No	CS/SE	1	0-2	98.2	11.77	6.08
63	46.7096	Female	No	CS/SE	2	3-4	223.7	10.64	6.28
63	46.7096	Female	No	CS/SE	3	>=5	664.8	9.69	5.54
66	73.1452	Female	Yes	CS/SE	1	0-2	575.3	9.51	5.28
66	73.1452	Female	Yes	CS/SE	2	3-4	492.4	9.49	4.82
66	73.1452	Female	Yes	CS/SE	3	>=5	615.3	9.51	5.3
67	80.3151	Male	No	CS/SE	1	0-2	418.9	10.52	4.05
67	80.3151	Male	No	CS/SE	2	3-4	328.8	10.87	4.16
67	80.3151	Male	No	CS/SE	3	>=5	510.1	10.64	4.27
71	53.5726	Male	No	CS/SE	1	0-2	#NULL!	#NULL!	#NULL!
71	53.5726	Male	No	CS/SE	2	3-4	546.7	10.44	4.3
71	53.5726	Male	No	CS/SE	3	>=5	569.4	10.27	3.86
72	63.7753	Male	Yes	CS/SE	1	0-2	#NULL!	#NULL!	#NULL!
72	63.7753	Male	Yes	CS/SE	2	3-4	#NULL!	#NULL!	#NULL!
72	63.7753	Male	Yes	CS/SE	3	>=5	366.3	10.53	5.14
73	59.1315	Female	No	CS/SE	1	0-2	#NULL!	#NULL!	#NULL!
73	59.1315	Female	No	CS/SE	2	3-4	#NULL!	#NULL!	#NULL!
73	59.1315	Female	No	CS/SE	3	>=5	472.5	9.62	5.73
75	59.5781	Male	Yes	CS/SE	1	0-2	#NULL!	#NULL!	#NULL!
75	59.5781	Male	Yes	CS/SE	2	3-4	#NULL!	#NULL!	#NULL!
75	59.5781	Male	Yes	CS/SE	3	>=5	107.7	8.73	4.2
77	56.9589	Female	No	CS/SE	1	0-2	#NULL!	#NULL!	#NULL!
77	56.9589	Female	No	CS/SE	2	3-4	#NULL!	#NULL!	#NULL!
77	56.9589	Female	No	CS/SE	3	>=5	214	10.17	4.42
92	58.4575	Female	No	CS/SE	1	0-2	#NULL!	#NULL!	#NULL!
92	58.4575	Female	No	CS/SE	2	3-4	709	10.66	4.3
92	58.4575	Female	No	CS/SE	3	>=5	465.5	9.64	5.08
96	66.4904	Female	No	CS/SE	1	0-2	81.4	10.41	3.6
96	66.4904	Female	No	CS/SE	2	3-4	21.6	10.65	3.54
96	66.4904	Female	No	CS/SE	3	>=5	134	9.61	4.6
97	55.1945	Male	Yes	CS/SE	1	0-2	33.2	9.98	4.81
97	55.1945	Male	Yes	CS/SE	2	3-4	45.7	11	4.73
97	55.1945	Male	Yes	CS/SE	3	>=5	47.9	10.64	4.57
100	75.3726	Male	No	CS/SE	1	0-2	217.7	10.18	4.33
100	75.3726	Male	No	CS/SE	2	3-4	363	10.52	3.33
100	75.3726	Male	No	CS/SE	3	>=5	554.1	9.19	2.1
101	75.7863	Male	Yes	CS/SE	1	0-2	99.8	9.62	4.56
101	75.7863	Male	Yes	CS/SE	2	3-4	231.4	9.13	4.17
101	75.7863	Male	Yes	CS/SE	3	>=5	#NULL!	#NULL!	#NULL!
102	55.2767	Male	Yes	CS/SE	1	0-2	121.5	9.69	4.56
102	55.2767	Male	Yes	CS/SE	2	3-4	291.9	9.69	4.61
102	55.2767	Male	Yes	CS/SE	3	>=5	247.2	9.39	3.86
108	84.3644	Female	No	CS/SE	1	0-2	507.6	9.08	4.45
108	84.3644	Female	No	CS/SE	2	3-4	312.3	9.44	4.69
108	84.3644	Female	No	CS/SE	3	>=5	345.6	9.01	4.95
109	58.6	Male	Yes	CS/SE	1	0-2	199	9.39	4.51
109	58.6	Male	Yes	CS/SE	2	3-4	#NULL!	#NULL!	#NULL!
109	58.6	Male	Yes	CS/SE	3	>=5	#NULL!	#NULL!	#NULL!
110	68.6795	Male	Yes	CS/SE	1	0-2	298	8.89	4
110	68.6795	Male	Yes	CS/SE	2	3-4	155.4	9.44	4.01
110	68.6795	Male	Yes	CS/SE	3	>=5	71.6	9.16	4.3
111	77.9781	Female	Yes	CS/SE	1	0-2	148	9.91	3.42
111	77.9781	Female	Yes	CS/SE	2	3-4	#NULL!	#NULL!	#NULL!
111	77.9781	Female	Yes	CS/SE	3	>=5	#NULL!	#NULL!	#NULL!
112	77.0055	Male	No	CS/SE	1	0-2	223.9	8.75	5.82
112	77.0055	Male	No	CS/SE	2	3-4	234.7	9.21	4.65
112	77.0055	Male	No	CS/SE	3	>=5	119.6	9.67	3.7
114	56.7123	Female	No	CS/SE	1	0-2	#NULL!	#NULL!	#NULL!
114	56.7123	Female	No	CS/SE	2	3-4	348.7	8.76	1.7
114	56.7123	Female	No	CS/SE	3	>=5	285.9	9.29	3.02
116	49.3014	Female	No	CS/SE	1	0-2	#NULL!	#NULL!	#NULL!
116	49.3014	Female	No	CS/SE	2	3-4	381.6	9.45	5.64
116	49.3014	Female	No	CS/SE	3	>=5	761.1	9.94	5.2
119	70.9068	Male	No	CS/SE	1	0-2	#NULL!	#NULL!	#NULL!
119	70.9068	Male	No	CS/SE	2	3-4	970.4	9.57	5.27
119	70.9068	Male	No	CS/SE	3	>=5	465.6	9.37	4.65
122	74.8137	Male	Yes	CS/SE	1	0-2	#NULL!	#NULL!	#NULL!
122	74.8137	Male	Yes	CS/SE	2	3-4	#NULL!	#NULL!	#NULL!
122	74.8137	Male	Yes	CS/SE	3	>=5	128.8	8.83	3.86
123	65.5096	Female	Yes	CS/SE	1	0-2	#NULL!	#NULL!	#NULL!
123	65.5096	Female	Yes	CS/SE	2	3-4	#NULL!	#NULL!	#NULL!
123	65.5096	Female	Yes	CS/SE	3	>=5	225	9.6	4.46
125	64.8082	Female	No	CS/SE	1	0-2	#NULL!	#NULL!	#NULL!
125	64.8082	Female	No	CS/SE	2	3-4	#NULL!	#NULL!	#NULL!
125	64.8082	Female	No	CS/SE	3	>=5	269.4	9.81	4.2
131	75.7288	Female	Yes	CS/SE	1	0-2	106.5	9.33	4.51
131	75.7288	Female	Yes	CS/SE	2	3-4	122	9.53	4.27
131	75.7288	Female	Yes	CS/SE	3	>=5	105.8	9.59	3
132	68.7918	Female	Yes	CS/SE	1	0-2	205.4	10.49	4.19
132	68.7918	Female	Yes	CS/SE	2	3-4	663.8	9.76	3.7
132	68.7918	Female	Yes	CS/SE	3	>=5	480.3	9.94	3.33
133	68.9233	Female	No	CS/SE	1	0-2	75.4	9.72	3.52
133	68.9233	Female	No	CS/SE	2	3-4	57.2	10.02	3.75
133	68.9233	Female	No	CS/SE	3	>=5	#NULL!	#NULL!	#NULL!
134	64.1178	Male	Yes	CS/SE	1	0-2	93.1	10.75	4.54
134	64.1178	Male	Yes	CS/SE	2	3-4	456.6	10.9	5.62
134	64.1178	Male	Yes	CS/SE	3	>=5	#NULL!	#NULL!	#NULL!
136	51.7096	Male	No	CS/SE	1	0-2	613.5	9.73	3.5
136	51.7096	Male	No	CS/SE	2	3-4	447.3	11.21	5
136	51.7096	Male	No	CS/SE	3	>=5	1395.2	9.58	4.78
137	49.2082	Female	No	CS/SE	1	0-2	719.2	10.95	4.8
137	49.2082	Female	No	CS/SE	2	3-4	774.4	10.57	5.33
137	49.2082	Female	No	CS/SE	3	>=5	1106.3	9.63	4.66
138	65.2603	Female	No	CS/SE	1	0-2	262.7	10.78	2.99
138	65.2603	Female	No	CS/SE	2	3-4	241.5	11.33	3.03
138	65.2603	Female	No	CS/SE	3	>=5	#NULL!	#NULL!	#NULL!
140	62.5699	Female	Yes	CS/SE	1	0-2	55	10.57	4.3
140	62.5699	Female	Yes	CS/SE	2	3-4	416.4	9.67	3.75
140	62.5699	Female	Yes	CS/SE	3	>=5	516.8	9.4	4.25
142	73.4055	Male	Yes	CS/SE	1	0-2	#NULL!	#NULL!	#NULL!
142	73.4055	Male	Yes	CS/SE	2	3-4	912.4	10.77	4.55
142	73.4055	Male	Yes	CS/SE	3	>=5	655.5	10.19	4.33
143	80.0932	Male	Yes	CS/SE	1	0-2	#NULL!	#NULL!	#NULL!
143	80.0932	Male	Yes	CS/SE	2	3-4	393.7	9.36	2.76
143	80.0932	Male	Yes	CS/SE	3	>=5	411.9	9.32	2.88
144	87.6877	Female	No	CS/SE	1	0-2	#NULL!	#NULL!	#NULL!
144	87.6877	Female	No	CS/SE	2	3-4	958.6	9.88	5.17
144	87.6877	Female	No	CS/SE	3	>=5	482.9	10.15	5.63
145	66.1781	Male	No	CS/SE	1	0-2	#NULL!	#NULL!	#NULL!
145	66.1781	Male	No	CS/SE	2	3-4	#NULL!	#NULL!	#NULL!
145	66.1781	Male	No	CS/SE	3	>=5	443.1	10.68	4.96
146	86.663	Female	No	CS/SE	1	0-2	#NULL!	#NULL!	#NULL!
146	86.663	Female	No	CS/SE	2	3-4	#NULL!	#NULL!	#NULL!
146	86.663	Female	No	CS/SE	3	>=5	246.8	9.76	5.19
147	49.3288	Male	No	CS/SE	1	0-2	#NULL!	#NULL!	#NULL!
147	49.3288	Male	No	CS/SE	2	3-4	#NULL!	#NULL!	#NULL!
147	49.3288	Male	No	CS/SE	3	>=5	687.3	10.54	5.69
155	59.6658	Female	No	CS/SE	1	0-2	#NULL!	#NULL!	#NULL!
155	59.6658	Female	No	CS/SE	2	3-4	#NULL!	#NULL!	#NULL!
155	59.6658	Female	No	CS/SE	3	>=5	1050.1	10.1	5.1
156	61.1918	Female	No	CS/SE	1	0-2	#NULL!	#NULL!	#NULL!
156	61.1918	Female	No	CS/SE	2	3-4	#NULL!	#NULL!	#NULL!
156	61.1918	Female	No	CS/SE	3	>=5	292.2	9.68	3.46
159	63.5397	Male	Yes	CS/SE	1	0-2	412.8	9.55	5.51
159	63.5397	Male	Yes	CS/SE	2	3-4	#NULL!	#NULL!	#NULL!
159	63.5397	Male	Yes	CS/SE	3	>=5	#NULL!	#NULL!	#NULL!
160	55.1753	Female	Yes	CS/SE	1	0-2	627.6	9.23	5.03
160	55.1753	Female	Yes	CS/SE	2	3-4	816.8	9.25	4.79
160	55.1753	Female	Yes	CS/SE	3	>=5	945.4	8.9	4.25
161	74.2493	Female	No	CS/SE	1	0-2	115.9	9.56	5.48
161	74.2493	Female	No	CS/SE	2	3-4	38.6	10.55	5.5
161	74.2493	Female	No	CS/SE	3	>=5	72.6	10.02	7.2
163	55.2301	Male	Yes	CS/SE	1	0-2	335.5	9.74	5.72
163	55.2301	Male	Yes	CS/SE	2	3-4	495.2	10.13	4.9
163	55.2301	Male	Yes	CS/SE	3	>=5	#NULL!	#NULL!	#NULL!
164	86.4356	Female	No	CS/SE	1	0-2	122.8	9.55	2.06
164	86.4356	Female	No	CS/SE	2	3-4	278.4	9.91	1.9
164	86.4356	Female	No	CS/SE	3	>=5	#NULL!	#NULL!	#NULL!
166	56.0329	Female	No	CS/SE	1	0-2	512.9	9.62	5.05
166	56.0329	Female	No	CS/SE	2	3-4	644.7	10.29	5.25
166	56.0329	Female	No	CS/SE	3	>=5	928.5	10.76	4.52
167	74.9726	Male	No	CS/SE	1	0-2	279.3	10.08	4.32
167	74.9726	Male	No	CS/SE	2	3-4	1298.4	10.19	5.28
167	74.9726	Male	No	CS/SE	3	>=5	809.5	8.72	3.49
168	80.5616	Female	No	CS/SE	1	0-2	96.2	9.44	3.58
168	80.5616	Female	No	CS/SE	2	3-4	16.5	10.53	2.2
168	80.5616	Female	No	CS/SE	3	>=5	#NULL!	#NULL!	#NULL!
169	45.4329	Female	Yes	CS/SE	1	0-2	436.7	9.67	5.64
169	45.4329	Female	Yes	CS/SE	2	3-4	1093.2	9.94	5.86
169	45.4329	Female	Yes	CS/SE	3	>=5	1729.7	9.88	3.78
170	76.6959	Male	Yes	CS/SE	1	0-2	84.5	9.72	4.54
170	76.6959	Male	Yes	CS/SE	2	3-4	123	9.87	4.46
170	76.6959	Male	Yes	CS/SE	3	>=5	147.2	9.78	4.33
171	63.3507	Female	No	CS/SE	1	0-2	513	9.54	3.1
171	63.3507	Female	No	CS/SE	2	3-4	866.8	9.15	3.93
171	63.3507	Female	No	CS/SE	3	>=5	233.7	10.5	4.23
173	35.6192	Male	No	CS/SE	1	0-2	1561.4	9.61	7.43
173	35.6192	Male	No	CS/SE	2	3-4	2585	9.41	6.2
173	35.6192	Male	No	CS/SE	3	>=5	#NULL!	#NULL!	#NULL!
174	76.4712	Female	Yes	CS/SE	1	0-2	120.6	9.92	6.7
174	76.4712	Female	Yes	CS/SE	2	3-4	334.4	9.64	5.61
174	76.4712	Female	Yes	CS/SE	3	>=5	759.2	9.8	5.28
175	57.863	Female	No	CS/SE	1	0-2	119.7	9.84	4.8
175	57.863	Female	No	CS/SE	2	3-4	288.1	10.01	4.87
175	57.863	Female	No	CS/SE	3	>=5	700.5	9.64	3.28
176	82.9479	Male	Yes	CS/SE	1	0-2	148.6	9.6	5.15
176	82.9479	Male	Yes	CS/SE	2	3-4	247.2	9.47	5.4
176	82.9479	Male	Yes	CS/SE	3	>=5	#NULL!	#NULL!	#NULL!
177	66.4247	Female	Yes	CS/SE	1	0-2	480.1	10.19	4.9
177	66.4247	Female	Yes	CS/SE	2	3-4	562.4	9.32	3.63
177	66.4247	Female	Yes	CS/SE	3	>=5	630.2	9.93	3.52
179	80.4822	Female	No	CS/SE	1	0-2	326.1	9.38	2.9
179	80.4822	Female	No	CS/SE	2	3-4	429.1	9.17	3.43
179	80.4822	Female	No	CS/SE	3	>=5	390.2	8.88	3.76
181	68.2959	Male	No	CS/SE	1	0-2	#NULL!	#NULL!	#NULL!
181	68.2959	Male	No	CS/SE	2	3-4	326.4	10	4.59
181	68.2959	Male	No	CS/SE	3	>=5	273.9	10.87	3.89
182	63.3315	Female	Yes	CS/SE	1	0-2	#NULL!	#NULL!	#NULL!
182	63.3315	Female	Yes	CS/SE	2	3-4	276.4	9.23	3.47
182	63.3315	Female	Yes	CS/SE	3	>=5	277.4	9.33	3.49
183	70.611	Female	No	CS/SE	1	0-2	#NULL!	#NULL!	#NULL!
183	70.611	Female	No	CS/SE	2	3-4	150.6	9.63	2.42
183	70.611	Female	No	CS/SE	3	>=5	202.1	9.41	3.9
185	71.5233	Male	No	CS/SE	1	0-2	#NULL!	#NULL!	#NULL!
185	71.5233	Male	No	CS/SE	2	3-4	209.8	10.55	3.9
185	71.5233	Male	No	CS/SE	3	>=5	456.2	10.12	5.11
186	63.6986	Female	Yes	CS/SE	1	0-2	#NULL!	#NULL!	#NULL!
186	63.6986	Female	Yes	CS/SE	2	3-4	71.4	10.75	3.85
186	63.6986	Female	Yes	CS/SE	3	>=5	418	10.12	4.12
188	53.9616	Female	No	CS/SE	1	0-2	#NULL!	#NULL!	#NULL!
188	53.9616	Female	No	CS/SE	2	3-4	#NULL!	#NULL!	#NULL!
188	53.9616	Female	No	CS/SE	3	>=5	1049.1	10.76	6.56
189	74.3616	Female	Yes	CS/SE	1	0-2	#NULL!	#NULL!	#NULL!
189	74.3616	Female	Yes	CS/SE	2	3-4	#NULL!	#NULL!	#NULL!
189	74.3616	Female	Yes	CS/SE	3	>=5	756.6	10.09	3.77
190	63.9945	Male	Yes	CS/SE	1	0-2	#NULL!	#NULL!	#NULL!
190	63.9945	Male	Yes	CS/SE	2	3-4	#NULL!	#NULL!	#NULL!
190	63.9945	Male	Yes	CS/SE	3	>=5	750.4	9.57	6.27
191	56.6082	Female	No	CS/SE	1	0-2	#NULL!	#NULL!	#NULL!
191	56.6082	Female	No	CS/SE	2	3-4	#NULL!	#NULL!	#NULL!
191	56.6082	Female	No	CS/SE	3	>=5	353	9.68	6.22
228	65.874	Female	Yes	CS/SE	1	0-2	90.1	9.91	4.26
228	65.874	Female	Yes	CS/SE	2	3-4	283.4	9.94	4.81
228	65.874	Female	Yes	CS/SE	3	>=5	449.1	10.07	4.23
230	75.989	Female	Yes	CS/SE	1	0-2	416.5	8.93	3.95
230	75.989	Female	Yes	CS/SE	2	3-4	611.5	8.31	3.63
230	75.989	Female	Yes	CS/SE	3	>=5	528.1	8.54	2.15
231	76.2247	Male	Yes	CS/SE	1	0-2	216	9.56	5.03
231	76.2247	Male	Yes	CS/SE	2	3-4	229.7	9.83	3.37
231	76.2247	Male	Yes	CS/SE	3	>=5	#NULL!	#NULL!	#NULL!
233	53.9014	Male	Yes	CS/SE	1	0-2	391	9.52	7.63
233	53.9014	Male	Yes	CS/SE	2	3-4	1056.3	9.55	6.68
233	53.9014	Male	Yes	CS/SE	3	>=5	1466	9.19	6.53
236	58.1616	Male	Yes	CS/SE	1	0-2	290.8	10.36	6.35
236	58.1616	Male	Yes	CS/SE	2	3-4	430.7	10.16	6.9
236	58.1616	Male	Yes	CS/SE	3	>=5	#NULL!	#NULL!	#NULL!
237	77.3068	Female	Yes	CS/SE	1	0-2	64.3	10.64	3.8
237	77.3068	Female	Yes	CS/SE	2	3-4	373.8	9.58	4.2
237	77.3068	Female	Yes	CS/SE	3	>=5	304.2	9.37	3.69
238	57.4329	Male	Yes	CS/SE	1	0-2	#NULL!	#NULL!	#NULL!
238	57.4329	Male	Yes	CS/SE	2	3-4	757	9.5	3.79
238	57.4329	Male	Yes	CS/SE	3	>=5	607.4	10.55	4.97
243	63.6822	Female	Yes	CS/SE	1	0-2	#NULL!	#NULL!	#NULL!
243	63.6822	Female	Yes	CS/SE	2	3-4	#NULL!	#NULL!	#NULL!
243	63.6822	Female	Yes	CS/SE	3	>=5	1112.6	9.64	3.38
245	58.1014	Male	No	CS/SE	1	0-2	#NULL!	#NULL!	#NULL!
245	58.1014	Male	No	CS/SE	2	3-4	#NULL!	#NULL!	#NULL!
245	58.1014	Male	No	CS/SE	3	>=5	561	11.43	5.9
261	76.0986	Female	No	CS/SE	1	0-2	73.3	9.36	3.41
261	76.0986	Female	No	CS/SE	2	3-4	83.2	9.25	4.11
261	76.0986	Female	No	CS/SE	3	>=5	43	9.37	2.43
262	74.3233	Female	No	CS/SE	1	0-2	#NULL!	#NULL!	#NULL!
262	74.3233	Female	No	CS/SE	2	3-4	#NULL!	#NULL!	#NULL!
262	74.3233	Female	No	CS/SE	3	>=5	69.1	9.81	4.36
264	55.4603	Female	No	CS/SE	1	0-2	#NULL!	#NULL!	#NULL!
264	55.4603	Female	No	CS/SE	2	3-4	#NULL!	#NULL!	#NULL!
264	55.4603	Female	No	CS/SE	3	>=5	528	9.86	5.41
265	63.6986	Female	Yes	CS/SE	1	0-2	#NULL!	#NULL!	#NULL!
265	63.6986	Female	Yes	CS/SE	2	3-4	#NULL!	#NULL!	#NULL!
265	63.6986	Female	Yes	CS/SE	3	>=5	861.2	9.39	3.91
268	78.6822	Female	Yes	CS/SE	1	0-2	289.1	9.4	4.53
268	78.6822	Female	Yes	CS/SE	2	3-4	#NULL!	#NULL!	#NULL!
268	78.6822	Female	Yes	CS/SE	3	>=5	#NULL!	#NULL!	#NULL!
270	38.9288	Male	No	CS/SE	1	0-2	211	9.69	6.73
270	38.9288	Male	No	CS/SE	2	3-4	492.8	9.89	7.5
270	38.9288	Male	No	CS/SE	3	>=5	986.9	9.37	6.68
271	59.474	Female	No	CS/SE	1	0-2	415.5	10.18	4.27
271	59.474	Female	No	CS/SE	2	3-4	441.1	9.41	4.37
271	59.474	Female	No	CS/SE	3	>=5	#NULL!	9.06	2.9
273	80.6685	Female	No	CS/SE	1	0-2	156.4	9.61	3.57
273	80.6685	Female	No	CS/SE	2	3-4	258.6	9.45	3.93
273	80.6685	Female	No	CS/SE	3	>=5	432	9.26	4.89
274	40.0877	Female	No	CS/SE	1	0-2	874.7	10.41	6.36
274	40.0877	Female	No	CS/SE	2	3-4	710.4	9.83	3.9
274	40.0877	Female	No	CS/SE	3	>=5	963.9	9.19	3.79
275	67.1781	Female	No	CS/SE	1	0-2	460.9	9.76	5.24
275	67.1781	Female	No	CS/SE	2	3-4	234.8	9.03	4.19
275	67.1781	Female	No	CS/SE	3	>=5	271.7	9.57	4.27
276	58.0274	Male	No	CS/SE	1	0-2	251.7	9.42	3.99
276	58.0274	Male	No	CS/SE	2	3-4	105.1	9.43	2.3
276	58.0274	Male	No	CS/SE	3	>=5	#NULL!	#NULL!	#NULL!
277	53.2575	Female	No	CS/SE	1	0-2	314.2	9.58	4.63
277	53.2575	Female	No	CS/SE	2	3-4	542.2	9.46	3.7
277	53.2575	Female	No	CS/SE	3	>=5	#NULL!	#NULL!	#NULL!
278	80.674	Female	Yes	CS/SE	1	0-2	161.5	9.4	4.89
278	80.674	Female	Yes	CS/SE	2	3-4	114.1	9.81	3.52
278	80.674	Female	Yes	CS/SE	3	>=5	257.9	9.09	5.4
280	81.7699	Female	No	CS/SE	1	0-2	94.6	9.85	3.46
280	81.7699	Female	No	CS/SE	2	3-4	78.9	9.95	3
280	81.7699	Female	No	CS/SE	3	>=5	233.3	8.98	2.14
281	82.1123	Female	No	CS/SE	1	0-2	34.3	10.57	4.3
281	82.1123	Female	No	CS/SE	2	3-4	194.5	9.37	5.14
281	82.1123	Female	No	CS/SE	3	>=5	314.4	9.28	5.5
282	39.1479	Male	Yes	CS/SE	1	0-2	375.9	9.96	5.3
282	39.1479	Male	Yes	CS/SE	2	3-4	518.7	10.35	4.75
282	39.1479	Male	Yes	CS/SE	3	>=5	695	10.82	4.6
286	77.463	Male	No	CS/SE	1	0-2	#NULL!	#NULL!	#NULL!
286	77.463	Male	No	CS/SE	2	3-4	136.3	9.35	5.67
286	77.463	Male	No	CS/SE	3	>=5	249.2	9.93	4.71
288	78.4137	Male	No	CS/SE	1	0-2	#NULL!	#NULL!	#NULL!
288	78.4137	Male	No	CS/SE	2	3-4	#NULL!	#NULL!	#NULL!
288	78.4137	Male	No	CS/SE	3	>=5	216.8	10.49	4.03
289	77.9781	Female	Yes	CS/SE	1	0-2	#NULL!	#NULL!	#NULL!
289	77.9781	Female	Yes	CS/SE	2	3-4	#NULL!	#NULL!	#NULL!
289	77.9781	Female	Yes	CS/SE	3	>=5	547.4	10.23	3.87
290	56.4438	Female	Yes	CS/SE	1	0-2	#NULL!	#NULL!	#NULL!
290	56.4438	Female	Yes	CS/SE	2	3-4	#NULL!	#NULL!	#NULL!
290	56.4438	Female	Yes	CS/SE	3	>=5	634.9	9.26	4.48
291	50.9068	Female	No	CS/SE	1	0-2	#NULL!	#NULL!	#NULL!
291	50.9068	Female	No	CS/SE	2	3-4	#NULL!	#NULL!	#NULL!
291	50.9068	Female	No	CS/SE	3	>=5	584.4	9.14	5.15
292	70.674	Female	No	CS/SE	1	0-2	#NULL!	#NULL!	#NULL!
292	70.674	Female	No	CS/SE	2	3-4	#NULL!	#NULL!	#NULL!
292	70.674	Female	No	CS/SE	3	>=5	178.4	9.75	4.04
293	74.3178	Female	No	CS/SE	1	0-2	#NULL!	#NULL!	#NULL!
293	74.3178	Female	No	CS/SE	2	3-4	#NULL!	#NULL!	#NULL!
293	74.3178	Female	No	CS/SE	3	>=5	427.3	10.37	4.79
294	47.4411	Male	No	CS/SE	1	0-2	#NULL!	#NULL!	#NULL!
294	47.4411	Male	No	CS/SE	2	3-4	#NULL!	#NULL!	#NULL!
294	47.4411	Male	No	CS/SE	3	>=5	492.4	9.38	5.65
295	68.8137	Female	Yes	CS/SE	1	0-2	#NULL!	#NULL!	#NULL!
295	68.8137	Female	Yes	CS/SE	2	3-4	#NULL!	#NULL!	#NULL!
295	68.8137	Female	Yes	CS/SE	3	>=5	221	11.69	2.92
313	54.1452	Male	Yes	CS/SE	1	0-2	100.2	9.74	5.92
313	54.1452	Male	Yes	CS/SE	2	3-4	295	9.06	5.66
313	54.1452	Male	Yes	CS/SE	3	>=5	410.6	9.08	4.23
314	65.3726	Female	No	CS/SE	1	0-2	1228.1	11.21	5.64
314	65.3726	Female	No	CS/SE	2	3-4	1483.3	10.36	4.8
314	65.3726	Female	No	CS/SE	3	>=5	1783.6	10.17	4.01
315	67.4904	Male	No	CS/SE	1	0-2	704.4	10.14	3.6
315	67.4904	Male	No	CS/SE	2	3-4	906.3	9.75	3.4
315	67.4904	Male	No	CS/SE	3	>=5	1459.6	9.58	3.63
318	83.8329	Female	No	CS/SE	1	0-2	85.6	9.75	2.07
318	83.8329	Female	No	CS/SE	2	3-4	55.8	9.67	3.42
318	83.8329	Female	No	CS/SE	3	>=5	147.5	9.32	5.94
320	67.7068	Female	No	CS/SE	1	0-2	#NULL!	#NULL!	#NULL!
320	67.7068	Female	No	CS/SE	2	3-4	518.3	10.13	3.25
320	67.7068	Female	No	CS/SE	3	>=5	1748	10.27	5.12
321	67.5425	Male	Yes	CS/SE	1	0-2	#NULL!	#NULL!	#NULL!
321	67.5425	Male	Yes	CS/SE	2	3-4	535.4	9.8	3.6
321	67.5425	Male	Yes	CS/SE	3	>=5	326.3	10.29	3.97
322	70.4493	Female	No	CS/SE	1	0-2	#NULL!	#NULL!	#NULL!
322	70.4493	Female	No	CS/SE	2	3-4	#NULL!	#NULL!	#NULL!
322	70.4493	Female	No	CS/SE	3	>=5	48.8	9.83	2.82
325	66.6685	Female	Yes	CS/SE	1	0-2	#NULL!	#NULL!	#NULL!
325	66.6685	Female	Yes	CS/SE	2	3-4	#NULL!	#NULL!	#NULL!
325	66.6685	Female	Yes	CS/SE	3	>=5	135.1	9.12	3.04
328	79.6603	Female	Yes	CS/SE	1	0-2	254.7	9.79	3.66
328	79.6603	Female	Yes	CS/SE	2	3-4	331.1	9.07	4.2
328	79.6603	Female	Yes	CS/SE	3	>=5	535.3	9.86	4.35
329	66.8986	Female	Yes	CS/SE	1	0-2	244.5	9.98	5.12
329	66.8986	Female	Yes	CS/SE	2	3-4	277.3	9.15	3.47
329	66.8986	Female	Yes	CS/SE	3	>=5	132.4	9.7	6.02
330	69.5096	Female	No	CS/SE	1	0-2	741.1	9.34	4.2
330	69.5096	Female	No	CS/SE	2	3-4	319.1	10	4.15
330	69.5096	Female	No	CS/SE	3	>=5	629.9	9.7	3.99
334	76.0877	Male	No	CS/SE	1	0-2	#NULL!	#NULL!	#NULL!
334	76.0877	Male	No	CS/SE	2	3-4	#NULL!	10.11	3.7
334	76.0877	Male	No	CS/SE	3	>=5	248.4	10.12	3.67
336	78	Male	Yes	CS/SE	1	0-2	349.3	9.66	6.98
336	78	Male	Yes	CS/SE	2	3-4	#NULL!	#NULL!	#NULL!
336	78	Male	Yes	CS/SE	3	>=5	#NULL!	#NULL!	#NULL!
338	43.0219	Male	No	CS/SE	1	0-2	621.7	9.88	4.4
338	43.0219	Male	No	CS/SE	2	3-4	938.9	9.97	4.23
338	43.0219	Male	No	CS/SE	3	>=5	825.5	10.05	4.65
339	87.2	Female	Yes	CS/SE	1	0-2	152	9.31	3.86
339	87.2	Female	Yes	CS/SE	2	3-4	148.6	9.05	4.83
339	87.2	Female	Yes	CS/SE	3	>=5	#NULL!	#NULL!	#NULL!
340	73.0411	Female	Yes	CS/SE	1	0-2	66.4	9.84	4.4
340	73.0411	Female	Yes	CS/SE	2	3-4	#NULL!	#NULL!	#NULL!
340	73.0411	Female	Yes	CS/SE	3	>=5	#NULL!	#NULL!	#NULL!
342	62.5288	Male	No	CS/SE	1	0-2	244.7	10.24	5.05
342	62.5288	Male	No	CS/SE	2	3-4	546.4	9.72	5.28
342	62.5288	Male	No	CS/SE	3	>=5	1025.1	8.82	5.06
343	58.0082	Female	Yes	CS/SE	1	0-2	253.5	8.44	7.14
343	58.0082	Female	Yes	CS/SE	2	3-4	204.1	9.11	6.35
343	58.0082	Female	Yes	CS/SE	3	>=5	204.7	8.97	5.63
345	68.5753	Male	No	CS/SE	1	0-2	434.6	9.78	3.05
345	68.5753	Male	No	CS/SE	2	3-4	#NULL!	#NULL!	#NULL!
345	68.5753	Male	No	CS/SE	3	>=5	#NULL!	#NULL!	#NULL!
351	65.9918	Female	Yes	CS/SE	1	0-2	99.7	9.71	5.38
351	65.9918	Female	Yes	CS/SE	2	3-4	190.9	9.51	6.44
351	65.9918	Female	Yes	CS/SE	3	>=5	#NULL!	#NULL!	#NULL!
356	31.074	Female	No	CS/SE	1	0-2	384	9.07	5.28
356	31.074	Female	No	CS/SE	2	3-4	#NULL!	#NULL!	#NULL!
356	31.074	Female	No	CS/SE	3	>=5	#NULL!	#NULL!	#NULL!
357	63.5753	Female	Yes	CS/SE	1	0-2	104	10.55	5.75
357	63.5753	Female	Yes	CS/SE	2	3-4	#NULL!	10.98	5.8
357	63.5753	Female	Yes	CS/SE	3	>=5	266.7	10.15	3.9
364	46.326	Male	Yes	CS/SE	1	0-2	71	10.72	5.3
364	46.326	Male	Yes	CS/SE	2	3-4	135.6	11.18	5.97
364	46.326	Male	Yes	CS/SE	3	>=5	437	10.04	5.1
365	68.3616	Female	Yes	CS/SE	1	0-2	#NULL!	#NULL!	#NULL!
365	68.3616	Female	Yes	CS/SE	2	3-4	426	10.6	4.75
365	68.3616	Female	Yes	CS/SE	3	>=5	#NULL!	#NULL!	#NULL!
366	55.6795	Female	Yes	CS/SE	1	0-2	950.8	9.7	8
366	55.6795	Female	Yes	CS/SE	2	3-4	888.7	9.76	5.9
366	55.6795	Female	Yes	CS/SE	3	>=5	456	9.84	4.7
367	77.2548	Female	No	CS/SE	1	0-2	#NULL!	#NULL!	#NULL!
367	77.2548	Female	No	CS/SE	2	3-4	128.8	11.11	3.8
367	77.2548	Female	No	CS/SE	3	>=5	161.5	11.02	3.59
372	75.2274	Female	Yes	CS/SE	1	0-2	#NULL!	#NULL!	#NULL!
372	75.2274	Female	Yes	CS/SE	2	3-4	#NULL!	#NULL!	#NULL!
372	75.2274	Female	Yes	CS/SE	3	>=5	240.2	9.76	2
373	78.3699	Female	Yes	CS/SE	1	0-2	#NULL!	#NULL!	#NULL!
373	78.3699	Female	Yes	CS/SE	2	3-4	#NULL!	#NULL!	#NULL!
373	78.3699	Female	Yes	CS/SE	3	>=5	16.9	10.73	2.32
375	50.1562	Male	No	CS/SE	1	0-2	#NULL!	#NULL!	#NULL!
375	50.1562	Male	No	CS/SE	2	3-4	#NULL!	#NULL!	#NULL!
375	50.1562	Male	No	CS/SE	3	>=5	68.1	11.61	2.85
377	45.1589	Female	No	CS/SE	1	0-2	#NULL!	#NULL!	#NULL!
377	45.1589	Female	No	CS/SE	2	3-4	#NULL!	#NULL!	#NULL!
377	45.1589	Female	No	CS/SE	3	>=5	1238.6	9.31	5.33
442	55.5808	Female	No	CS/SE	1	0-2	1681.4	11.17	6.18
442	55.5808	Female	No	CS/SE	2	3-4	1764	9.87	#NULL!
442	55.5808	Female	No	CS/SE	3	>=5	#NULL!	#NULL!	#NULL!
444	55.3589	Male	No	CS/SE	1	0-2	398.2	8.74	5.62
444	55.3589	Male	No	CS/SE	2	3-4	307	8.66	4.14
444	55.3589	Male	No	CS/SE	3	>=5	316.4	8.62	5.28
446	38.9452	Male	No	CS/SE	1	0-2	204	10.35	4.22
446	38.9452	Male	No	CS/SE	2	3-4	898.8	9.7	6.26
446	38.9452	Male	No	CS/SE	3	>=5	#NULL!	#NULL!	#NULL!
447	85.4137	Female	Yes	CS/SE	1	0-2	41.7	10.15	3.4
447	85.4137	Female	Yes	CS/SE	2	3-4	#NULL!	#NULL!	#NULL!
447	85.4137	Female	Yes	CS/SE	3	>=5	#NULL!	#NULL!	#NULL!
451	60.1973	Female	Yes	CS/SE	1	0-2	#NULL!	#NULL!	#NULL!
451	60.1973	Female	Yes	CS/SE	2	3-4	693.9	10.46	4.95
451	60.1973	Female	Yes	CS/SE	3	>=5	1510.8	11.59	4.83
501	64.9808	Female	No	CS/SE	1	0-2	598.6	10.27	5.16
501	64.9808	Female	No	CS/SE	2	3-4	491.6	9.37	4.99
501	64.9808	Female	No	CS/SE	3	>=5	549.2	8.88	4.09
503	61.0849	Female	Yes	CS/SE	1	0-2	534.6	9.2	7.06
503	61.0849	Female	Yes	CS/SE	2	3-4	918	10.5	5.94
503	61.0849	Female	Yes	CS/SE	3	>=5	656.7	8.42	4.93
504	85.6384	Female	No	CS/SE	1	0-2	#NULL!	#NULL!	#NULL!
504	85.6384	Female	No	CS/SE	2	3-4	#NULL!	#NULL!	#NULL!
504	85.6384	Female	No	CS/SE	3	>=5	595.3	9.62	2.42
505	69.2575	Male	Yes	CS/SE	1	0-2	#NULL!	#NULL!	#NULL!
505	69.2575	Male	Yes	CS/SE	2	3-4	#NULL!	#NULL!	#NULL!
505	69.2575	Male	Yes	CS/SE	3	>=5	506.6	10.01	5.33
507	58.389	Female	No	CS/SE	1	0-2	#NULL!	#NULL!	#NULL!
507	58.389	Female	No	CS/SE	2	3-4	#NULL!	#NULL!	#NULL!
507	58.389	Female	No	CS/SE	3	>=5	388.3	10.02	4.55
508	61.7726	Female	Yes	CS/SE	1	0-2	531.8	9.6	4.2
508	61.7726	Female	Yes	CS/SE	2	3-4	685	9.73	5.32
508	61.7726	Female	Yes	CS/SE	3	>=5	1080.4	9.07	4.83
509	79.5014	Female	Yes	CS/SE	1	0-2	220.2	9.98	3.7
509	79.5014	Female	Yes	CS/SE	2	3-4	271	9.76	3.64
509	79.5014	Female	Yes	CS/SE	3	>=5	344.4	10.03	5.35
512	83.2904	Female	No	CS/SE	1	0-2	266.5	9.93	5.95
512	83.2904	Female	No	CS/SE	2	3-4	257.4	10.16	3.87
512	83.2904	Female	No	CS/SE	3	>=5	#NULL!	#NULL!	#NULL!
513	82.5726	Female	Yes	CS/SE	1	0-2	269.8	9.72	4.27
513	82.5726	Female	Yes	CS/SE	2	3-4	361.5	8.68	3.95
513	82.5726	Female	Yes	CS/SE	3	>=5	#NULL!	#NULL!	#NULL!
516	82.7014	Female	Yes	CS/SE	1	0-2	#NULL!	#NULL!	#NULL!
516	82.7014	Female	Yes	CS/SE	2	3-4	195.3	9.88	3.97
516	82.7014	Female	Yes	CS/SE	3	>=5	287	9.71	3.59
517	43.9205	Male	No	CS/SE	1	0-2	173.4	9.52	4.05
517	43.9205	Male	No	CS/SE	2	3-4	349	9.38	4.13
517	43.9205	Male	No	CS/SE	3	>=5	716.3	9.12	4.55
518	51.4493	Male	No	CS/SE	1	0-2	#NULL!	#NULL!	#NULL!
518	51.4493	Male	No	CS/SE	2	3-4	126.1	9.44	4.2
518	51.4493	Male	No	CS/SE	3	>=5	452.7	8.92	3.14
519	61.9123	Female	No	CS/SE	1	0-2	#NULL!	#NULL!	#NULL!
519	61.9123	Female	No	CS/SE	2	3-4	#NULL!	#NULL!	#NULL!
519	61.9123	Female	No	CS/SE	3	>=5	343.1	9.37	4.37
520	56.989	Male	No	CS/SE	1	0-2	#NULL!	#NULL!	#NULL!
520	56.989	Male	No	CS/SE	2	3-4	#NULL!	#NULL!	#NULL!
520	56.989	Male	No	CS/SE	3	>=5	502.6	9.55	4.99
521	67.9479	Female	Yes	CS/SE	1	0-2	553.7	9.92	4.7
521	67.9479	Female	Yes	CS/SE	2	3-4	578.1	10.52	5.7
521	67.9479	Female	Yes	CS/SE	3	>=5	897.4	9.06	4.81
522	41.4027	Male	No	CS/SE	1	0-2	#NULL!	#NULL!	#NULL!
522	41.4027	Male	No	CS/SE	2	3-4	#NULL!	#NULL!	#NULL!
522	41.4027	Male	No	CS/SE	3	>=5	575	9.96	4.63
524	52.1507	Male	No	CS/SE	1	0-2	#NULL!	#NULL!	#NULL!
524	52.1507	Male	No	CS/SE	2	3-4	374.4	8.39	4.47
524	52.1507	Male	No	CS/SE	3	>=5	242	9.17	4.23
525	53.3452	Male	Yes	CS/SE	1	0-2	320.3	9.9	5
525	53.3452	Male	Yes	CS/SE	2	3-4	344.9	9.92	4.35
525	53.3452	Male	Yes	CS/SE	3	>=5	428.4	9.99	4.89
528	69.7562	Male	No	CS/SE	1	0-2	326.1	9.35	4.34
528	69.7562	Male	No	CS/SE	2	3-4	145.3	9.05	2.93
528	69.7562	Male	No	CS/SE	3	>=5	107.5	9.88	2.6
529	63.0986	Male	Yes	CS/SE	1	0-2	295.7	9.76	5.5
529	63.0986	Male	Yes	CS/SE	2	3-4	505.1	9.52	5.35
529	63.0986	Male	Yes	CS/SE	3	>=5	689.5	9.66	5.1
531	56.4521	Male	No	CS/SE	1	0-2	#NULL!	#NULL!	#NULL!
531	56.4521	Male	No	CS/SE	2	3-4	419.1	9.52	5.27
531	56.4521	Male	No	CS/SE	3	>=5	478.5	9.22	4.78
532	79.4	Female	No	CS/SE	1	0-2	161.6	8.96	4.98
532	79.4	Female	No	CS/SE	2	3-4	246	8.65	5.96
532	79.4	Female	No	CS/SE	3	>=5	386.1	8.54	5.27
533	43.9041	Male	No	CS/SE	1	0-2	#NULL!	#NULL!	#NULL!
533	43.9041	Male	No	CS/SE	2	3-4	#NULL!	#NULL!	#NULL!
533	43.9041	Male	No	CS/SE	3	>=5	982.3	10.14	4.32
535	71.4384	Female	Yes	CS/SE	1	0-2	#NULL!	#NULL!	#NULL!
535	71.4384	Female	Yes	CS/SE	2	3-4	#NULL!	#NULL!	#NULL!
535	71.4384	Female	Yes	CS/SE	3	>=5	850.4	9.43	4.23
537	63.3616	Female	Yes	CS/SE	1	0-2	#NULL!	#NULL!	#NULL!
537	63.3616	Female	Yes	CS/SE	2	3-4	#NULL!	#NULL!	#NULL!
537	63.3616	Female	Yes	CS/SE	3	>=5	473.1	9.44	4.5
538	56.3397	Female	No	CS/SE	1	0-2	#NULL!	#NULL!	#NULL!
538	56.3397	Female	No	CS/SE	2	3-4	#NULL!	#NULL!	#NULL!
538	56.3397	Female	No	CS/SE	3	>=5	693.8	9.35	6.16
542	73.5699	Female	Yes	CS/SE	1	0-2	77.7	9	4.05
542	73.5699	Female	Yes	CS/SE	2	3-4	91.9	9.26	4.3
542	73.5699	Female	Yes	CS/SE	3	>=5	258.4	8.81	4.14
543	62.5562	Male	Yes	CS/SE	1	0-2	207.8	8.97	4.08
543	62.5562	Male	Yes	CS/SE	2	3-4	124.7	9.31	3.77
543	62.5562	Male	Yes	CS/SE	3	>=5	#NULL!	#NULL!	#NULL!
545	74.4329	Female	Yes	CS/SE	1	0-2	#NULL!	#NULL!	#NULL!
545	74.4329	Female	Yes	CS/SE	2	3-4	#NULL!	#NULL!	#NULL!
545	74.4329	Female	Yes	CS/SE	3	>=5	637.2	9.35	3.71
546	77.4904	Male	Yes	CS/SE	1	0-2	#NULL!	#NULL!	#NULL!
546	77.4904	Male	Yes	CS/SE	2	3-4	411.5	9.05	5
546	77.4904	Male	Yes	CS/SE	3	>=5	295.9	9.52	4.73
547	56.274	Female	No	CS/SE	1	0-2	231.5	9.99	3.74
547	56.274	Female	No	CS/SE	2	3-4	634	9.89	4.33
547	56.274	Female	No	CS/SE	3	>=5	#NULL!	10.1	2.4
549	73.1973	Male	Yes	CS/SE	1	0-2	#NULL!	#NULL!	#NULL!
549	73.1973	Male	Yes	CS/SE	2	3-4	480	9.48	4.13
549	73.1973	Male	Yes	CS/SE	3	>=5	348.4	10.05	3.92
550	62.5397	Male	No	CS/SE	1	0-2	#NULL!	#NULL!	#NULL!
550	62.5397	Male	No	CS/SE	2	3-4	#NULL!	#NULL!	#NULL!
550	62.5397	Male	No	CS/SE	3	>=5	458.2	9.74	4.73
551	80.6	Male	No	CS/SE	1	0-2	104.8	9.45	4.77
551	80.6	Male	No	CS/SE	2	3-4	118.7	9.27	4.3
551	80.6	Male	No	CS/SE	3	>=5	#NULL!	#NULL!	#NULL!
552	63.2986	Female	Yes	CS/SE	1	0-2	1418.8	9.66	5.52
552	63.2986	Female	Yes	CS/SE	2	3-4	1895	8.52	3.6
552	63.2986	Female	Yes	CS/SE	3	>=5	#NULL!	#NULL!	#NULL!
553	57.4575	Female	No	CS/SE	1	0-2	#NULL!	#NULL!	#NULL!
553	57.4575	Female	No	CS/SE	2	3-4	214.1	9.88	3.23
553	57.4575	Female	No	CS/SE	3	>=5	299.2	9.71	4.25
554	73.2904	Female	Yes	CS/SE	1	0-2	#NULL!	#NULL!	#NULL!
554	73.2904	Female	Yes	CS/SE	2	3-4	#NULL!	#NULL!	#NULL!
554	73.2904	Female	Yes	CS/SE	3	>=5	257.7	8.78	2.95
556	46.9945	Male	Yes	CS/SE	1	0-2	29.3	9.8	2.9
556	46.9945	Male	Yes	CS/SE	2	3-4	199.7	9.16	4.13
556	46.9945	Male	Yes	CS/SE	3	>=5	128.7	9.2	2.7
558	55.526	Female	No	CS/SE	1	0-2	530.5	8.64	4.28
558	55.526	Female	No	CS/SE	2	3-4	307.4	9.08	3.14
558	55.526	Female	No	CS/SE	3	>=5	366.4	8.83	2.99
559	73.7288	Female	No	CS/SE	1	0-2	#NULL!	#NULL!	#NULL!
559	73.7288	Female	No	CS/SE	2	3-4	#NULL!	#NULL!	#NULL!
559	73.7288	Female	No	CS/SE	3	>=5	380.5	9.11	4.75
560	58.9836	Female	No	CS/SE	1	0-2	398.3	8.91	3.73
560	58.9836	Female	No	CS/SE	2	3-4	309.2	8.71	3.98
560	58.9836	Female	No	CS/SE	3	>=5	#NULL!	#NULL!	#NULL!
561	48.9425	Male	Yes	CS/SE	1	0-2	159.9	9.46	5.84
561	48.9425	Male	Yes	CS/SE	2	3-4	642.2	8.99	6.8
561	48.9425	Male	Yes	CS/SE	3	>=5	1805.1	9.83	6.72
562	45.3507	Male	Yes	CS/SE	1	0-2	591	10.92	5
562	45.3507	Male	Yes	CS/SE	2	3-4	545	9.82	4.33
562	45.3507	Male	Yes	CS/SE	3	>=5	#NULL!	#NULL!	#NULL!
563	71.2548	Male	Yes	CS/SE	1	0-2	#NULL!	#NULL!	#NULL!
563	71.2548	Male	Yes	CS/SE	2	3-4	357.2	8.5	4.73
563	71.2548	Male	Yes	CS/SE	3	>=5	459.5	8.69	4.6
565	67.4137	Male	No	CS/SE	1	0-2	267.5	9.22	3.38
565	67.4137	Male	No	CS/SE	2	3-4	240.9	8.77	4.46
565	67.4137	Male	No	CS/SE	3	>=5	47.5	10.1	4.6
566	51.8219	Female	Yes	CS/SE	1	0-2	278.1	9.47	5.9
566	51.8219	Female	Yes	CS/SE	2	3-4	641.9	8.99	6.88
566	51.8219	Female	Yes	CS/SE	3	>=5	661.9	10.12	5.53
570	78.3041	Male	Yes	CS/SE	1	0-2	340.1	9.54	3.92
570	78.3041	Male	Yes	CS/SE	2	3-4	354.7	8.6	3.8
570	78.3041	Male	Yes	CS/SE	3	>=5	#NULL!	#NULL!	#NULL!
572	73.0986	Female	Yes	CS/SE	1	0-2	205.5	9.2	3.22
572	73.0986	Female	Yes	CS/SE	2	3-4	257.6	8.78	2.37
572	73.0986	Female	Yes	CS/SE	3	>=5	122.5	9.85	3.61
573	79.263	Male	No	CS/SE	1	0-2	139.7	9.36	3.15
573	79.263	Male	No	CS/SE	2	3-4	195.9	9.28	4.32
573	79.263	Male	No	CS/SE	3	>=5	232.6	10.24	5
579	31.6795	Male	No	CS/SE	1	0-2	#NULL!	#NULL!	#NULL!
579	31.6795	Male	No	CS/SE	2	3-4	824.9	9.85	4.6
579	31.6795	Male	No	CS/SE	3	>=5	1221.2	10.06	4.52
580	55.3425	Female	Yes	CS/SE	1	0-2	227.3	10.39	4.87
580	55.3425	Female	Yes	CS/SE	2	3-4	685.4	10.05	4.47
580	55.3425	Female	Yes	CS/SE	3	>=5	1008	10.13	3.5
581	52.3836	Male	No	CS/SE	1	0-2	86.9	10.02	3.67
581	52.3836	Male	No	CS/SE	2	3-4	427.1	9.58	3.94
581	52.3836	Male	No	CS/SE	3	>=5	669.5	10.21	5.31
586	28.126	Male	No	CS/SE	1	0-2	435.5	10.11	5
586	28.126	Male	No	CS/SE	2	3-4	911.5	9.14	5.03
586	28.126	Male	No	CS/SE	3	>=5	#NULL!	#NULL!	#NULL!
589	75.5288	Female	Yes	CS/SE	1	0-2	331.5	8.34	5.2
589	75.5288	Female	Yes	CS/SE	2	3-4	326.9	8.81	4.33
589	75.5288	Female	Yes	CS/SE	3	>=5	662.7	8.46	5
595	51.2411	Male	No	CS/SE	1	0-2	282	8.26	4.84
595	51.2411	Male	No	CS/SE	2	3-4	173	8.67	6.8
595	51.2411	Male	No	CS/SE	3	>=5	#NULL!	#NULL!	#NULL!
596	85.0877	Male	Yes	CS/SE	1	0-2	91.7	9.86	3.65
596	85.0877	Male	Yes	CS/SE	2	3-4	19.1	10.13	3.3
596	85.0877	Male	Yes	CS/SE	3	>=5	#NULL!	#NULL!	#NULL!
597	59.8932	Female	No	CS/SE	1	0-2	#NULL!	#NULL!	#NULL!
597	59.8932	Female	No	CS/SE	2	3-4	78.2	9.71	7.03
597	59.8932	Female	No	CS/SE	3	>=5	152.5	9.42	4.77
601	51.137	Male	Yes	CS/SE	1	0-2	403.1	8.56	5.75
601	51.137	Male	Yes	CS/SE	2	3-4	567.8	8.03	5.97
601	51.137	Male	Yes	CS/SE	3	>=5	605.9	7.4	#NULL!
604	52.4329	Female	No	CS/SE	1	0-2	972.4	10.38	5.65
604	52.4329	Female	No	CS/SE	2	3-4	1350	11.34	4.95
604	52.4329	Female	No	CS/SE	3	>=5	#NULL!	#NULL!	#NULL!
613	38.8192	Male	No	CS/SE	1	0-2	264.5	8.95	4.45
613	38.8192	Male	No	CS/SE	2	3-4	276.8	8.6	4.6
613	38.8192	Male	No	CS/SE	3	>=5	424.4	7.99	5.6
628	48.6438	Male	Yes	CS/SE	1	0-2	579.7	9.82	3.17
628	48.6438	Male	Yes	CS/SE	2	3-4	881.1	9.29	6.1
628	48.6438	Male	Yes	CS/SE	3	>=5	#NULL!	#NULL!	#NULL!
713	52.2603	Male	No	CS/SE	1	0-2	#NULL!	#NULL!	#NULL!
713	52.2603	Male	No	CS/SE	2	3-4	#NULL!	#NULL!	#NULL!
713	52.2603	Male	No	CS/SE	3	>=5	1364.4	10.77	6.29
722	52.7096	Male	No	CS/SE	1	0-2	#NULL!	#NULL!	#NULL!
722	52.7096	Male	No	CS/SE	2	3-4	#NULL!	#NULL!	#NULL!
722	52.7096	Male	No	CS/SE	3	>=5	2962.8	10.49	6.06
738	57.4521	Male	No	CS/SE	1	0-2	#NULL!	#NULL!	#NULL!
738	57.4521	Male	No	CS/SE	2	3-4	#NULL!	#NULL!	#NULL!
738	57.4521	Male	No	CS/SE	3	>=5	1901.4	11.36	6.66
753	76.8986	Female	No	CS/SE	1	0-2	#NULL!	#NULL!	#NULL!
753	76.8986	Female	No	CS/SE	2	3-4	#NULL!	#NULL!	#NULL!
753	76.8986	Female	No	CS/SE	3	>=5	1322.6	10.53	4.41
759	52.137	Male	No	CS/SE	1	0-2	#NULL!	#NULL!	#NULL!
759	52.137	Male	No	CS/SE	2	3-4	#NULL!	#NULL!	#NULL!
759	52.137	Male	No	CS/SE	3	>=5	2039.9	10.18	4.37
762	46.2411	Male	No	CS/SE	1	0-2	#NULL!	#NULL!	#NULL!
762	46.2411	Male	No	CS/SE	2	3-4	#NULL!	#NULL!	#NULL!
762	46.2411	Male	No	CS/SE	3	>=5	2281	9.61	7.36
783	39.4438	Female	No	CS/SE	1	0-2	#NULL!	#NULL!	#NULL!
783	39.4438	Female	No	CS/SE	2	3-4	852.9	10.26	7.17
783	39.4438	Female	No	CS/SE	3	>=5	1391.3	9.33	4.97
827	50.4932	Female	No	CS/SE	1	0-2	144.3	10.54	6.1
827	50.4932	Female	No	CS/SE	2	3-4	430	9.96	9.7
827	50.4932	Female	No	CS/SE	3	>=5	#NULL!	#NULL!	#NULL!
849	36.6575	Female	No	CS/SE	1	0-2	1240.2	10.41	6.33
849	36.6575	Female	No	CS/SE	2	3-4	2449	10.61	6.7
849	36.6575	Female	No	CS/SE	3	>=5	#NULL!	#NULL!	#NULL!
875	62.3753	Female	No	CS/SE	1	0-2	#NULL!	#NULL!	#NULL!
875	62.3753	Female	No	CS/SE	2	3-4	#NULL!	#NULL!	#NULL!
875	62.3753	Female	No	CS/SE	3	>=5	3358.2	11.28	3.53
900	45.9425	Female	No	CS/SE	1	0-2	#NULL!	#NULL!	#NULL!
900	45.9425	Female	No	CS/SE	2	3-4	#NULL!	#NULL!	#NULL!
900	45.9425	Female	No	CS/SE	3	>=5	812.2	9.43	3.73
903	85.3507	Female	No	CS/SE	1	0-2	286.8	8.6	3.64
903	85.3507	Female	No	CS/SE	2	3-4	16.8	10.57	5.6
903	85.3507	Female	No	CS/SE	3	>=5	#NULL!	#NULL!	#NULL!
905	67.0877	Female	No	CS/SE	1	0-2	#NULL!	10.23	3.2
905	67.0877	Female	No	CS/SE	2	3-4	#NULL!	10.4	4.3
905	67.0877	Female	No	CS/SE	3	>=5	1090.6	9.26	2.83
909	72.7562	Female	Yes	CS/SE	1	0-2	253.1	9.92	4.97
909	72.7562	Female	Yes	CS/SE	2	3-4	378	9.53	3.5
909	72.7562	Female	Yes	CS/SE	3	>=5	#NULL!	#NULL!	#NULL!
910	85.4055	Female	Yes	CS/SE	1	0-2	222.7	8.93	5
910	85.4055	Female	Yes	CS/SE	2	3-4	#NULL!	#NULL!	#NULL!
910	85.4055	Female	Yes	CS/SE	3	>=5	#NULL!	#NULL!	#NULL!
912	72.6877	Male	Yes	CS/SE	1	0-2	217.7	9.27	4.97
912	72.6877	Male	Yes	CS/SE	2	3-4	282.3	10.06	5.5
912	72.6877	Male	Yes	CS/SE	3	>=5	#NULL!	#NULL!	#NULL!
915	74.0986	Female	Yes	CS/SE	1	0-2	284.4	9.39	3.54
915	74.0986	Female	Yes	CS/SE	2	3-4	613.1	8.8	5.43
915	74.0986	Female	Yes	CS/SE	3	>=5	#NULL!	#NULL!	#NULL!
916	70.2219	Female	Yes	CS/SE	1	0-2	611	9.97	3.74
916	70.2219	Female	Yes	CS/SE	2	3-4	602.8	9.21	3.43
916	70.2219	Female	Yes	CS/SE	3	>=5	#NULL!	#NULL!	#NULL!
920	88.0795	Female	No	CS/SE	1	0-2	128.3	9.06	3.23
920	88.0795	Female	No	CS/SE	2	3-4	40.9	9.46	2.3
920	88.0795	Female	No	CS/SE	3	>=5	#NULL!	#NULL!	#NULL!
923	88.1534	Female	No	CS/SE	1	0-2	133.5	9.3	3.96
923	88.1534	Female	No	CS/SE	2	3-4	#NULL!	#NULL!	#NULL!
923	88.1534	Female	No	CS/SE	3	>=5	#NULL!	#NULL!	#NULL!
925	78.7945	Female	No	CS/SE	1	0-2	105.4	10.09	3.22
925	78.7945	Female	No	CS/SE	2	3-4	#NULL!	#NULL!	#NULL!
925	78.7945	Female	No	CS/SE	3	>=5	#NULL!	#NULL!	#NULL!
927	54.663	Male	No	CS/SE	1	0-2	#NULL!	#NULL!	#NULL!
927	54.663	Male	No	CS/SE	2	3-4	#NULL!	#NULL!	#NULL!
927	54.663	Male	No	CS/SE	3	>=5	1521.2	10.87	7.6
928	41.5753	Female	Yes	CS/SE	1	0-2	1477	10.14	4.72
928	41.5753	Female	Yes	CS/SE	2	3-4	#NULL!	#NULL!	#NULL!
928	41.5753	Female	Yes	CS/SE	3	>=5	#NULL!	#NULL!	#NULL!
932	73.589	Female	Yes	CS/SE	1	0-2	954.1	10.29	4.91
932	73.589	Female	Yes	CS/SE	2	3-4	1396	10.68	5
932	73.589	Female	Yes	CS/SE	3	>=5	#NULL!	#NULL!	#NULL!
935	55.474	Male	Yes	CS/SE	1	0-2	100.9	9.41	4.61
935	55.474	Male	Yes	CS/SE	2	3-4	188.7	9.93	4.68
935	55.474	Male	Yes	CS/SE	3	>=5	323	9.24	4.26
936	69.3205	Female	No	CS/SE	1	0-2	#NULL!	#NULL!	#NULL!
936	69.3205	Female	No	CS/SE	2	3-4	#NULL!	#NULL!	#NULL!
936	69.3205	Female	No	CS/SE	3	>=5	371.4	10.09	3.04
945	87.5288	Female	No	CS/SE	1	0-2	224.8	9.48	3.57
945	87.5288	Female	No	CS/SE	2	3-4	374.9	9.52	3.64
945	87.5288	Female	No	CS/SE	3	>=5	195.2	9.37	4.25
952	94.1836	Male	No	CS/SE	1	0-2	312.1	9.76	3.41
952	94.1836	Male	No	CS/SE	2	3-4	177.9	9.62	3.55
952	94.1836	Male	No	CS/SE	3	>=5	#NULL!	#NULL!	#NULL!
956	71.3288	Female	No	CS/SE	1	0-2	63.8	10.15	4.82
956	71.3288	Female	No	CS/SE	2	3-4	21.4	10.63	3.13
956	71.3288	Female	No	CS/SE	3	>=5	#NULL!	#NULL!	#NULL!
957	79.3014	Female	Yes	CS/SE	1	0-2	6.7	11.93	2.42
957	79.3014	Female	Yes	CS/SE	2	3-4	10.1	10.66	3.08
957	79.3014	Female	Yes	CS/SE	3	>=5	#NULL!	9.71	2.43
958	59.0219	Female	No	CS/SE	1	0-2	#NULL!	#NULL!	#NULL!
958	59.0219	Female	No	CS/SE	2	3-4	#NULL!	9.82	2.95
958	59.0219	Female	No	CS/SE	3	>=5	334	8.96	4.02
961	82.2356	Female	Yes	CS/SE	1	0-2	278.2	9.72	4.53
961	82.2356	Female	Yes	CS/SE	2	3-4	383	10.2	4.3
961	82.2356	Female	Yes	CS/SE	3	>=5	#NULL!	#NULL!	#NULL!
963	51.2767	Female	Yes	CS/SE	1	0-2	422.1	9.61	4
963	51.2767	Female	Yes	CS/SE	2	3-4	785.6	9.89	4.83
963	51.2767	Female	Yes	CS/SE	3	>=5	#NULL!	#NULL!	#NULL!
970	82.4575	Female	Yes	CS/SE	1	0-2	1456.5	9.3	3.74
970	82.4575	Female	Yes	CS/SE	2	3-4	#NULL!	#NULL!	#NULL!
970	82.4575	Female	Yes	CS/SE	3	>=5	#NULL!	#NULL!	#NULL!
974	61.7479	Female	No	CS/SE	1	0-2	#NULL!	#NULL!	#NULL!
974	61.7479	Female	No	CS/SE	2	3-4	1906.3	10.14	5.37
974	61.7479	Female	No	CS/SE	3	>=5	2387.5	9.47	3.83
978	85.611	Female	Yes	CS/SE	1	0-2	385.3	10.28	4.46
978	85.611	Female	Yes	CS/SE	2	3-4	#NULL!	#NULL!	#NULL!
978	85.611	Female	Yes	CS/SE	3	>=5	#NULL!	#NULL!	#NULL!
980	66.6849	Female	No	CS/SE	1	0-2	871.3	8.44	6.74
980	66.6849	Female	No	CS/SE	2	3-4	497	8.82	3.97
980	66.6849	Female	No	CS/SE	3	>=5	#NULL!	#NULL!	#NULL!
981	22.1041	Male	No	CS/SE	1	0-2	1403.4	10.07	6.53
981	22.1041	Male	No	CS/SE	2	3-4	#NULL!	#NULL!	#NULL!
981	22.1041	Male	No	CS/SE	3	>=5	#NULL!	#NULL!	#NULL!
986	85.3781	Male	No	CS/SE	1	0-2	294.6	9.34	4.35
986	85.3781	Male	No	CS/SE	2	3-4	310.5	9.4	2.89
986	85.3781	Male	No	CS/SE	3	>=5	341.6	9.04	3.98
987	62.7014	Female	No	CS/SE	1	0-2	573.8	8.95	4.45
987	62.7014	Female	No	CS/SE	2	3-4	266.7	9.4	5.7
987	62.7014	Female	No	CS/SE	3	>=5	414.8	9.59	4.6
988	61.4137	Male	Yes	CS/SE	1	0-2	238.1	9.23	7.04
988	61.4137	Male	Yes	CS/SE	2	3-4	477.8	9.55	8.1
988	61.4137	Male	Yes	CS/SE	3	>=5	#NULL!	#NULL!	#NULL!
994	81.5178	Male	No	CS/SE	1	0-2	19.9	10.23	4.08
994	81.5178	Male	No	CS/SE	2	3-4	#NULL!	#NULL!	#NULL!
994	81.5178	Male	No	CS/SE	3	>=5	#NULL!	#NULL!	#NULL!
997	66.737	Female	Yes	CS/SE	1	0-2	316.7	8.5	4.49
997	66.737	Female	Yes	CS/SE	2	3-4	143.4	9.38	4.95
997	66.737	Female	Yes	CS/SE	3	>=5	#NULL!	#NULL!	#NULL!
998	67.389	Female	No	CS/SE	1	0-2	191.8	9.31	2.78
998	67.389	Female	No	CS/SE	2	3-4	#NULL!	#NULL!	#NULL!
998	67.389	Female	No	CS/SE	3	>=5	#NULL!	#NULL!	#NULL!
999	66.189	Female	Yes	CS/SE	1	0-2	66	10.05	3.37
999	66.189	Female	Yes	CS/SE	2	3-4	363.1	10.3	3.45
999	66.189	Female	Yes	CS/SE	3	>=5	#NULL!	#NULL!	#NULL!
0	24.937	Female	No	SS/UC	1	0-2	#NULL!	#NULL!	#NULL!
0	24.937	Female	No	SS/UC	2	3-4	#NULL!	#NULL!	#NULL!
0	24.937	Female	No	SS/UC	3	>=5	531.1	9.41	4.7
41	58.874	Male	Yes	SS/UC	1	0-2	273.7	9.05	4.73
41	58.874	Male	Yes	SS/UC	2	3-4	144.2	9.63	4.71
41	58.874	Male	Yes	SS/UC	3	>=5	193.4	8.74	4.06
42	45.9836	Female	No	SS/UC	1	0-2	315.9	9.42	3.98
42	45.9836	Female	No	SS/UC	2	3-4	386.1	10.37	5.43
42	45.9836	Female	No	SS/UC	3	>=5	591.9	11.83	5.23
43	33.2521	Male	No	SS/UC	1	0-2	348.9	9.3	6.1
43	33.2521	Male	No	SS/UC	2	3-4	447.4	9.67	5.33
43	33.2521	Male	No	SS/UC	3	>=5	#NULL!	#NULL!	#NULL!
44	45.3534	Female	No	SS/UC	1	0-2	267.9	9.53	3.94
44	45.3534	Female	No	SS/UC	2	3-4	372.6	9.77	3.13
44	45.3534	Female	No	SS/UC	3	>=5	271.4	9.91	3.76
45	38.0685	Male	No	SS/UC	1	0-2	858.1	9	3.9
45	38.0685	Male	No	SS/UC	2	3-4	520.9	10.37	4
45	38.0685	Male	No	SS/UC	3	>=5	626.1	10.79	7.23
46	22.989	Female	No	SS/UC	1	0-2	782.3	8.02	5.15
46	22.989	Female	No	SS/UC	2	3-4	852.2	8	6.18
46	22.989	Female	No	SS/UC	3	>=5	1043.9	8.68	5.26
47	34.3808	Female	No	SS/UC	1	0-2	#NULL!	10.26	3
47	34.3808	Female	No	SS/UC	2	3-4	871.6	10.37	4.5
47	34.3808	Female	No	SS/UC	3	>=5	1136.7	10.78	4.1
49	41.4603	Female	No	SS/UC	1	0-2	#NULL!	#NULL!	#NULL!
49	41.4603	Female	No	SS/UC	2	3-4	755.5	9.55	5.27
49	41.4603	Female	No	SS/UC	3	>=5	508.2	9.48	4.42
50	30.0082	Male	No	SS/UC	1	0-2	#NULL!	#NULL!	#NULL!
50	30.0082	Male	No	SS/UC	2	3-4	#NULL!	#NULL!	#NULL!
50	30.0082	Male	No	SS/UC	3	>=5	76.2	10.59	5.85
51	58.0849	Female	No	SS/UC	1	0-2	#NULL!	#NULL!	#NULL!
51	58.0849	Female	No	SS/UC	2	3-4	#NULL!	#NULL!	#NULL!
51	58.0849	Female	No	SS/UC	3	>=5	2797.2	9.82	5.64
52	53.5479	Female	No	SS/UC	1	0-2	#NULL!	#NULL!	#NULL!
52	53.5479	Female	No	SS/UC	2	3-4	#NULL!	#NULL!	#NULL!
52	53.5479	Female	No	SS/UC	3	>=5	291.6	9.87	3.89
53	46.1945	Male	No	SS/UC	1	0-2	#NULL!	#NULL!	#NULL!
53	46.1945	Male	No	SS/UC	2	3-4	#NULL!	#NULL!	#NULL!
53	46.1945	Male	No	SS/UC	3	>=5	910	10.39	6.92
81	51.3397	Male	No	SS/UC	1	0-2	407	8.44	3.15
81	51.3397	Male	No	SS/UC	2	3-4	350.4	8.57	2.96
81	51.3397	Male	No	SS/UC	3	>=5	233.8	9.47	4.1
82	40.8685	Female	No	SS/UC	1	0-2	#NULL!	#NULL!	#NULL!
82	40.8685	Female	No	SS/UC	2	3-4	#NULL!	#NULL!	#NULL!
82	40.8685	Female	No	SS/UC	3	>=5	735.2	11.56	5.93
83	51.4521	Male	No	SS/UC	1	0-2	#NULL!	#NULL!	#NULL!
83	51.4521	Male	No	SS/UC	2	3-4	#NULL!	#NULL!	#NULL!
83	51.4521	Male	No	SS/UC	3	>=5	325.7	11.25	6.08
84	46.8877	Female	No	SS/UC	1	0-2	#NULL!	#NULL!	#NULL!
84	46.8877	Female	No	SS/UC	2	3-4	#NULL!	#NULL!	#NULL!
84	46.8877	Female	No	SS/UC	3	>=5	1144.9	10.99	6.23
85	29.9096	Female	Yes	SS/UC	1	0-2	644.8	10.28	5.7
85	29.9096	Female	Yes	SS/UC	2	3-4	395.1	10.67	5.9
85	29.9096	Female	Yes	SS/UC	3	>=5	311	10.52	7.3
86	34.9178	Male	No	SS/UC	1	0-2	1066.5	9.05	4.7
86	34.9178	Male	No	SS/UC	2	3-4	1126.9	9.39	6.4
86	34.9178	Male	No	SS/UC	3	>=5	#NULL!	#NULL!	#NULL!
87	41.326	Female	No	SS/UC	1	0-2	301.2	9.6	4.47
87	41.326	Female	No	SS/UC	2	3-4	248.3	9.59	4.85
87	41.326	Female	No	SS/UC	3	>=5	292	9.86	4.13
88	21.2	Male	No	SS/UC	1	0-2	835.1	9.22	4.05
88	21.2	Male	No	SS/UC	2	3-4	692.4	9.75	4.74
88	21.2	Male	No	SS/UC	3	>=5	463	10.15	4.7
91	65.9014	Male	No	SS/UC	1	0-2	#NULL!	#NULL!	#NULL!
91	65.9014	Male	No	SS/UC	2	3-4	#NULL!	#NULL!	#NULL!
91	65.9014	Male	No	SS/UC	3	>=5	820.8	10.6	3.3
93	37.3863	Female	No	SS/UC	1	0-2	#NULL!	#NULL!	#NULL!
93	37.3863	Female	No	SS/UC	2	3-4	#NULL!	#NULL!	#NULL!
93	37.3863	Female	No	SS/UC	3	>=5	575.7	10.09	4.76
127	38.0055	Female	No	SS/UC	1	0-2	103.3	9.6	3.73
127	38.0055	Female	No	SS/UC	2	3-4	376.1	9.49	5.05
127	38.0055	Female	No	SS/UC	3	>=5	716.2	8.53	5.93
128	46.4685	Female	No	SS/UC	1	0-2	525.1	9.85	4.8
128	46.4685	Female	No	SS/UC	2	3-4	259	10.86	3.98
128	46.4685	Female	No	SS/UC	3	>=5	715.2	10.25	5.18
129	45.3836	Male	No	SS/UC	1	0-2	#NULL!	#NULL!	#NULL!
129	45.3836	Male	No	SS/UC	2	3-4	390.5	9.94	3.5
129	45.3836	Male	No	SS/UC	3	>=5	75.5	10.63	3.33
148	51.1151	Male	Yes	SS/UC	1	0-2	46.5	10.52	5.53
148	51.1151	Male	Yes	SS/UC	2	3-4	#NULL!	#NULL!	#NULL!
148	51.1151	Male	Yes	SS/UC	3	>=5	#NULL!	#NULL!	#NULL!
149	37.0247	Female	No	SS/UC	1	0-2	#NULL!	#NULL!	#NULL!
149	37.0247	Female	No	SS/UC	2	3-4	1141.7	9.55	5.03
149	37.0247	Female	No	SS/UC	3	>=5	643.8	10.37	3.67
151	35.5781	Male	No	SS/UC	1	0-2	315	11.11	6.75
151	35.5781	Male	No	SS/UC	2	3-4	192.5	10.45	7
151	35.5781	Male	No	SS/UC	3	>=5	#NULL!	#NULL!	#NULL!
152	39.3781	Male	No	SS/UC	1	0-2	36.1	11.1	4.95
152	39.3781	Male	No	SS/UC	2	3-4	#NULL!	#NULL!	#NULL!
152	39.3781	Male	No	SS/UC	3	>=5	#NULL!	#NULL!	#NULL!
194	50.4685	Male	No	SS/UC	1	0-2	508.2	8.03	5.9
194	50.4685	Male	No	SS/UC	2	3-4	715	8.36	5.77
194	50.4685	Male	No	SS/UC	3	>=5	546.4	9.26	5.8
195	23.4055	Male	No	SS/UC	1	0-2	646.7	10.21	6.4
195	23.4055	Male	No	SS/UC	2	3-4	#NULL!	#NULL!	#NULL!
195	23.4055	Male	No	SS/UC	3	>=5	2691	10.76	5.1
196	32.5123	Male	Yes	SS/UC	1	0-2	717	9.78	6.67
196	32.5123	Male	Yes	SS/UC	2	3-4	1585.7	9.22	7.37
196	32.5123	Male	Yes	SS/UC	3	>=5	1567.7	9.72	8.5
197	39.9671	Male	No	SS/UC	1	0-2	153.2	9.22	6.2
197	39.9671	Male	No	SS/UC	2	3-4	329.4	9.57	7.18
197	39.9671	Male	No	SS/UC	3	>=5	306.5	10.23	7.8
198	30.7616	Female	No	SS/UC	1	0-2	463.2	10.1	6.42
198	30.7616	Female	No	SS/UC	2	3-4	1076.7	10.42	5.77
198	30.7616	Female	No	SS/UC	3	>=5	#NULL!	#NULL!	#NULL!
199	31.0274	Female	No	SS/UC	1	0-2	#NULL!	#NULL!	#NULL!
199	31.0274	Female	No	SS/UC	2	3-4	#NULL!	#NULL!	#NULL!
199	31.0274	Female	No	SS/UC	3	>=5	500	10.07	4.3
201	52.3342	Female	No	SS/UC	1	0-2	368.2	11.49	4.8
201	52.3342	Female	No	SS/UC	2	3-4	776.9	11.25	6.9
201	52.3342	Female	No	SS/UC	3	>=5	#NULL!	#NULL!	#NULL!
203	50.9534	Male	No	SS/UC	1	0-2	356.9	9.81	4.87
203	50.9534	Male	No	SS/UC	2	3-4	503.2	10.13	5.48
203	50.9534	Male	No	SS/UC	3	>=5	911.5	9.89	4.47
204	45.0575	Female	No	SS/UC	1	0-2	553.6	9.27	5.5
204	45.0575	Female	No	SS/UC	2	3-4	1056.6	9.15	4.72
204	45.0575	Female	No	SS/UC	3	>=5	811.1	9.7	4.85
205	36.5699	Female	No	SS/UC	1	0-2	572.5	11.02	5.97
205	36.5699	Female	No	SS/UC	2	3-4	925.3	10.19	5.82
205	36.5699	Female	No	SS/UC	3	>=5	#NULL!	#NULL!	#NULL!
206	38.2877	Male	No	SS/UC	1	0-2	671.8	10.14	6.1
206	38.2877	Male	No	SS/UC	2	3-4	1380.5	10.02	6.55
206	38.2877	Male	No	SS/UC	3	>=5	#NULL!	#NULL!	#NULL!
207	49.8986	Female	No	SS/UC	1	0-2	110.7	9.78	4.88
207	49.8986	Female	No	SS/UC	2	3-4	233.1	9.41	5.23
207	49.8986	Female	No	SS/UC	3	>=5	333.9	9.24	4.6
208	23.4082	Male	No	SS/UC	1	0-2	330.2	9.9	5.6
208	23.4082	Male	No	SS/UC	2	3-4	378.5	9.49	6.03
208	23.4082	Male	No	SS/UC	3	>=5	358	10.26	6.9
209	35.4904	Male	No	SS/UC	1	0-2	68	10.34	5.4
209	35.4904	Male	No	SS/UC	2	3-4	165	9.88	5.16
209	35.4904	Male	No	SS/UC	3	>=5	226.5	8.85	5.76
210	49.1507	Male	Yes	SS/UC	1	0-2	228.9	9.81	8
210	49.1507	Male	Yes	SS/UC	2	3-4	169.3	11.19	7.88
210	49.1507	Male	Yes	SS/UC	3	>=5	491.4	10.13	8.08
211	35.2822	Male	No	SS/UC	1	0-2	#NULL!	#NULL!	#NULL!
211	35.2822	Male	No	SS/UC	2	3-4	365.3	9.56	3.04
211	35.2822	Male	No	SS/UC	3	>=5	619.6	9.3	3.82
212	54.6685	Female	Yes	SS/UC	1	0-2	276.2	8.64	6.8
212	54.6685	Female	Yes	SS/UC	2	3-4	303.1	9.53	4.95
212	54.6685	Female	Yes	SS/UC	3	>=5	835.1	9.67	5.44
213	75.2027	Female	Yes	SS/UC	1	0-2	#NULL!	#NULL!	#NULL!
213	75.2027	Female	Yes	SS/UC	2	3-4	557.6	8.85	3.85
213	75.2027	Female	Yes	SS/UC	3	>=5	488.1	9.36	4.69
215	28.6274	Female	No	SS/UC	1	0-2	1054.7	10.37	7.77
215	28.6274	Female	No	SS/UC	2	3-4	2134	11.04	7.4
215	28.6274	Female	No	SS/UC	3	>=5	#NULL!	#NULL!	#NULL!
216	53.9041	Male	No	SS/UC	1	0-2	#NULL!	#NULL!	#NULL!
216	53.9041	Male	No	SS/UC	2	3-4	102.4	9.56	4.4
216	53.9041	Male	No	SS/UC	3	>=5	277.8	10.17	6.98
217	49.0247	Female	No	SS/UC	1	0-2	214.4	10.97	5.5
217	49.0247	Female	No	SS/UC	2	3-4	363.8	10.58	5.8
217	49.0247	Female	No	SS/UC	3	>=5	755.3	10.67	5.63
219	51.1781	Male	No	SS/UC	1	0-2	#NULL!	#NULL!	#NULL!
219	51.1781	Male	No	SS/UC	2	3-4	382.1	9.28	4.45
219	51.1781	Male	No	SS/UC	3	>=5	509.9	9.4	4.32
220	23.4932	Male	No	SS/UC	1	0-2	#NULL!	#NULL!	#NULL!
220	23.4932	Male	No	SS/UC	2	3-4	1064.1	9.52	7.5
220	23.4932	Male	No	SS/UC	3	>=5	2032.2	9.24	10.02
221	55.0767	Male	Yes	SS/UC	1	0-2	#NULL!	#NULL!	#NULL!
221	55.0767	Male	Yes	SS/UC	2	3-4	284.7	9.44	4.3
221	55.0767	Male	Yes	SS/UC	3	>=5	748.3	9.93	3.67
222	49.6986	Male	No	SS/UC	1	0-2	#NULL!	#NULL!	#NULL!
222	49.6986	Male	No	SS/UC	2	3-4	#NULL!	#NULL!	#NULL!
222	49.6986	Male	No	SS/UC	3	>=5	381.1	10.49	4.27
223	24.1315	Female	No	SS/UC	1	0-2	1900.8	8.95	7.24
223	24.1315	Female	No	SS/UC	2	3-4	2622	9.22	6.5
223	24.1315	Female	No	SS/UC	3	>=5	4305	9.4	6.3
224	72.6795	Male	No	SS/UC	1	0-2	#NULL!	#NULL!	#NULL!
224	72.6795	Male	No	SS/UC	2	3-4	#NULL!	#NULL!	#NULL!
224	72.6795	Male	No	SS/UC	3	>=5	765.2	9.95	3.92
244	55.6466	Male	Yes	SS/UC	1	0-2	#NULL!	#NULL!	#NULL!
244	55.6466	Male	Yes	SS/UC	2	3-4	#NULL!	#NULL!	#NULL!
244	55.6466	Male	Yes	SS/UC	3	>=5	169.6	9.58	3.77
246	32.2904	Female	No	SS/UC	1	0-2	197.8	10.31	7
246	32.2904	Female	No	SS/UC	2	3-4	900.8	10.24	5.1
246	32.2904	Female	No	SS/UC	3	>=5	1353	11.59	7
247	41.3671	Male	Yes	SS/UC	1	0-2	41.6	10.77	6
247	41.3671	Male	Yes	SS/UC	2	3-4	303.9	9.81	7.17
247	41.3671	Male	Yes	SS/UC	3	>=5	610.3	8.56	4.1
248	36.8329	Male	No	SS/UC	1	0-2	162.7	9.98	4.77
248	36.8329	Male	No	SS/UC	2	3-4	424.1	9.78	5.06
248	36.8329	Male	No	SS/UC	3	>=5	925.1	10.12	4.75
249	45.7205	Female	No	SS/UC	1	0-2	324.1	10.28	4.7
249	45.7205	Female	No	SS/UC	2	3-4	886.3	11.14	5.4
249	45.7205	Female	No	SS/UC	3	>=5	1668	11.23	5.57
252	41.9205	Female	No	SS/UC	1	0-2	591.9	8.93	3.88
252	41.9205	Female	No	SS/UC	2	3-4	#NULL!	#NULL!	#NULL!
252	41.9205	Female	No	SS/UC	3	>=5	#NULL!	#NULL!	#NULL!
253	30.6027	Male	No	SS/UC	1	0-2	#NULL!	#NULL!	#NULL!
253	30.6027	Male	No	SS/UC	2	3-4	538.6	9.68	4.23
253	30.6027	Male	No	SS/UC	3	>=5	713	9.41	5.61
254	44.4877	Male	No	SS/UC	1	0-2	208.3	10	3.9
254	44.4877	Male	No	SS/UC	2	3-4	744.3	9.01	5.5
254	44.4877	Male	No	SS/UC	3	>=5	#NULL!	#NULL!	#NULL!
255	36.3863	Male	No	SS/UC	1	0-2	#NULL!	#NULL!	#NULL!
255	36.3863	Male	No	SS/UC	2	3-4	#NULL!	#NULL!	#NULL!
255	36.3863	Male	No	SS/UC	3	>=5	1073.7	9.05	8.82
257	35.0767	Male	No	SS/UC	1	0-2	342.2	9.87	5.7
257	35.0767	Male	No	SS/UC	2	3-4	883	9.77	6.08
257	35.0767	Male	No	SS/UC	3	>=5	1321.6	11.28	5.17
258	38.0329	Male	Yes	SS/UC	1	0-2	344	9.04	6
258	38.0329	Male	Yes	SS/UC	2	3-4	601.7	9.38	8.03
258	38.0329	Male	Yes	SS/UC	3	>=5	572.4	10.36	4.1
259	35.9068	Female	No	SS/UC	1	0-2	640.4	10.22	5.5
259	35.9068	Female	No	SS/UC	2	3-4	558.5	10.57	5.84
259	35.9068	Female	No	SS/UC	3	>=5	773.2	11.2	7.67
260	37.2548	Female	No	SS/UC	1	0-2	#NULL!	#NULL!	#NULL!
260	37.2548	Female	No	SS/UC	2	3-4	#NULL!	#NULL!	#NULL!
260	37.2548	Female	No	SS/UC	3	>=5	417.4	10.6	4.68
296	32.3726	Female	No	SS/UC	1	0-2	452.5	10.02	5.26
296	32.3726	Female	No	SS/UC	2	3-4	1377	10.09	6.27
296	32.3726	Female	No	SS/UC	3	>=5	3429	9.8	5.53
297	24.3671	Male	No	SS/UC	1	0-2	631.7	9.59	5.55
297	24.3671	Male	No	SS/UC	2	3-4	448	10.66	5.1
297	24.3671	Male	No	SS/UC	3	>=5	839.3	10.16	8.35
298	38.0795	Male	Yes	SS/UC	1	0-2	127.4	9.41	5.83
298	38.0795	Male	Yes	SS/UC	2	3-4	194.5	9.62	6.1
298	38.0795	Male	Yes	SS/UC	3	>=5	#NULL!	#NULL!	#NULL!
299	33.5041	Female	No	SS/UC	1	0-2	454.6	10.43	6.72
299	33.5041	Female	No	SS/UC	2	3-4	346	11.48	7.05
299	33.5041	Female	No	SS/UC	3	>=5	794.9	11.17	7
301	35.2329	Male	No	SS/UC	1	0-2	184.1	10.4	6.17
301	35.2329	Male	No	SS/UC	2	3-4	466.9	10.96	7.86
301	35.2329	Male	No	SS/UC	3	>=5	1678	10.76	8
302	64.7726	Male	Yes	SS/UC	1	0-2	236.5	9.94	4.91
302	64.7726	Male	Yes	SS/UC	2	3-4	385.2	9.72	4.7
302	64.7726	Male	Yes	SS/UC	3	>=5	190.4	10.08	5.74
303	36.5397	Male	No	SS/UC	1	0-2	50.3	10.41	4.5
303	36.5397	Male	No	SS/UC	2	3-4	109.1	10.03	3.72
303	36.5397	Male	No	SS/UC	3	>=5	757.9	9.85	5.22
305	46.5452	Male	Yes	SS/UC	1	0-2	313.4	9.78	3.5
305	46.5452	Male	Yes	SS/UC	2	3-4	435.3	10.01	4.92
305	46.5452	Male	Yes	SS/UC	3	>=5	396.8	10.51	4.05
306	28.8712	Female	No	SS/UC	1	0-2	817.2	9.46	5.1
306	28.8712	Female	No	SS/UC	2	3-4	98.5	10.73	5.67
306	28.8712	Female	No	SS/UC	3	>=5	105.2	10.56	6.5
308	28.4959	Male	No	SS/UC	1	0-2	#NULL!	#NULL!	#NULL!
308	28.4959	Male	No	SS/UC	2	3-4	821.2	10.49	6.85
308	28.4959	Male	No	SS/UC	3	>=5	1183.7	10.79	4.89
326	37.3342	Female	No	SS/UC	1	0-2	1428	10.44	4.98
326	37.3342	Female	No	SS/UC	2	3-4	2155.5	11.59	5.4
326	37.3342	Female	No	SS/UC	3	>=5	#NULL!	#NULL!	#NULL!
327	30.9233	Female	No	SS/UC	1	0-2	281	10.46	7.63
327	30.9233	Female	No	SS/UC	2	3-4	655.9	9.84	6.5
327	30.9233	Female	No	SS/UC	3	>=5	#NULL!	#NULL!	#NULL!
331	37.8959	Male	No	SS/UC	1	0-2	#NULL!	#NULL!	#NULL!
331	37.8959	Male	No	SS/UC	2	3-4	1233	10.32	6.43
331	37.8959	Male	No	SS/UC	3	>=5	1047.7	11.03	5.67
379	28.1096	Male	No	SS/UC	1	0-2	387.6	10.37	7.6
379	28.1096	Male	No	SS/UC	2	3-4	1643	10.54	8.85
379	28.1096	Male	No	SS/UC	3	>=5	#NULL!	#NULL!	#NULL!
380	39.8822	Female	No	SS/UC	1	0-2	167.1	10.03	5.77
380	39.8822	Female	No	SS/UC	2	3-4	#NULL!	#NULL!	#NULL!
380	39.8822	Female	No	SS/UC	3	>=5	#NULL!	#NULL!	#NULL!
381	36.0959	Male	No	SS/UC	1	0-2	108.9	10.22	5.57
381	36.0959	Male	No	SS/UC	2	3-4	408.9	9.87	6.83
381	36.0959	Male	No	SS/UC	3	>=5	#NULL!	#NULL!	#NULL!
382	31.5425	Male	No	SS/UC	1	0-2	559.5	9.27	5.54
382	31.5425	Male	No	SS/UC	2	3-4	193.1	10.11	3.8
382	31.5425	Male	No	SS/UC	3	>=5	355	10.07	5.47
383	38.5836	Female	No	SS/UC	1	0-2	720.8	10.15	4.66
383	38.5836	Female	No	SS/UC	2	3-4	831.6	10.01	3.3
383	38.5836	Female	No	SS/UC	3	>=5	#NULL!	#NULL!	#NULL!
385	24.9425	Female	No	SS/UC	1	0-2	904.9	10.52	6.45
385	24.9425	Female	No	SS/UC	2	3-4	#NULL!	#NULL!	#NULL!
385	24.9425	Female	No	SS/UC	3	>=5	#NULL!	#NULL!	#NULL!
386	38.9014	Male	No	SS/UC	1	0-2	539.2	9.09	5.43
386	38.9014	Male	No	SS/UC	2	3-4	#NULL!	#NULL!	#NULL!
386	38.9014	Male	No	SS/UC	3	>=5	#NULL!	#NULL!	#NULL!
387	62.2822	Male	Yes	SS/UC	1	0-2	683.9	11.21	5.33
387	62.2822	Male	Yes	SS/UC	2	3-4	#NULL!	#NULL!	#NULL!
387	62.2822	Male	Yes	SS/UC	3	>=5	#NULL!	#NULL!	#NULL!
388	27.9397	Female	No	SS/UC	1	0-2	241.8	10.76	6.26
388	27.9397	Female	No	SS/UC	2	3-4	445.3	10.87	5.37
388	27.9397	Female	No	SS/UC	3	>=5	1072	10.7	4.5
389	40.0274	Female	No	SS/UC	1	0-2	109.4	9.94	5.66
389	40.0274	Female	No	SS/UC	2	3-4	209.2	10.19	4.9
389	40.0274	Female	No	SS/UC	3	>=5	440.4	9.73	6.4
392	46.3973	Male	No	SS/UC	1	0-2	94.7	10.68	6.25
392	46.3973	Male	No	SS/UC	2	3-4	#NULL!	#NULL!	#NULL!
392	46.3973	Male	No	SS/UC	3	>=5	#NULL!	#NULL!	#NULL!
393	47.2192	Male	No	SS/UC	1	0-2	767.2	9.75	5.4
393	47.2192	Male	No	SS/UC	2	3-4	683	10.05	6.07
393	47.2192	Male	No	SS/UC	3	>=5	#NULL!	#NULL!	#NULL!
394	51.4082	Female	No	SS/UC	1	0-2	1169	9.78	6.63
394	51.4082	Female	No	SS/UC	2	3-4	908.5	10.22	5.95
394	51.4082	Female	No	SS/UC	3	>=5	1156	10.4	6.4
396	31.0164	Male	No	SS/UC	1	0-2	120.9	9.42	3.85
396	31.0164	Male	No	SS/UC	2	3-4	443.6	9.03	4.38
396	31.0164	Male	No	SS/UC	3	>=5	575.3	8.45	3.6
397	57.2575	Male	Yes	SS/UC	1	0-2	242.9	9.87	4.4
397	57.2575	Male	Yes	SS/UC	2	3-4	517.9	9.68	4.98
397	57.2575	Male	Yes	SS/UC	3	>=5	1689.4	11.14	5.38
400	28.537	Male	No	SS/UC	1	0-2	908	9.83	8.2
400	28.537	Male	No	SS/UC	2	3-4	1561.7	10.84	8.75
400	28.537	Male	No	SS/UC	3	>=5	3021	11.21	6.75
401	42.9699	Male	No	SS/UC	1	0-2	654.4	9.31	9.17
401	42.9699	Male	No	SS/UC	2	3-4	1257.8	8.85	7.5
401	42.9699	Male	No	SS/UC	3	>=5	#NULL!	#NULL!	#NULL!
402	36.6767	Male	Yes	SS/UC	1	0-2	306.7	9.4	6.83
402	36.6767	Male	Yes	SS/UC	2	3-4	#NULL!	#NULL!	#NULL!
402	36.6767	Male	Yes	SS/UC	3	>=5	#NULL!	#NULL!	#NULL!
404	47.0247	Female	No	SS/UC	1	0-2	255.2	9.16	3
404	47.0247	Female	No	SS/UC	2	3-4	179.9	9.99	4.07
404	47.0247	Female	No	SS/UC	3	>=5	#NULL!	#NULL!	#NULL!
405	28.2082	Male	No	SS/UC	1	0-2	613.9	9.3	4.25
405	28.2082	Male	No	SS/UC	2	3-4	558.5	9.8	5.88
405	28.2082	Male	No	SS/UC	3	>=5	347.4	9.78	4.58
409	40.9315	Male	No	SS/UC	1	0-2	487.9	8.76	4.57
409	40.9315	Male	No	SS/UC	2	3-4	533.9	9.07	3.9
409	40.9315	Male	No	SS/UC	3	>=5	#NULL!	#NULL!	#NULL!
410	21.6438	Male	No	SS/UC	1	0-2	227.5	9.96	6
410	21.6438	Male	No	SS/UC	2	3-4	78	10.72	6.55
410	21.6438	Male	No	SS/UC	3	>=5	601.5	10.02	6.34
411	31.9452	Male	No	SS/UC	1	0-2	144.1	10.45	3.78
411	31.9452	Male	No	SS/UC	2	3-4	230.9	9.07	3.5
411	31.9452	Male	No	SS/UC	3	>=5	#NULL!	#NULL!	#NULL!
413	53.9753	Female	No	SS/UC	1	0-2	13.7	15.22	3.7
413	53.9753	Female	No	SS/UC	2	3-4	72.1	10.4	4.1
413	53.9753	Female	No	SS/UC	3	>=5	67.4	10.11	3.73
415	39.2082	Female	No	SS/UC	1	0-2	333.8	9.35	5.85
415	39.2082	Female	No	SS/UC	2	3-4	235.3	10.09	6
415	39.2082	Female	No	SS/UC	3	>=5	#NULL!	#NULL!	#NULL!
416	43.3616	Male	No	SS/UC	1	0-2	679.2	9.13	6
416	43.3616	Male	No	SS/UC	2	3-4	1131.6	9.8	4.25
416	43.3616	Male	No	SS/UC	3	>=5	#NULL!	#NULL!	#NULL!
417	47.0548	Male	No	SS/UC	1	0-2	#NULL!	#NULL!	#NULL!
417	47.0548	Male	No	SS/UC	2	3-4	576.2	9.25	4.83
417	47.0548	Male	No	SS/UC	3	>=5	863.3	9.47	5.9
418	52.4329	Male	No	SS/UC	1	0-2	445	9.96	3
418	52.4329	Male	No	SS/UC	2	3-4	784.1	10.37	4.88
418	52.4329	Male	No	SS/UC	3	>=5	633.2	10.5	5.46
419	52.1781	Male	No	SS/UC	1	0-2	644.7	9.55	4
419	52.1781	Male	No	SS/UC	2	3-4	1214	9.58	4.78
419	52.1781	Male	No	SS/UC	3	>=5	1925	9.85	5.33
420	50.8356	Male	No	SS/UC	1	0-2	#NULL!	#NULL!	#NULL!
420	50.8356	Male	No	SS/UC	2	3-4	1271.5	9.58	4.6
420	50.8356	Male	No	SS/UC	3	>=5	1415.9	10.49	5.44
423	43.4356	Male	No	SS/UC	1	0-2	588.8	8.42	4.1
423	43.4356	Male	No	SS/UC	2	3-4	630.7	9.3	4.65
423	43.4356	Male	No	SS/UC	3	>=5	507.2	10.05	5.54
425	38.9918	Male	No	SS/UC	1	0-2	#NULL!	#NULL!	#NULL!
425	38.9918	Male	No	SS/UC	2	3-4	88.4	10.11	4.6
425	38.9918	Male	No	SS/UC	3	>=5	215	10.22	4.83
427	31.6438	Male	No	SS/UC	1	0-2	#NULL!	#NULL!	#NULL!
427	31.6438	Male	No	SS/UC	2	3-4	262.1	8.9	4.47
427	31.6438	Male	No	SS/UC	3	>=5	304.3	9.28	3.85
428	43.4137	Female	No	SS/UC	1	0-2	#NULL!	#NULL!	#NULL!
428	43.4137	Female	No	SS/UC	2	3-4	761	9.55	5.1
428	43.4137	Female	No	SS/UC	3	>=5	551	9.51	4.12
430	42.011	Male	No	SS/UC	1	0-2	#NULL!	#NULL!	#NULL!
430	42.011	Male	No	SS/UC	2	3-4	#NULL!	#NULL!	#NULL!
430	42.011	Male	No	SS/UC	3	>=5	82.7	10.03	4.33
431	40.3863	Female	No	SS/UC	1	0-2	#NULL!	#NULL!	#NULL!
431	40.3863	Female	No	SS/UC	2	3-4	#NULL!	#NULL!	#NULL!
431	40.3863	Female	No	SS/UC	3	>=5	635.4	9.33	4.96
434	33.2164	Male	No	SS/UC	1	0-2	#NULL!	#NULL!	#NULL!
434	33.2164	Male	No	SS/UC	2	3-4	#NULL!	9.18	5.9
434	33.2164	Male	No	SS/UC	3	>=5	381.9	9.27	4.58
435	35.8822	Male	No	SS/UC	1	0-2	#NULL!	#NULL!	#NULL!
435	35.8822	Male	No	SS/UC	2	3-4	#NULL!	#NULL!	#NULL!
435	35.8822	Male	No	SS/UC	3	>=5	586.6	10.01	4.98
436	25.2356	Female	No	SS/UC	1	0-2	#NULL!	#NULL!	#NULL!
436	25.2356	Female	No	SS/UC	2	3-4	#NULL!	#NULL!	#NULL!
436	25.2356	Female	No	SS/UC	3	>=5	865.4	9.43	5.45
438	36.2877	Female	No	SS/UC	1	0-2	#NULL!	#NULL!	#NULL!
438	36.2877	Female	No	SS/UC	2	3-4	#NULL!	#NULL!	#NULL!
438	36.2877	Female	No	SS/UC	3	>=5	568	10.2	5.4
439	38.3945	Female	No	SS/UC	1	0-2	#NULL!	#NULL!	#NULL!
439	38.3945	Female	No	SS/UC	2	3-4	#NULL!	#NULL!	#NULL!
439	38.3945	Female	No	SS/UC	3	>=5	925.9	11.15	5.82
455	32.7534	Male	No	SS/UC	1	0-2	167.1	9.84	4.7
455	32.7534	Male	No	SS/UC	2	3-4	689	11.08	4.65
455	32.7534	Male	No	SS/UC	3	>=5	1221	10.08	5.55
457	49.7699	Male	No	SS/UC	1	0-2	#NULL!	#NULL!	#NULL!
457	49.7699	Male	No	SS/UC	2	3-4	57.3	10.09	3.45
457	49.7699	Male	No	SS/UC	3	>=5	166.1	9.51	4.2
459	49.2384	Male	Yes	SS/UC	1	0-2	#NULL!	#NULL!	#NULL!
459	49.2384	Male	Yes	SS/UC	2	3-4	438.7	10.13	5.4
459	49.2384	Male	Yes	SS/UC	3	>=5	#NULL!	#NULL!	#NULL!
461	49.1151	Female	Yes	SS/UC	1	0-2	#NULL!	#NULL!	#NULL!
461	49.1151	Female	Yes	SS/UC	2	3-4	#NULL!	#NULL!	#NULL!
461	49.1151	Female	Yes	SS/UC	3	>=5	535.5	11.07	5.58
462	49.4959	Female	No	SS/UC	1	0-2	#NULL!	#NULL!	#NULL!
462	49.4959	Female	No	SS/UC	2	3-4	113.9	10.16	4.48
462	49.4959	Female	No	SS/UC	3	>=5	121.5	10.55	5.1
463	44.9973	Female	Yes	SS/UC	1	0-2	638	10.13	5.53
463	44.9973	Female	Yes	SS/UC	2	3-4	544.2	10.44	6.43
463	44.9973	Female	Yes	SS/UC	3	>=5	#NULL!	#NULL!	#NULL!
464	41.0438	Male	No	SS/UC	1	0-2	490.8	9.5	6.13
464	41.0438	Male	No	SS/UC	2	3-4	526.8	9.93	5.98
464	41.0438	Male	No	SS/UC	3	>=5	1268.4	10.33	5.6
466	46.2027	Female	No	SS/UC	1	0-2	196	11.27	6.18
466	46.2027	Female	No	SS/UC	2	3-4	451.2	10.95	7.37
466	46.2027	Female	No	SS/UC	3	>=5	988.1	10.87	5.8
468	31.9452	Male	No	SS/UC	1	0-2	327.9	9.8	5.08
468	31.9452	Male	No	SS/UC	2	3-4	702.5	10.17	7.3
468	31.9452	Male	No	SS/UC	3	>=5	1045.8	11.46	7.8
469	51.189	Male	Yes	SS/UC	1	0-2	391.6	9.9	5.8
469	51.189	Male	Yes	SS/UC	2	3-4	577.5	10.2	5.2
469	51.189	Male	Yes	SS/UC	3	>=5	486	10.17	7
475	29.9452	Female	No	SS/UC	1	0-2	891.6	9.92	6.13
475	29.9452	Female	No	SS/UC	2	3-4	1720.5	10.44	5.55
475	29.9452	Female	No	SS/UC	3	>=5	#NULL!	#NULL!	#NULL!
476	49.1945	Male	No	SS/UC	1	0-2	187.7	8.91	8.2
476	49.1945	Male	No	SS/UC	2	3-4	372.5	9.64	6.8
476	49.1945	Male	No	SS/UC	3	>=5	#NULL!	#NULL!	#NULL!
478	35.5178	Male	No	SS/UC	1	0-2	312.1	10.03	6.65
478	35.5178	Male	No	SS/UC	2	3-4	370.9	10.5	4.97
478	35.5178	Male	No	SS/UC	3	>=5	#NULL!	11.06	6.8
479	31.2274	Male	No	SS/UC	1	0-2	#NULL!	#NULL!	#NULL!
479	31.2274	Male	No	SS/UC	2	3-4	107.8	9.91	6.8
479	31.2274	Male	No	SS/UC	3	>=5	496.2	11.03	6.85
480	43.1616	Male	No	SS/UC	1	0-2	350.5	9.26	8.85
480	43.1616	Male	No	SS/UC	2	3-4	453.3	9.36	6.88
480	43.1616	Male	No	SS/UC	3	>=5	#NULL!	#NULL!	#NULL!
481	54.1342	Male	No	SS/UC	1	0-2	122.4	9.88	4.5
481	54.1342	Male	No	SS/UC	2	3-4	158	9.73	4.43
481	54.1342	Male	No	SS/UC	3	>=5	#NULL!	#NULL!	#NULL!
482	31.8329	Female	No	SS/UC	1	0-2	#NULL!	#NULL!	#NULL!
482	31.8329	Female	No	SS/UC	2	3-4	636.9	9.54	5.63
482	31.8329	Female	No	SS/UC	3	>=5	1101.9	9.7	5.86
485	28.3973	Female	No	SS/UC	1	0-2	1158	10.04	8.5
485	28.3973	Female	No	SS/UC	2	3-4	1511.5	10.16	7.93
485	28.3973	Female	No	SS/UC	3	>=5	995.8	10.78	7.45
487	31.789	Female	No	SS/UC	1	0-2	345.9	10.53	5
487	31.789	Female	No	SS/UC	2	3-4	290.2	10.95	8.25
487	31.789	Female	No	SS/UC	3	>=5	231.4	11.01	8.3
488	28.589	Male	No	SS/UC	1	0-2	#NULL!	#NULL!	#NULL!
488	28.589	Male	No	SS/UC	2	3-4	5000	9.93	7.9
488	28.589	Male	No	SS/UC	3	>=5	3391	10.58	4.11
490	39.1397	Male	No	SS/UC	1	0-2	#NULL!	#NULL!	#NULL!
490	39.1397	Male	No	SS/UC	2	3-4	747.8	9.02	4.77
490	39.1397	Male	No	SS/UC	3	>=5	479.9	9.62	3.92
491	34.3507	Female	No	SS/UC	1	0-2	#NULL!	#NULL!	#NULL!
491	34.3507	Female	No	SS/UC	2	3-4	#NULL!	#NULL!	#NULL!
491	34.3507	Female	No	SS/UC	3	>=5	1450.8	10.1	6.08
492	39.5781	Female	No	SS/UC	1	0-2	#NULL!	#NULL!	#NULL!
492	39.5781	Female	No	SS/UC	2	3-4	800.1	9.49	5.1
492	39.5781	Female	No	SS/UC	3	>=5	1052.6	9.56	5.3
493	52.9644	Male	No	SS/UC	1	0-2	#NULL!	#NULL!	#NULL!
493	52.9644	Male	No	SS/UC	2	3-4	#NULL!	#NULL!	#NULL!
493	52.9644	Male	No	SS/UC	3	>=5	374.7	9.57	4.9
494	39.4027	Male	No	SS/UC	1	0-2	#NULL!	#NULL!	#NULL!
494	39.4027	Male	No	SS/UC	2	3-4	#NULL!	#NULL!	#NULL!
494	39.4027	Male	No	SS/UC	3	>=5	1038	9.51	4.54
496	35.9233	Male	No	SS/UC	1	0-2	#NULL!	#NULL!	#NULL!
496	35.9233	Male	No	SS/UC	2	3-4	1422	9.87	6.1
496	35.9233	Male	No	SS/UC	3	>=5	2260.8	10.57	6.78
497	29.126	Male	No	SS/UC	1	0-2	#NULL!	#NULL!	#NULL!
497	29.126	Male	No	SS/UC	2	3-4	#NULL!	#NULL!	#NULL!
497	29.126	Male	No	SS/UC	3	>=5	867.6	10.19	4.54
498	38.7699	Female	No	SS/UC	1	0-2	#NULL!	#NULL!	#NULL!
498	38.7699	Female	No	SS/UC	2	3-4	#NULL!	#NULL!	#NULL!
498	38.7699	Female	No	SS/UC	3	>=5	502.9	9.93	4.46
499	27.7288	Female	No	SS/UC	1	0-2	#NULL!	9.85	4.9
499	27.7288	Female	No	SS/UC	2	3-4	131.3	10.11	5.05
499	27.7288	Female	No	SS/UC	3	>=5	211.9	10.25	5.67
511	70.3068	Female	Yes	SS/UC	1	0-2	63.6	9.62	4.9
511	70.3068	Female	Yes	SS/UC	2	3-4	127.8	9.45	5.13
511	70.3068	Female	Yes	SS/UC	3	>=5	173.1	9.58	3.73
523	66.9562	Male	No	SS/UC	1	0-2	#NULL!	#NULL!	#NULL!
523	66.9562	Male	No	SS/UC	2	3-4	#NULL!	#NULL!	#NULL!
523	66.9562	Male	No	SS/UC	3	>=5	188.6	9.29	5.38
526	51.1205	Male	Yes	SS/UC	1	0-2	140.3	9.04	3.97
526	51.1205	Male	Yes	SS/UC	2	3-4	276.1	8.15	3.9
526	51.1205	Male	Yes	SS/UC	3	>=5	#NULL!	#NULL!	#NULL!
536	45.1726	Female	No	SS/UC	1	0-2	301.3	9.49	5.17
536	45.1726	Female	No	SS/UC	2	3-4	666.7	9.27	6.96
536	45.1726	Female	No	SS/UC	3	>=5	534.4	9.78	6.57
539	44.6055	Male	No	SS/UC	1	0-2	396.4	9.21	4.72
539	44.6055	Male	No	SS/UC	2	3-4	424.8	10.7	4.1
539	44.6055	Male	No	SS/UC	3	>=5	993.4	9.63	5.03
540	39.2438	Male	No	SS/UC	1	0-2	586.3	9.3	6.38
540	39.2438	Male	No	SS/UC	2	3-4	1179	9.45	8.26
540	39.2438	Male	No	SS/UC	3	>=5	1275.7	10.1	5.97
541	51.9726	Female	No	SS/UC	1	0-2	#NULL!	#NULL!	#NULL!
541	51.9726	Female	No	SS/UC	2	3-4	#NULL!	#NULL!	#NULL!
541	51.9726	Female	No	SS/UC	3	>=5	574	10.16	6.39
555	66.526	Female	No	SS/UC	1	0-2	#NULL!	#NULL!	#NULL!
555	66.526	Female	No	SS/UC	2	3-4	#NULL!	#NULL!	#NULL!
555	66.526	Female	No	SS/UC	3	>=5	419.7	9.94	4.03
557	71.1616	Female	Yes	SS/UC	1	0-2	29.2	10.11	4.1
557	71.1616	Female	Yes	SS/UC	2	3-4	58.9	10.19	4.43
557	71.1616	Female	Yes	SS/UC	3	>=5	#NULL!	#NULL!	#NULL!
567	40.9836	Female	No	SS/UC	1	0-2	#NULL!	#NULL!	#NULL!
567	40.9836	Female	No	SS/UC	2	3-4	938	10.06	8.7
567	40.9836	Female	No	SS/UC	3	>=5	2140.8	11.11	7.04
568	55.7781	Male	Yes	SS/UC	1	0-2	748.9	8.95	6.3
568	55.7781	Male	Yes	SS/UC	2	3-4	1538.8	8.87	5.05
568	55.7781	Male	Yes	SS/UC	3	>=5	1073	9.18	3.8
569	52.5425	Male	Yes	SS/UC	1	0-2	#NULL!	#NULL!	#NULL!
569	52.5425	Male	Yes	SS/UC	2	3-4	#NULL!	#NULL!	#NULL!
569	52.5425	Male	Yes	SS/UC	3	>=5	1239.7	10.31	4.85
571	81.1973	Male	No	SS/UC	1	0-2	83	9.5	2.78
571	81.1973	Male	No	SS/UC	2	3-4	165	9.35	4.3
571	81.1973	Male	No	SS/UC	3	>=5	237	9.64	5.6
575	59.5699	Female	No	SS/UC	1	0-2	676.5	10.35	5.68
575	59.5699	Female	No	SS/UC	2	3-4	663.2	10.09	6.45
575	59.5699	Female	No	SS/UC	3	>=5	#NULL!	#NULL!	#NULL!
577	51.2822	Female	No	SS/UC	1	0-2	#NULL!	#NULL!	#NULL!
577	51.2822	Female	No	SS/UC	2	3-4	#NULL!	#NULL!	#NULL!
577	51.2822	Female	No	SS/UC	3	>=5	637	11.26	4.13
578	29.8493	Male	No	SS/UC	1	0-2	81	10.19	4.45
578	29.8493	Male	No	SS/UC	2	3-4	505.1	9.14	4.63
578	29.8493	Male	No	SS/UC	3	>=5	505.3	8.94	4.14
582	77.263	Male	Yes	SS/UC	1	0-2	#NULL!	#NULL!	#NULL!
582	77.263	Male	Yes	SS/UC	2	3-4	#NULL!	#NULL!	#NULL!
582	77.263	Male	Yes	SS/UC	3	>=5	118.5	10.01	4.05
583	54.8685	Female	No	SS/UC	1	0-2	#NULL!	#NULL!	#NULL!
583	54.8685	Female	No	SS/UC	2	3-4	#NULL!	#NULL!	#NULL!
583	54.8685	Female	No	SS/UC	3	>=5	1212.4	11.11	4.56
585	19.8822	Female	No	SS/UC	1	0-2	434	9.7	3.7
585	19.8822	Female	No	SS/UC	2	3-4	320.8	10.56	4.55
585	19.8822	Female	No	SS/UC	3	>=5	186.3	10.74	3.4
587	62.811	Male	Yes	SS/UC	1	0-2	#NULL!	#NULL!	#NULL!
587	62.811	Male	Yes	SS/UC	2	3-4	#NULL!	#NULL!	#NULL!
587	62.811	Male	Yes	SS/UC	3	>=5	326.9	9.25	3.39
588	23.4603	Female	No	SS/UC	1	0-2	332.3	9.24	4.85
588	23.4603	Female	No	SS/UC	2	3-4	608.1	9.2	4.7
588	23.4603	Female	No	SS/UC	3	>=5	261.1	10.09	5.99
590	39.7452	Male	No	SS/UC	1	0-2	#NULL!	9.46	7.5
590	39.7452	Male	No	SS/UC	2	3-4	537.9	11.2	6.2
590	39.7452	Male	No	SS/UC	3	>=5	817.6	10.43	6.5
591	42.6877	Male	No	SS/UC	1	0-2	359.2	8.95	4.57
591	42.6877	Male	No	SS/UC	2	3-4	294.4	10.12	5.53
591	42.6877	Male	No	SS/UC	3	>=5	452.3	10.9	4.97
592	32.0247	Male	No	SS/UC	1	0-2	#NULL!	#NULL!	#NULL!
592	32.0247	Male	No	SS/UC	2	3-4	#NULL!	#NULL!	#NULL!
592	32.0247	Male	No	SS/UC	3	>=5	88.6	9.64	4.31
593	33.9644	Female	Yes	SS/UC	1	0-2	295.9	8.73	4.9
593	33.9644	Female	Yes	SS/UC	2	3-4	520.3	9.83	4.4
593	33.9644	Female	Yes	SS/UC	3	>=5	1500	10.06	6.35
594	24.3397	Male	No	SS/UC	1	0-2	255.3	10.77	4.57
594	24.3397	Male	No	SS/UC	2	3-4	746.4	10.42	4.22
594	24.3397	Male	No	SS/UC	3	>=5	1467.7	9.33	5.5
598	64.2822	Female	No	SS/UC	1	0-2	299.1	10.76	5.45
598	64.2822	Female	No	SS/UC	2	3-4	949.7	10.99	5.28
598	64.2822	Female	No	SS/UC	3	>=5	828.8	10.33	6.38
599	54.7014	Male	No	SS/UC	1	0-2	#NULL!	#NULL!	#NULL!
599	54.7014	Male	No	SS/UC	2	3-4	326.5	10.01	10.87
599	54.7014	Male	No	SS/UC	3	>=5	#NULL!	#NULL!	#NULL!
600	37.6055	Female	No	SS/UC	1	0-2	684.4	10.28	7.95
600	37.6055	Female	No	SS/UC	2	3-4	1655	10.36	6.9
600	37.6055	Female	No	SS/UC	3	>=5	3819	9.75	5.5
603	42.6712	Male	No	SS/UC	1	0-2	#NULL!	#NULL!	#NULL!
603	42.6712	Male	No	SS/UC	2	3-4	497	10.58	6.5
603	42.6712	Male	No	SS/UC	3	>=5	823.1	10.92	8.22
605	45.8575	Male	Yes	SS/UC	1	0-2	93.5	9.39	3.8
605	45.8575	Male	Yes	SS/UC	2	3-4	176.5	10.46	4.3
605	45.8575	Male	Yes	SS/UC	3	>=5	394.6	9.05	4.44
606	34.8	Male	No	SS/UC	1	0-2	295.3	9.14	5.6
606	34.8	Male	No	SS/UC	2	3-4	509.5	9.53	7.08
606	34.8	Male	No	SS/UC	3	>=5	248	9.88	5.6
608	52.4466	Male	No	SS/UC	1	0-2	726.5	8.89	7
608	52.4466	Male	No	SS/UC	2	3-4	1059.5	9.33	5.65
608	52.4466	Male	No	SS/UC	3	>=5	1300	9.06	3.5
609	35.6877	Female	No	SS/UC	1	0-2	335.9	10.03	4.2
609	35.6877	Female	No	SS/UC	2	3-4	203	10.16	6.05
609	35.6877	Female	No	SS/UC	3	>=5	333.1	9.89	4.5
610	32.7671	Female	No	SS/UC	1	0-2	378.5	9.93	5.4
610	32.7671	Female	No	SS/UC	2	3-4	#NULL!	#NULL!	#NULL!
610	32.7671	Female	No	SS/UC	3	>=5	503.2	10.73	#NULL!
611	35.1562	Female	No	SS/UC	1	0-2	#NULL!	#NULL!	#NULL!
611	35.1562	Female	No	SS/UC	2	3-4	#NULL!	#NULL!	#NULL!
611	35.1562	Female	No	SS/UC	3	>=5	1600.9	8.4	3.8
612	38.3315	Female	No	SS/UC	1	0-2	209.9	11.81	6
612	38.3315	Female	No	SS/UC	2	3-4	405.8	10.79	4.9
612	38.3315	Female	No	SS/UC	3	>=5	546.2	10.72	7.7
615	22.6055	Female	No	SS/UC	1	0-2	1189.1	9.42	5.53
615	22.6055	Female	No	SS/UC	2	3-4	1863.5	9.07	6.35
615	22.6055	Female	No	SS/UC	3	>=5	#NULL!	#NULL!	#NULL!
616	34.6438	Female	Yes	SS/UC	1	0-2	98.4	10.15	3.95
616	34.6438	Female	Yes	SS/UC	2	3-4	362.6	9.02	3.83
616	34.6438	Female	Yes	SS/UC	3	>=5	#NULL!	#NULL!	#NULL!
617	48.7205	Female	No	SS/UC	1	0-2	1653	10.36	6.05
617	48.7205	Female	No	SS/UC	2	3-4	1463	8.97	4.7
617	48.7205	Female	No	SS/UC	3	>=5	#NULL!	#NULL!	#NULL!
618	39.926	Female	No	SS/UC	1	0-2	#NULL!	#NULL!	#NULL!
618	39.926	Female	No	SS/UC	2	3-4	1369.4	8.9	6.5
618	39.926	Female	No	SS/UC	3	>=5	#NULL!	#NULL!	#NULL!
619	28.7315	Male	No	SS/UC	1	0-2	358.3	9.35	4.2
619	28.7315	Male	No	SS/UC	2	3-4	301.8	9.66	4.7
619	28.7315	Male	No	SS/UC	3	>=5	#NULL!	#NULL!	#NULL!
620	25.8192	Female	No	SS/UC	1	0-2	180.4	11.11	7.52
620	25.8192	Female	No	SS/UC	2	3-4	480.2	10.32	7
620	25.8192	Female	No	SS/UC	3	>=5	907.2	10	7.6
621	57.4192	Male	No	SS/UC	1	0-2	186.3	9.58	4.43
621	57.4192	Male	No	SS/UC	2	3-4	58.5	10.31	5.1
621	57.4192	Male	No	SS/UC	3	>=5	#NULL!	#NULL!	#NULL!
622	37.7151	Male	Yes	SS/UC	1	0-2	434	9.76	5
622	37.7151	Male	Yes	SS/UC	2	3-4	315	10.28	5.5
622	37.7151	Male	Yes	SS/UC	3	>=5	1088	9.31	9.1
623	26.2356	Male	No	SS/UC	1	0-2	#NULL!	#NULL!	#NULL!
623	26.2356	Male	No	SS/UC	2	3-4	#NULL!	#NULL!	#NULL!
623	26.2356	Male	No	SS/UC	3	>=5	647.8	9.72	6.5
624	30.3096	Female	No	SS/UC	1	0-2	473.5	8.61	4.15
624	30.3096	Female	No	SS/UC	2	3-4	385.3	11.45	3.7
624	30.3096	Female	No	SS/UC	3	>=5	#NULL!	#NULL!	#NULL!
627	48.263	Female	No	SS/UC	1	0-2	257.3	8.81	4.73
627	48.263	Female	No	SS/UC	2	3-4	428.5	9.49	6.9
627	48.263	Female	No	SS/UC	3	>=5	#NULL!	#NULL!	#NULL!
629	52.3644	Female	No	SS/UC	1	0-2	359	10.55	4.48
629	52.3644	Female	No	SS/UC	2	3-4	797.4	12.48	4.8
629	52.3644	Female	No	SS/UC	3	>=5	#NULL!	#NULL!	#NULL!
630	47.9918	Male	No	SS/UC	1	0-2	#NULL!	#NULL!	#NULL!
630	47.9918	Male	No	SS/UC	2	3-4	#NULL!	#NULL!	#NULL!
630	47.9918	Male	No	SS/UC	3	>=5	1917.5	11.27	6.18
632	40.3918	Female	No	SS/UC	1	0-2	757.5	9.61	6.55
632	40.3918	Female	No	SS/UC	2	3-4	1175.5	8.99	6.07
632	40.3918	Female	No	SS/UC	3	>=5	1284.7	10.97	3.1
633	25.0767	Female	No	SS/UC	1	0-2	885	9.24	5.2
633	25.0767	Female	No	SS/UC	2	3-4	1656	9.17	5.07
633	25.0767	Female	No	SS/UC	3	>=5	#NULL!	#NULL!	#NULL!
634	47.8822	Female	No	SS/UC	1	0-2	#NULL!	#NULL!	#NULL!
634	47.8822	Female	No	SS/UC	2	3-4	#NULL!	#NULL!	#NULL!
634	47.8822	Female	No	SS/UC	3	>=5	344.9	11.36	6.85
635	45.6466	Female	Yes	SS/UC	1	0-2	642.2	9.83	4.53
635	45.6466	Female	Yes	SS/UC	2	3-4	904.3	10.23	6.3
635	45.6466	Female	Yes	SS/UC	3	>=5	#NULL!	#NULL!	#NULL!
637	43.5425	Female	No	SS/UC	1	0-2	#NULL!	#NULL!	#NULL!
637	43.5425	Female	No	SS/UC	2	3-4	647.5	11.24	6.3
637	43.5425	Female	No	SS/UC	3	>=5	1763	11.31	5.4
639	33.737	Female	No	SS/UC	1	0-2	#NULL!	#NULL!	#NULL!
639	33.737	Female	No	SS/UC	2	3-4	334.5	11.6	5.05
639	33.737	Female	No	SS/UC	3	>=5	1041.2	9.91	4.75
715	45.7342	Male	No	SS/UC	1	0-2	#NULL!	#NULL!	#NULL!
715	45.7342	Male	No	SS/UC	2	3-4	2134.7	10.45	6.03
715	45.7342	Male	No	SS/UC	3	>=5	3157	10.66	5.85
727	43.4795	Male	No	SS/UC	1	0-2	1842.7	10.18	5.43
727	43.4795	Male	No	SS/UC	2	3-4	1753	10.43	5.47
727	43.4795	Male	No	SS/UC	3	>=5	#NULL!	#NULL!	#NULL!
737	30.263	Male	No	SS/UC	1	0-2	#NULL!	#NULL!	#NULL!
737	30.263	Male	No	SS/UC	2	3-4	1554.2	8.97	5.46
737	30.263	Male	No	SS/UC	3	>=5	560.1	9.52	3.45
746	46.5562	Female	No	SS/UC	1	0-2	#NULL!	10.32	3.5
746	46.5562	Female	No	SS/UC	2	3-4	2235	10.12	4.85
746	46.5562	Female	No	SS/UC	3	>=5	#NULL!	#NULL!	#NULL!
750	42.0301	Female	No	SS/UC	1	0-2	#NULL!	#NULL!	#NULL!
750	42.0301	Female	No	SS/UC	2	3-4	#NULL!	#NULL!	#NULL!
750	42.0301	Female	No	SS/UC	3	>=5	664	11.2	5.08
751	36.5973	Male	No	SS/UC	1	0-2	#NULL!	#NULL!	#NULL!
751	36.5973	Male	No	SS/UC	2	3-4	#NULL!	#NULL!	#NULL!
751	36.5973	Male	No	SS/UC	3	>=5	3207.2	11.08	5.19
755	60.4438	Male	Yes	SS/UC	1	0-2	#NULL!	#NULL!	#NULL!
755	60.4438	Male	Yes	SS/UC	2	3-4	#NULL!	#NULL!	#NULL!
755	60.4438	Male	Yes	SS/UC	3	>=5	2199.3	10.12	4.48
763	33.074	Male	Yes	SS/UC	1	0-2	#NULL!	#NULL!	#NULL!
763	33.074	Male	Yes	SS/UC	2	3-4	#NULL!	#NULL!	#NULL!
763	33.074	Male	Yes	SS/UC	3	>=5	2517	8.26	5.97
764	39.3945	Male	No	SS/UC	1	0-2	#NULL!	#NULL!	#NULL!
764	39.3945	Male	No	SS/UC	2	3-4	#NULL!	#NULL!	#NULL!
764	39.3945	Male	No	SS/UC	3	>=5	2050	9.91	6.16
767	57.0466	Male	No	SS/UC	1	0-2	#NULL!	#NULL!	#NULL!
767	57.0466	Male	No	SS/UC	2	3-4	#NULL!	#NULL!	#NULL!
767	57.0466	Male	No	SS/UC	3	>=5	3922.5	10.05	4.33
769	33.5397	Male	No	SS/UC	1	0-2	#NULL!	#NULL!	#NULL!
769	33.5397	Male	No	SS/UC	2	3-4	#NULL!	#NULL!	#NULL!
769	33.5397	Male	No	SS/UC	3	>=5	1774.8	10.35	7.65
770	41.5863	Male	No	SS/UC	1	0-2	#NULL!	#NULL!	#NULL!
770	41.5863	Male	No	SS/UC	2	3-4	2550	8.68	5.67
770	41.5863	Male	No	SS/UC	3	>=5	2373.5	9.13	4.82
774	45.0274	Female	Yes	SS/UC	1	0-2	#NULL!	#NULL!	#NULL!
774	45.0274	Female	Yes	SS/UC	2	3-4	#NULL!	#NULL!	#NULL!
774	45.0274	Female	Yes	SS/UC	3	>=5	1459	10.96	4.6
778	25.4932	Female	No	SS/UC	1	0-2	#NULL!	#NULL!	#NULL!
778	25.4932	Female	No	SS/UC	2	3-4	1289.3	11.02	5.83
778	25.4932	Female	No	SS/UC	3	>=5	1254	11.3	4.7
780	36.4438	Male	No	SS/UC	1	0-2	#NULL!	#NULL!	#NULL!
780	36.4438	Male	No	SS/UC	2	3-4	#NULL!	#NULL!	#NULL!
780	36.4438	Male	No	SS/UC	3	>=5	2285.4	9.91	5.6
781	49.4356	Female	No	SS/UC	1	0-2	#NULL!	#NULL!	#NULL!
781	49.4356	Female	No	SS/UC	2	3-4	#NULL!	#NULL!	#NULL!
781	49.4356	Female	No	SS/UC	3	>=5	1573.3	11.85	5.28
786	35.9233	Male	No	SS/UC	1	0-2	#NULL!	#NULL!	#NULL!
786	35.9233	Male	No	SS/UC	2	3-4	#NULL!	#NULL!	#NULL!
786	35.9233	Male	No	SS/UC	3	>=5	2607.5	9.75	6.62
787	44.2301	Female	No	SS/UC	1	0-2	#NULL!	#NULL!	#NULL!
787	44.2301	Female	No	SS/UC	2	3-4	#NULL!	#NULL!	#NULL!
787	44.2301	Female	No	SS/UC	3	>=5	2875.3	11.57	5.25
793	53.3753	Male	No	SS/UC	1	0-2	#NULL!	#NULL!	#NULL!
793	53.3753	Male	No	SS/UC	2	3-4	#NULL!	11.36	9.1
793	53.3753	Male	No	SS/UC	3	>=5	2384	11.49	5.12
796	33.1562	Male	Yes	SS/UC	1	0-2	#NULL!	#NULL!	#NULL!
796	33.1562	Male	Yes	SS/UC	2	3-4	1102.7	9.79	6.33
796	33.1562	Male	Yes	SS/UC	3	>=5	1727.8	9.8	5.24
800	25.7616	Female	No	SS/UC	1	0-2	1493.8	9.5	6.8
800	25.7616	Female	No	SS/UC	2	3-4	2527.5	10.47	5.42
800	25.7616	Female	No	SS/UC	3	>=5	#NULL!	#NULL!	#NULL!
801	31.1068	Male	No	SS/UC	1	0-2	#NULL!	#NULL!	#NULL!
801	31.1068	Male	No	SS/UC	2	3-4	#NULL!	#NULL!	#NULL!
801	31.1068	Male	No	SS/UC	3	>=5	2632.8	10.28	4.28
807	27.1178	Male	No	SS/UC	1	0-2	#NULL!	#NULL!	#NULL!
807	27.1178	Male	No	SS/UC	2	3-4	#NULL!	#NULL!	#NULL!
807	27.1178	Male	No	SS/UC	3	>=5	2737.5	10.92	6.27
809	38.3233	Female	No	SS/UC	1	0-2	#NULL!	#NULL!	#NULL!
809	38.3233	Female	No	SS/UC	2	3-4	#NULL!	#NULL!	#NULL!
809	38.3233	Female	No	SS/UC	3	>=5	3661.8	10.9	5.32
811	66.1123	Female	No	SS/UC	1	0-2	649.8	9.13	5.8
811	66.1123	Female	No	SS/UC	2	3-4	743.9	9.91	5.3
811	66.1123	Female	No	SS/UC	3	>=5	984.7	9.47	4.2
812	38.1041	Male	No	SS/UC	1	0-2	#NULL!	#NULL!	#NULL!
812	38.1041	Male	No	SS/UC	2	3-4	#NULL!	#NULL!	#NULL!
812	38.1041	Male	No	SS/UC	3	>=5	2180.2	9.96	6.44
814	44.7233	Female	Yes	SS/UC	1	0-2	#NULL!	#NULL!	#NULL!
814	44.7233	Female	Yes	SS/UC	2	3-4	#NULL!	#NULL!	#NULL!
814	44.7233	Female	Yes	SS/UC	3	>=5	1224.4	9.62	3.63
820	29.5589	Female	No	SS/UC	1	0-2	#NULL!	#NULL!	#NULL!
820	29.5589	Female	No	SS/UC	2	3-4	#NULL!	#NULL!	#NULL!
820	29.5589	Female	No	SS/UC	3	>=5	1691.4	11.58	5.1
825	28.263	Male	No	SS/UC	1	0-2	#NULL!	#NULL!	#NULL!
825	28.263	Male	No	SS/UC	2	3-4	#NULL!	#NULL!	#NULL!
825	28.263	Male	No	SS/UC	3	>=5	2420.4	11.31	7.16
828	33.6329	Male	No	SS/UC	1	0-2	#NULL!	#NULL!	#NULL!
828	33.6329	Male	No	SS/UC	2	3-4	1587.8	10.99	7.53
828	33.6329	Male	No	SS/UC	3	>=5	3965.3	9.95	5.23
831	40.0082	Female	No	SS/UC	1	0-2	1540	11.26	6.4
831	40.0082	Female	No	SS/UC	2	3-4	2783	10.48	5.5
831	40.0082	Female	No	SS/UC	3	>=5	#NULL!	#NULL!	#NULL!
832	29.0082	Female	No	SS/UC	1	0-2	1001	9.43	8.6
832	29.0082	Female	No	SS/UC	2	3-4	594.2	10.28	5.57
832	29.0082	Female	No	SS/UC	3	>=5	2540.5	11.49	7.9
833	36.1973	Male	No	SS/UC	1	0-2	1228	10.03	7.86
833	36.1973	Male	No	SS/UC	2	3-4	1491	10.63	7.43
833	36.1973	Male	No	SS/UC	3	>=5	#NULL!	#NULL!	#NULL!
835	33.6274	Female	No	SS/UC	1	0-2	#NULL!	12.3	#NULL!
835	33.6274	Female	No	SS/UC	2	3-4	2485.4	#NULL!	6.1
835	33.6274	Female	No	SS/UC	3	>=5	#NULL!	#NULL!	#NULL!
836	55.4247	Male	Yes	SS/UC	1	0-2	#NULL!	#NULL!	#NULL!
836	55.4247	Male	Yes	SS/UC	2	3-4	#NULL!	#NULL!	#NULL!
836	55.4247	Male	Yes	SS/UC	3	>=5	4140.5	11.29	5.23
837	25.0822	Male	No	SS/UC	1	0-2	124.5	10.82	8
837	25.0822	Male	No	SS/UC	2	3-4	1036	10.85	7.27
837	25.0822	Male	No	SS/UC	3	>=5	2636	9.96	5.3
839	27.6767	Female	No	SS/UC	1	0-2	2574	9.62	9.1
839	27.6767	Female	No	SS/UC	2	3-4	2901	9.55	7.26
839	27.6767	Female	No	SS/UC	3	>=5	#NULL!	#NULL!	#NULL!
843	39.0247	Male	No	SS/UC	1	0-2	990.2	10.35	6.8
843	39.0247	Male	No	SS/UC	2	3-4	3014.5	10.18	7.85
843	39.0247	Male	No	SS/UC	3	>=5	#NULL!	#NULL!	#NULL!
845	34.0219	Male	No	SS/UC	1	0-2	#NULL!	#NULL!	#NULL!
845	34.0219	Male	No	SS/UC	2	3-4	#NULL!	#NULL!	#NULL!
845	34.0219	Male	No	SS/UC	3	>=5	1474.5	10.8	5.45
847	26.2192	Male	No	SS/UC	1	0-2	101.5	10.68	4.6
847	26.2192	Male	No	SS/UC	2	3-4	1614.7	9.72	7.8
847	26.2192	Male	No	SS/UC	3	>=5	#NULL!	#NULL!	#NULL!
850	45.8411	Female	No	SS/UC	1	0-2	552.2	10.18	6.65
850	45.8411	Female	No	SS/UC	2	3-4	626	11.09	6.47
850	45.8411	Female	No	SS/UC	3	>=5	1596	11.13	5.27
854	24.7342	Female	No	SS/UC	1	0-2	1077	9.92	5.1
854	24.7342	Female	No	SS/UC	2	3-4	2496.3	10.65	7.1
854	24.7342	Female	No	SS/UC	3	>=5	#NULL!	#NULL!	#NULL!
855	57.1452	Male	No	SS/UC	1	0-2	2892.5	12.14	5.48
855	57.1452	Male	No	SS/UC	2	3-4	3802.7	11.92	4.27
855	57.1452	Male	No	SS/UC	3	>=5	#NULL!	#NULL!	#NULL!
858	30.137	Male	No	SS/UC	1	0-2	#NULL!	#NULL!	#NULL!
858	30.137	Male	No	SS/UC	2	3-4	2606.7	10.01	7.08
858	30.137	Male	No	SS/UC	3	>=5	#NULL!	#NULL!	#NULL!
859	39.4027	Male	No	SS/UC	1	0-2	1433.8	9.42	4.93
859	39.4027	Male	No	SS/UC	2	3-4	1020	9.92	3.85
859	39.4027	Male	No	SS/UC	3	>=5	#NULL!	#NULL!	#NULL!
860	34.6301	Male	No	SS/UC	1	0-2	#NULL!	#NULL!	#NULL!
860	34.6301	Male	No	SS/UC	2	3-4	2118	9.99	7.15
860	34.6301	Male	No	SS/UC	3	>=5	#NULL!	#NULL!	#NULL!
864	46.0904	Male	No	SS/UC	1	0-2	1363.2	11.22	6.22
864	46.0904	Male	No	SS/UC	2	3-4	1661	11.99	6.9
864	46.0904	Male	No	SS/UC	3	>=5	#NULL!	#NULL!	#NULL!
865	44.3973	Female	Yes	SS/UC	1	0-2	#NULL!	#NULL!	#NULL!
865	44.3973	Female	Yes	SS/UC	2	3-4	#NULL!	#NULL!	#NULL!
865	44.3973	Female	Yes	SS/UC	3	>=5	1144.6	11.34	6.1
866	40.474	Male	No	SS/UC	1	0-2	#NULL!	#NULL!	#NULL!
866	40.474	Male	No	SS/UC	2	3-4	1618.3	11.52	6.6
866	40.474	Male	No	SS/UC	3	>=5	3620	11.42	6.25
868	34.7507	Male	No	SS/UC	1	0-2	1539	9.26	4.9
868	34.7507	Male	No	SS/UC	2	3-4	1471.5	9.75	5.16
868	34.7507	Male	No	SS/UC	3	>=5	#NULL!	#NULL!	#NULL!
869	51.3671	Female	No	SS/UC	1	0-2	#NULL!	#NULL!	#NULL!
869	51.3671	Female	No	SS/UC	2	3-4	1019.2	10.91	6.1
869	51.3671	Female	No	SS/UC	3	>=5	1369	11.86	7.7
871	45.737	Male	No	SS/UC	1	0-2	#NULL!	#NULL!	#NULL!
871	45.737	Male	No	SS/UC	2	3-4	#NULL!	#NULL!	#NULL!
871	45.737	Male	No	SS/UC	3	>=5	849.1	11.42	5.2
877	63.0274	Male	Yes	SS/UC	1	0-2	#NULL!	#NULL!	#NULL!
877	63.0274	Male	Yes	SS/UC	2	3-4	#NULL!	#NULL!	#NULL!
877	63.0274	Male	Yes	SS/UC	3	>=5	3002.5	10.92	5.83
902	43.5726	Female	No	SS/UC	1	0-2	#NULL!	#NULL!	#NULL!
902	43.5726	Female	No	SS/UC	2	3-4	330.7	9.36	5.9
902	43.5726	Female	No	SS/UC	3	>=5	256	9.86	4.5
907	37.3616	Female	No	SS/UC	1	0-2	#NULL!	#NULL!	#NULL!
907	37.3616	Female	No	SS/UC	2	3-4	#NULL!	#NULL!	#NULL!
907	37.3616	Female	No	SS/UC	3	>=5	393	11.16	4.15
908	52.5534	Female	Yes	SS/UC	1	0-2	323	8.8	5.66
908	52.5534	Female	Yes	SS/UC	2	3-4	359.6	8.97	6.8
908	52.5534	Female	Yes	SS/UC	3	>=5	480.6	9.15	6.98
911	85.1288	Female	No	SS/UC	1	0-2	#NULL!	#NULL!	#NULL!
911	85.1288	Female	No	SS/UC	2	3-4	642.7	9.33	4.8
911	85.1288	Female	No	SS/UC	3	>=5	677.5	9.54	3.47
913	51.6904	Male	No	SS/UC	1	0-2	#NULL!	#NULL!	#NULL!
913	51.6904	Male	No	SS/UC	2	3-4	#NULL!	#NULL!	#NULL!
913	51.6904	Male	No	SS/UC	3	>=5	297.1	10.65	6.54
917	36.2603	Female	No	SS/UC	1	0-2	#NULL!	#NULL!	#NULL!
917	36.2603	Female	No	SS/UC	2	3-4	#NULL!	#NULL!	#NULL!
917	36.2603	Female	No	SS/UC	3	>=5	1209.4	10.08	5.77
919	56.189	Male	No	SS/UC	1	0-2	#NULL!	#NULL!	#NULL!
919	56.189	Male	No	SS/UC	2	3-4	#NULL!	#NULL!	#NULL!
919	56.189	Male	No	SS/UC	3	>=5	278.1	10.11	4.27
921	40.5233	Female	No	SS/UC	1	0-2	358.6	11.47	5.3
921	40.5233	Female	No	SS/UC	2	3-4	2547.8	11.76	6.58
921	40.5233	Female	No	SS/UC	3	>=5	#NULL!	#NULL!	#NULL!
929	29.1918	Female	No	SS/UC	1	0-2	#NULL!	#NULL!	#NULL!
929	29.1918	Female	No	SS/UC	2	3-4	#NULL!	#NULL!	#NULL!
929	29.1918	Female	No	SS/UC	3	>=5	1161.6	9.32	7.29
930	82.7699	Female	No	SS/UC	1	0-2	507.6	9.4	5.22
930	82.7699	Female	No	SS/UC	2	3-4	#NULL!	#NULL!	#NULL!
930	82.7699	Female	No	SS/UC	3	>=5	#NULL!	#NULL!	#NULL!
933	55.8849	Female	Yes	SS/UC	1	0-2	1385.2	11.62	6.9
933	55.8849	Female	Yes	SS/UC	2	3-4	1877.3	11.76	6.73
933	55.8849	Female	Yes	SS/UC	3	>=5	#NULL!	#NULL!	#NULL!
937	49.7096	Female	No	SS/UC	1	0-2	#NULL!	#NULL!	#NULL!
937	49.7096	Female	No	SS/UC	2	3-4	#NULL!	#NULL!	#NULL!
937	49.7096	Female	No	SS/UC	3	>=5	1167	9.27	6.38
939	63.4438	Female	No	SS/UC	1	0-2	#NULL!	#NULL!	#NULL!
939	63.4438	Female	No	SS/UC	2	3-4	#NULL!	#NULL!	#NULL!
939	63.4438	Female	No	SS/UC	3	>=5	3466.4	10.05	4.41
940	33.8904	Female	No	SS/UC	1	0-2	95.2	9.94	4.13
940	33.8904	Female	No	SS/UC	2	3-4	201.1	9.3	3.4
940	33.8904	Female	No	SS/UC	3	>=5	#NULL!	#NULL!	#NULL!
943	30.7397	Female	No	SS/UC	1	0-2	#NULL!	#NULL!	#NULL!
943	30.7397	Female	No	SS/UC	2	3-4	#NULL!	#NULL!	#NULL!
943	30.7397	Female	No	SS/UC	3	>=5	1251.8	9.62	7.26
951	37.7178	Female	No	SS/UC	1	0-2	#NULL!	#NULL!	#NULL!
951	37.7178	Female	No	SS/UC	2	3-4	500	9.58	4.35
951	37.7178	Female	No	SS/UC	3	>=5	536.9	9.99	4.11
955	54.3123	Female	No	SS/UC	1	0-2	#NULL!	#NULL!	#NULL!
955	54.3123	Female	No	SS/UC	2	3-4	#NULL!	#NULL!	#NULL!
955	54.3123	Female	No	SS/UC	3	>=5	587	10.87	5.38
960	75.6438	Female	Yes	SS/UC	1	0-2	#NULL!	#NULL!	#NULL!
960	75.6438	Female	Yes	SS/UC	2	3-4	#NULL!	#NULL!	#NULL!
960	75.6438	Female	Yes	SS/UC	3	>=5	214.1	9.29	2.6
971	39.7479	Female	Yes	SS/UC	1	0-2	#NULL!	#NULL!	#NULL!
971	39.7479	Female	Yes	SS/UC	2	3-4	#NULL!	#NULL!	#NULL!
971	39.7479	Female	Yes	SS/UC	3	>=5	2148.1	11.19	5.83
972	92.1123	Female	No	SS/UC	1	0-2	176.6	9.39	4.04
972	92.1123	Female	No	SS/UC	2	3-4	259.6	9.97	4.5
972	92.1123	Female	No	SS/UC	3	>=5	#NULL!	#NULL!	#NULL!
984	44.0822	Female	Yes	SS/UC	1	0-2	#NULL!	#NULL!	#NULL!
984	44.0822	Female	Yes	SS/UC	2	3-4	180.1	9.5	6.28
984	44.0822	Female	Yes	SS/UC	3	>=5	229	9.89	5.49
985	35.2219	Female	No	SS/UC	1	0-2	#NULL!	#NULL!	#NULL!
985	35.2219	Female	No	SS/UC	2	3-4	#NULL!	#NULL!	#NULL!
985	35.2219	Female	No	SS/UC	3	>=5	1468.1	9.72	6.62
993	50.2466	Female	No	SS/UC	1	0-2	498.4	9.71	5.08
993	50.2466	Female	No	SS/UC	2	3-4	448.3	11.2	4.75
993	50.2466	Female	No	SS/UC	3	>=5	1272.4	11.65	6.37
995	51.0849	Female	No	SS/UC	1	0-2	#NULL!	#NULL!	#NULL!
995	51.0849	Female	No	SS/UC	2	3-4	#NULL!	#NULL!	#NULL!
995	51.0849	Female	No	SS/UC	3	>=5	1032.1	11.53	5.95
