# Supplementary material for: The impact of accessibility to non-calcium-based phosphate binders and calcimimetics on mineral outcomes in patients receiving maintenance hemodialysis: A 10-year retrospective analysis of real-world data
Source: PLoS One. 2024 May 31;19(5):e0304649. doi: 10.1371/journal.pone.0304649 (PMC11142503; doi:10.1371/journal.pone.0304649)
Supplement: S1 Dataset — (ZIP) [file pone.0304649.s007.zip › Table 4 and Figure 4b.xlsx]

## Sheet: Table 4 and Figure 4b
No	Gender	DM	Insurance	Age_init_HD	PTXorPTH1500	FU_time (months)
0	Female	No	SS/UC	19.9671	No	94.6
1	Female	No	CS/SE	38.1397	No	79.4333
2	Male	No	CS/SE	51.2356	No	60.7333
3	Male	Yes	CS/SE	51.6384	Yes	97.6333
4	Male	Yes	CS/SE	67.0164	No	127.367
5	Female	Yes	CS/SE	62.3918	No	80.5
6	Female	Yes	CS/SE	56.789	No	75.7333
7	Male	Yes	CS/SE	52.6356	Yes	72.4667
8	Female	Yes	CS/SE	56.2027	No	35.6
10	Male	Yes	CS/SE	48.8521	No	76.9333
11	Male	Yes	CS/SE	69.6521	No	25.1
14	Male	Yes	CS/SE	64.074	No	101.6
15	Male	Yes	CS/SE	65.8411	No	101.233
16	Male	Yes	CS/SE	37.0055	No	108.2
17	Male	Yes	CS/SE	65.8411	No	112.933
19	Female	No	CS/SE	33.3973	Yes	172.933
20	Male	Yes	CS/SE	68.5534	No	115.333
21	Male	No	CS/SE	37.2466	No	119.9
22	Male	Yes	CS/SE	69.5781	No	67.4333
24	Male	No	CS/SE	33.7068	Yes	49.8
25	Female	No	CS/SE	73.3836	No	66.5667
26	Female	Yes	CS/SE	63.6137	No	55.5
28	Female	No	CS/SE	65.8548	No	36.5667
30	Female	No	CS/SE	78.8411	No	101.433
32	Female	No	CS/SE	78.2849	No	111
33	Male	No	CS/SE	60.2932	No	146.4
34	Male	Yes	CS/SE	57.4192	Yes	86.7
35	Female	Yes	CS/SE	93.926	No	109.9
36	Female	Yes	CS/SE	60.5781	No	165.5
38	Male	No	CS/SE	62.8986	No	132.767
39	Male	Yes	CS/SE	56.8493	No	173
40	Male	No	CS/SE	55.1699	Yes	113.367
41	Male	Yes	SS/UC	58.2301	No	81.8
42	Female	No	SS/UC	45.4411	No	87.1
43	Male	No	SS/UC	32.0767	No	54.7333
44	Female	No	SS/UC	44.3589	No	99.9667
45	Male	No	SS/UC	36.0548	No	79.1667
46	Female	No	SS/UC	21.3699	No	102.733
47	Female	No	SS/UC	32.1616	Yes	72.3667
49	Female	No	SS/UC	37.5616	No	136
50	Male	No	SS/UC	25.337	No	92.3667
51	Female	No	SS/UC	48.2521	Yes	140.767
52	Female	No	SS/UC	46.7726	No	173.733
53	Male	No	SS/UC	34.3288	No	220.2
54	Male	No	CS/SE	83.2329	No	24.7667
57	Male	Yes	CS/SE	63.6575	No	62.9667
59	Male	Yes	CS/SE	56.326	No	26.1667
61	Male	No	CS/SE	87.5616	No	47.1667
63	Female	No	CS/SE	45.5041	No	103.033
66	Female	Yes	CS/SE	71.8685	No	82.5
67	Male	No	CS/SE	78.1945	No	82.2667
71	Male	No	CS/SE	49.6027	No	131.067
72	Male	Yes	CS/SE	58.7479	No	78.6
73	Female	No	CS/SE	54.1397	No	110
75	Male	Yes	CS/SE	54.5233	No	92.1667
77	Female	No	CS/SE	50.9644	No	159.367
81	Male	No	SS/UC	49.4575	No	60.5333
82	Female	No	SS/UC	35.6137	No	105
83	Male	No	SS/UC	46.1342	No	111.133
84	Female	No	SS/UC	28.1534	Yes	297.3
85	Female	Yes	SS/UC	28.8849	No	57.7
86	Male	No	SS/UC	32.7452	No	34.3333
87	Female	No	SS/UC	39.8959	No	75.0667
88	Male	No	SS/UC	19.1534	No	81.7
91	Male	No	SS/UC	60.0329	No	94.5
92	Female	No	CS/SE	54.4493	No	140.6
93	Female	No	SS/UC	28.5945	No	184.267
96	Female	No	CS/SE	66.2849	No	66.2
97	Male	Yes	CS/SE	54.9479	No	78.0333
100	Male	No	CS/SE	75.1699	No	62.0667
101	Male	Yes	CS/SE	75.5397	No	47.6667
102	Male	Yes	CS/SE	55.0685	No	80.2667
108	Female	No	CS/SE	83.4274	No	88.4667
109	Male	Yes	CS/SE	58.1479	No	30.2333
110	Male	Yes	CS/SE	68	No	66.0333
111	Female	Yes	CS/SE	77.4959	No	26.1667
112	Male	No	CS/SE	75.8877	No	79.1
114	Female	No	CS/SE	52.8247	No	138.467
116	Female	No	CS/SE	45.737	No	110.733
119	Male	No	CS/SE	66.8767	No	121.833
122	Male	Yes	CS/SE	70.3096	No	107.667
123	Female	Yes	CS/SE	59.4548	No	93.9667
125	Female	No	CS/SE	56.4521	No	188.567
127	Female	No	SS/UC	36.8329	No	85.6333
128	Female	No	SS/UC	45.1699	No	96.9
129	Male	No	SS/UC	42.6548	No	70.7667
131	Female	Yes	CS/SE	75.1342	No	75.3667
132	Female	Yes	CS/SE	68.7123	No	74.2333
133	Female	No	CS/SE	68.663	No	51.7333
134	Male	Yes	CS/SE	63.8877	No	49.3333
136	Male	No	CS/SE	50.7479	Yes	67.4333
137	Female	No	CS/SE	47.9589	Yes	91.0333
138	Female	No	CS/SE	63.9973	No	52.5667
140	Female	Yes	CS/SE	60.126	No	119.567
142	Male	Yes	CS/SE	70.6521	No	119.833
143	Male	Yes	CS/SE	76.9562	No	105.3
144	Female	No	CS/SE	83.6904	No	89.9333
145	Male	No	CS/SE	60.7315	No	100.8
146	Female	No	CS/SE	80.9507	No	148.833
147	Male	No	CS/SE	41.2959	No	149.7
148	Male	Yes	SS/UC	50.1205	No	17.0667
149	Female	No	SS/UC	33.5589	No	92.8
151	Male	No	SS/UC	34.6219	No	37.0333
152	Male	No	SS/UC	38.011	No	29.8
155	Female	No	CS/SE	51.4685	Yes	152.967
156	Female	No	CS/SE	53.2274	No	187.167
159	Male	Yes	CS/SE	63.2219	No	29.0667
160	Female	Yes	CS/SE	54.7945	No	60.4
161	Female	No	CS/SE	73.8274	No	56.4
163	Male	Yes	CS/SE	54.8384	No	33.2333
164	Female	No	CS/SE	86.1945	No	34.4333
166	Female	No	CS/SE	55.1781	No	92.9333
167	Male	No	CS/SE	74.0795	No	73.7333
168	Female	No	CS/SE	79.6356	No	50.1333
169	Female	Yes	CS/SE	44.7014	Yes	77.8
170	Male	Yes	CS/SE	75.4548	No	101.667
171	Female	No	CS/SE	61.8493	No	97.7333
173	Male	No	CS/SE	33.9808	Yes	37.6
174	Female	Yes	CS/SE	74.6466	No	106.7
175	Female	No	CS/SE	55.8986	No	88.6333
176	Male	Yes	CS/SE	81.0301	No	49.7
177	Female	Yes	CS/SE	64.3452	No	78.2667
179	Female	No	CS/SE	78.0603	No	114.133
181	Male	No	CS/SE	65.4685	No	93.3333
182	Female	Yes	CS/SE	60.263	No	127.533
183	Female	No	CS/SE	67.2137	No	60.9667
185	Male	No	CS/SE	67.5288	No	131.267
186	Female	Yes	CS/SE	59.6274	No	133.067
188	Female	No	CS/SE	49.3178	No	141.467
189	Female	Yes	CS/SE	66.2548	No	181.5
190	Male	Yes	CS/SE	58.0986	No	154.133
191	Female	No	CS/SE	50.1288	No	115
194	Male	No	SS/UC	50.0904	No	74.2667
195	Male	No	SS/UC	23.063	No	57.1333
196	Male	Yes	SS/UC	32.2055	Yes	64.2333
197	Male	No	SS/UC	39.3452	No	71.8667
198	Female	No	SS/UC	30.1068	No	48.6333
199	Female	No	SS/UC	26.2658	No	109.2
201	Female	No	SS/UC	51.3589	No	53.2333
203	Male	No	SS/UC	49.5151	No	76.3333
204	Female	No	SS/UC	43.4712	No	63.7
205	Female	No	SS/UC	35.5205	No	53.9
206	Male	No	SS/UC	36.2959	Yes	42.2333
207	Female	No	SS/UC	49.1425	No	62.4333
208	Male	No	SS/UC	21.9151	No	97.1667
209	Male	No	SS/UC	34.2548	No	106.067
210	Male	Yes	SS/UC	47.7342	No	72.5
211	Male	No	SS/UC	32.663	No	92.5
212	Female	Yes	SS/UC	52.7781	No	91.8
213	Female	Yes	SS/UC	70.463	No	63.0667
215	Female	No	SS/UC	27.4575	No	31.7333
216	Male	No	SS/UC	50.6329	No	74.5
217	Female	No	SS/UC	46.8	No	70.6
219	Male	No	SS/UC	47.674	No	108.667
220	Male	No	SS/UC	20.1836	Yes	80.3
221	Male	Yes	SS/UC	51.0603	No	84.5667
222	Male	No	SS/UC	44.6384	No	113.867
223	Female	No	SS/UC	23.5068	Yes	41.3667
224	Male	No	SS/UC	62.9425	No	179.867
228	Female	Yes	CS/SE	65.7178	No	80.0667
230	Female	Yes	CS/SE	75.8	No	62.3667
231	Male	Yes	CS/SE	76.0521	No	53.8
233	Male	Yes	CS/SE	53.3699	Yes	74.7333
236	Male	Yes	CS/SE	56.6493	No	44.9
237	Female	Yes	CS/SE	75.0356	No	106.167
238	Male	Yes	CS/SE	54.7753	No	119.367
243	Female	Yes	CS/SE	57.6301	No	103.733
244	Male	Yes	SS/UC	46.4466	No	176.1
245	Male	No	CS/SE	48.6274	No	142.967
246	Female	No	SS/UC	31.1945	Yes	68.5
247	Male	Yes	SS/UC	40.1808	No	74.0333
248	Male	No	SS/UC	35.2192	No	88.2667
249	Female	No	SS/UC	44.1233	Yes	67.0667
252	Female	No	SS/UC	41.3397	No	15.3667
253	Male	No	SS/UC	27.6877	No	119.733
254	Male	No	SS/UC	42.4384	No	40.2333
255	Male	No	SS/UC	29.1041	Yes	116.3
257	Male	No	SS/UC	33.189	Yes	111.6
258	Male	Yes	SS/UC	36	No	61.2667
259	Female	No	SS/UC	33.4219	Yes	104.467
260	Female	No	SS/UC	31.7589	No	114.4
261	Female	No	CS/SE	75.8082	No	69.2667
262	Female	No	CS/SE	59.3342	No	225.067
264	Female	No	CS/SE	49.3699	No	118.667
265	Female	Yes	CS/SE	47.7699	No	223.8
268	Female	Yes	CS/SE	78.5479	No	21.2333
270	Male	No	CS/SE	38.7205	No	83.7
271	Female	No	CS/SE	59.0521	No	56.7
273	Female	No	CS/SE	80.4192	No	76.9
274	Female	No	CS/SE	39.9068	No	82.5333
275	Female	No	CS/SE	66.7808	No	79.0667
276	Male	No	CS/SE	57.3808	No	34.6
277	Female	No	CS/SE	52.526	No	35.8667
278	Female	Yes	CS/SE	80.0137	No	78.1
280	Female	No	CS/SE	80.5123	No	79.2333
281	Female	No	CS/SE	81.0247	Yes	88.3667
282	Male	Yes	CS/SE	37.0712	No	87.8
286	Male	No	CS/SE	73.411	No	135.533
288	Male	No	CS/SE	73.4356	No	89.5
289	Female	Yes	CS/SE	72.0411	No	94.8667
290	Female	Yes	CS/SE	50.4493	No	139.067
291	Female	No	CS/SE	42.1151	No	134.767
292	Female	No	CS/SE	60.6466	No	209.467
293	Female	No	CS/SE	63.5836	No	209.067
294	Male	No	CS/SE	35.0822	No	202.467
295	Female	Yes	CS/SE	49.7836	No	242.767
296	Female	No	SS/UC	32.2767	Yes	54.9333
297	Male	No	SS/UC	23.8685	No	82.8
298	Male	Yes	SS/UC	37.5178	No	48.6333
299	Female	No	SS/UC	32.9616	No	80.8333
301	Male	No	SS/UC	34.2137	Yes	68.9667
302	Male	Yes	SS/UC	64.3808	No	70.8333
303	Male	No	SS/UC	35.6466	No	96.1
305	Male	Yes	SS/UC	44.6164	No	104.133
306	Female	No	SS/UC	26.6384	No	107.533
308	Male	No	SS/UC	24.7479	Yes	110.967
313	Male	Yes	CS/SE	53.1068	No	88.7
314	Female	No	CS/SE	64.1973	Yes	83.6
315	Male	No	CS/SE	66.2082	Yes	98.2
318	Female	No	CS/SE	82.2137	No	79.1667
320	Female	No	CS/SE	64.1096	Yes	111
321	Male	Yes	CS/SE	63.474	No	92.2333
322	Female	No	CS/SE	63.4575	No	135.533
325	Female	Yes	CS/SE	57.9534	No	158.3
326	Female	No	SS/UC	36.9342	Yes	39.7667
327	Female	No	SS/UC	29.7726	No	36.6
328	Female	Yes	CS/SE	79.3973	No	66.4667
329	Female	Yes	CS/SE	66.5781	No	70.5333
330	Female	No	CS/SE	67.5096	No	85.2333
331	Male	No	SS/UC	34.6658	No	68.5333
334	Male	No	CS/SE	71.6932	No	98.6333
336	Male	Yes	CS/SE	78.0027	No	10.8333
338	Male	No	CS/SE	42.6795	No	60.4333
339	Female	Yes	CS/SE	86.9507	No	53.7667
340	Female	Yes	CS/SE	72.8438	No	22
342	Male	No	CS/SE	61.5068	No	83.9
343	Female	Yes	CS/SE	57.6822	No	82.6
345	Male	No	CS/SE	68.4027	No	19.8333
351	Female	Yes	CS/SE	65.2712	No	53.3667
356	Female	No	CS/SE	30.8877	No	13.2333
357	Female	Yes	CS/SE	62.1123	No	108.467
364	Male	Yes	CS/SE	43.926	No	82.1
365	Female	Yes	CS/SE	65.7644	No	51.0667
366	Female	Yes	CS/SE	53.2521	No	76.3667
367	Female	No	CS/SE	73.0247	No	92.7667
372	Female	Yes	CS/SE	68.7014	No	121.1
373	Female	Yes	CS/SE	72.2	No	124.767
375	Male	No	CS/SE	38.389	No	163.333
377	Female	No	CS/SE	38.8986	Yes	109.3
379	Male	No	SS/UC	27.8986	No	40.2
380	Female	No	SS/UC	39.7123	No	15.1333
381	Male	No	SS/UC	35.8055	No	53.9333
382	Male	No	SS/UC	31.2959	No	67.7
383	Female	No	SS/UC	38.3616	No	38.4
385	Female	No	SS/UC	24.2658	Yes	25.0333
386	Male	No	SS/UC	38.3014	No	25.6667
387	Male	Yes	SS/UC	61.7096	No	25.8333
388	Female	No	SS/UC	27.3863	No	56.3333
389	Female	No	SS/UC	39.0986	No	66.5333
392	Male	No	SS/UC	45.4521	No	20.8333
393	Male	No	SS/UC	46.2301	Yes	60.8667
394	Female	No	SS/UC	50.3863	No	55.5
396	Male	No	SS/UC	29.9671	No	82.9333
397	Male	Yes	SS/UC	56.1288	Yes	88.6
400	Male	No	SS/UC	27.6356	Yes	60.8
401	Male	No	SS/UC	41.7589	No	50.2667
402	Male	Yes	SS/UC	36.1863	No	24.5333
404	Female	No	SS/UC	45.9753	No	43.6
405	Male	No	SS/UC	26.8795	No	73.2
409	Male	No	SS/UC	40.2466	No	54.4667
410	Male	No	SS/UC	19.5918	No	96.3
411	Male	No	SS/UC	31.0959	No	52.3667
413	Female	No	SS/UC	52.0247	No	78.7667
415	Female	No	SS/UC	37.9644	No	50.3333
416	Male	No	SS/UC	42.4904	Yes	55.8667
417	Male	No	SS/UC	44.4	No	55.4
418	Male	No	SS/UC	50.474	No	99.7
419	Male	No	SS/UC	49.9644	Yes	63.9
420	Male	No	SS/UC	46.7808	Yes	103.533
423	Male	No	SS/UC	41.0329	No	99.5333
425	Male	No	SS/UC	35.6301	No	118.967
427	Male	No	SS/UC	28.6603	No	60.9
428	Female	No	SS/UC	39.7562	No	136.667
430	Male	No	SS/UC	37.0575	No	85
431	Female	No	SS/UC	35.3753	No	131.4
434	Male	No	SS/UC	28.7973	No	86.7
435	Male	No	SS/UC	29.8521	No	133.5
436	Female	No	SS/UC	19.0219	No	96.1333
438	Female	No	SS/UC	28.326	No	138.233
439	Female	No	SS/UC	25.7397	Yes	215.333
442	Female	No	CS/SE	54.663	Yes	32.4333
444	Male	No	CS/SE	55.2493	No	69.2333
446	Male	No	CS/SE	38.7753	No	50.3333
447	Female	Yes	CS/SE	85.2164	No	21.7667
451	Female	Yes	CS/SE	56.3973	Yes	85.4
455	Male	No	SS/UC	32.5863	No	76
457	Male	No	SS/UC	47.2466	No	70.2
459	Male	Yes	SS/UC	46.1616	No	53.8333
461	Female	Yes	SS/UC	43.7945	No	95.5333
462	Female	No	SS/UC	46.5205	No	97.8667
463	Female	Yes	SS/UC	44.6712	No	43.7
464	Male	No	SS/UC	39.8164	Yes	75.6667
466	Female	No	SS/UC	45.6849	Yes	69.8333
468	Male	No	SS/UC	31.3205	No	86.4333
469	Male	Yes	SS/UC	50.189	No	70.1
475	Female	No	SS/UC	29.0575	No	39.4333
476	Male	No	SS/UC	48.1507	No	50.2333
478	Male	No	SS/UC	33.5562	No	67.2
479	Male	No	SS/UC	27.4603	No	125.7
480	Male	No	SS/UC	41.5479	No	51.8333
481	Male	No	SS/UC	51.8055	No	52.1667
482	Female	No	SS/UC	29.2603	No	89.8667
485	Female	No	SS/UC	26.4192	No	91.4
487	Female	No	SS/UC	29.9068	No	57.7
488	Male	No	SS/UC	24.5616	Yes	93
490	Male	No	SS/UC	35.9562	No	106.467
491	Female	No	SS/UC	29.8	Yes	84.3
492	Female	No	SS/UC	35.2548	No	73.1333
493	Male	No	SS/UC	47.9808	No	122.767
494	Male	No	SS/UC	34.537	Yes	72.2
496	Male	No	SS/UC	32.4795	Yes	72.0667
497	Male	No	SS/UC	23.263	No	117.933
498	Female	No	SS/UC	32.5863	No	102.7
499	Female	No	SS/UC	26.2438	No	69.6333
501	Female	No	CS/SE	63.9178	No	82.9333
503	Female	Yes	CS/SE	59.6329	No	94.6667
504	Female	No	CS/SE	81.0521	No	143.067
505	Male	Yes	CS/SE	62.5068	No	139.333
507	Female	No	CS/SE	35.0466	No	373.733
508	Female	Yes	CS/SE	60.063	No	110.4
509	Female	Yes	CS/SE	78.7699	No	60.4667
511	Female	Yes	SS/UC	69.0384	No	63.7667
512	Female	No	CS/SE	82.7562	No	47.3333
513	Female	Yes	CS/SE	81.9589	No	44.6
516	Female	Yes	CS/SE	79.0685	No	100.333
517	Male	No	CS/SE	42.7123	No	78.9
518	Male	No	CS/SE	47.6082	No	109.933
519	Female	No	CS/SE	53.5288	No	193.9
520	Male	No	CS/SE	46.2904	No	186.2
521	Female	Yes	CS/SE	65.6329	No	119.433
522	Male	No	CS/SE	21.9041	No	320.8
523	Male	No	SS/UC	56.7918	No	174.3
524	Male	No	CS/SE	48.4027	No	130.833
525	Male	Yes	CS/SE	51.0137	No	84.7667
526	Male	Yes	SS/UC	50.4959	No	32.0333
528	Male	No	CS/SE	68.6301	No	57.3333
529	Male	Yes	CS/SE	60.726	No	101.733
531	Male	No	CS/SE	52.9041	No	100.167
532	Female	No	CS/SE	78.7726	No	97
533	Male	No	CS/SE	29.1425	No	254.867
535	Female	Yes	CS/SE	65.6493	No	157.767
536	Female	No	SS/UC	43.6904	No	75.1
537	Female	Yes	CS/SE	56.2849	No	162.367
538	Female	No	CS/SE	42.0384	No	263.6
539	Male	No	SS/UC	43.7151	Yes	80.1
540	Male	No	SS/UC	38.0055	No	89.6
541	Female	No	SS/UC	45.5096	No	139.767
542	Female	Yes	CS/SE	71.6356	No	92.1333
543	Male	Yes	CS/SE	61.9863	No	50.1
545	Female	Yes	CS/SE	66.6247	No	142.833
546	Male	Yes	CS/SE	73.8384	No	136.833
547	Female	No	CS/SE	54.8027	No	55.4
549	Male	Yes	CS/SE	69.9808	No	99.8667
550	Male	No	CS/SE	55.7616	No	150.767
551	Male	No	CS/SE	79.4712	No	50.1333
552	Female	Yes	CS/SE	62.6521	Yes	31.3667
553	Female	No	CS/SE	54.6685	No	103.3
554	Female	Yes	CS/SE	65.6877	No	159.567
555	Female	No	SS/UC	59.9918	No	166.767
556	Male	Yes	CS/SE	44.7041	No	80.3
557	Female	Yes	SS/UC	70.4329	No	52.4667
558	Female	No	CS/SE	54.0685	No	107.9
559	Female	No	CS/SE	66.7315	No	150.067
560	Female	No	CS/SE	58.3507	No	48.3
561	Male	Yes	CS/SE	48.0712	Yes	82.9667
562	Male	Yes	CS/SE	44.2575	No	43.7
563	Male	Yes	CS/SE	68.0986	No	128.467
565	Male	No	CS/SE	66.9973	No	56.1
566	Female	Yes	CS/SE	49.7068	No	112.367
567	Female	No	SS/UC	37.3452	Yes	111.8
568	Male	Yes	SS/UC	55.3753	No	59.7667
569	Male	Yes	SS/UC	45.2603	Yes	155.267
570	Male	Yes	CS/SE	77.2904	No	55.1333
571	Male	No	SS/UC	80.0849	No	56.6
572	Female	Yes	CS/SE	72.3315	No	81.2
573	Male	No	CS/SE	77.3014	No	93.2333
575	Female	No	SS/UC	58.9836	No	48.9333
577	Female	No	SS/UC	45.811	No	125.1
578	Male	No	SS/UC	27.8027	No	108.867
579	Male	No	CS/SE	27.6082	Yes	79
580	Female	Yes	CS/SE	54.2	No	71.5667
581	Male	No	CS/SE	51.1836	No	108.467
582	Male	Yes	SS/UC	70.5096	No	135.567
583	Female	No	SS/UC	42.8	Yes	219.333
585	Female	No	SS/UC	17.6055	No	66
586	Male	No	CS/SE	27.1096	No	50.9333
587	Male	Yes	SS/UC	51.6356	No	193.667
588	Female	No	SS/UC	21.4411	No	106.3
589	Female	Yes	CS/SE	74.6438	No	56.7333
590	Male	No	SS/UC	38.3507	No	90.5333
591	Male	No	SS/UC	41.5918	No	89.2333
592	Male	No	SS/UC	25.2027	No	137.1
593	Female	Yes	SS/UC	32.1507	No	107.2
594	Male	No	SS/UC	23.2822	Yes	90.8667
595	Male	No	CS/SE	50.6082	No	34.0667
596	Male	Yes	CS/SE	83.9562	No	40.8333
597	Female	No	CS/SE	57.3315	No	75.4333
598	Female	No	SS/UC	63.2055	Yes	66.1
599	Male	No	SS/UC	52.0959	No	52.6667
600	Female	No	SS/UC	36.5562	Yes	69.7333
601	Male	Yes	CS/SE	50.0274	No	72.3667
603	Male	No	SS/UC	38.9014	No	85.1
604	Female	No	CS/SE	51.3973	Yes	42.1
605	Male	Yes	SS/UC	43.7096	No	84.7667
606	Male	No	SS/UC	32.7068	No	54.8333
608	Male	No	SS/UC	50.5233	Yes	64.4333
609	Female	No	SS/UC	34.4027	No	70.7333
610	Female	No	SS/UC	31.7562	No	56
611	Female	No	SS/UC	29.2904	Yes	98.5333
612	Female	No	SS/UC	36.5945	No	57.7667
613	Male	No	CS/SE	37.7233	No	61.4333
615	Female	No	SS/UC	21.126	Yes	47.4
616	Female	Yes	SS/UC	33.6932	No	50.7667
617	Female	No	SS/UC	46.6603	Yes	39.8333
618	Female	No	SS/UC	36.989	Yes	52.1667
619	Male	No	SS/UC	27.9507	No	51.5
620	Female	No	SS/UC	24.9918	No	58.7667
621	Male	No	SS/UC	56.1836	No	41.6667
622	Male	Yes	SS/UC	36.263	No	59.2333
623	Male	No	SS/UC	19.2219	No	128.7
624	Female	No	SS/UC	28.474	No	35.1667
627	Female	No	SS/UC	47.3288	No	33.7667
628	Male	Yes	CS/SE	47.3014	No	34.5333
629	Female	No	SS/UC	50.9288	No	54.1667
630	Male	No	SS/UC	39.8959	Yes	117.367
632	Female	No	SS/UC	38.6137	No	66.9333
633	Female	No	SS/UC	23.0082	Yes	44.0667
634	Female	No	SS/UC	40.8521	No	123.067
635	Female	Yes	SS/UC	43.8384	No	37.9
637	Female	No	SS/UC	39.4548	No	87.5333
639	Female	No	SS/UC	29.7644	No	82.1
713	Male	No	CS/SE	44.6384	Yes	133.6
715	Male	No	SS/UC	43.074	Yes	58.1
722	Male	No	CS/SE	43.4055	Yes	144.733
727	Male	No	SS/UC	42.7836	Yes	41.3333
737	Male	No	SS/UC	27.1014	Yes	56.8
738	Male	No	CS/SE	48.7068	Yes	134.9
746	Female	No	SS/UC	44.5425	Yes	48.3333
750	Female	No	SS/UC	34.3699	Yes	124.5
751	Male	No	SS/UC	29.6904	Yes	111.133
753	Female	No	CS/SE	69.6986	Yes	119.667
755	Male	Yes	SS/UC	51.4493	Yes	119.133
759	Male	No	CS/SE	44.7534	Yes	123.633
762	Male	No	CS/SE	41.6575	Yes	86.4667
763	Male	Yes	SS/UC	26.9562	Yes	96.2333
764	Male	No	SS/UC	26.3096	Yes	184.433
767	Male	No	SS/UC	47.8548	Yes	117.933
769	Male	No	SS/UC	27.8274	Yes	80.9667
770	Male	No	SS/UC	37.9863	Yes	70.9
774	Female	Yes	SS/UC	35.1425	Yes	146.333
778	Female	No	SS/UC	22.6247	Yes	60.1333
780	Male	No	SS/UC	29.0932	Yes	101.067
781	Female	No	SS/UC	37.5945	Yes	174.133
783	Female	No	CS/SE	35.7178	Yes	83.2667
786	Male	No	SS/UC	30.1863	Yes	89.1333
787	Female	No	SS/UC	24.1425	Yes	264.033
793	Male	No	SS/UC	49.4137	Yes	80.8667
796	Male	Yes	SS/UC	29.8356	Yes	69.2333
800	Female	No	SS/UC	24.789	Yes	43.8333
801	Male	No	SS/UC	25.1945	Yes	92.6333
807	Male	No	SS/UC	21.8082	Yes	81.2
809	Female	No	SS/UC	29.126	Yes	149.4
811	Female	No	SS/UC	63.6192	Yes	61.8667
812	Male	No	SS/UC	33.3507	Yes	101.533
814	Female	Yes	SS/UC	29.5836	Yes	223.1
820	Female	No	SS/UC	21.5534	Yes	114.167
825	Male	No	SS/UC	23.5178	Yes	93.7
827	Female	No	CS/SE	48.5096	Yes	48.5667
828	Male	No	SS/UC	30.5178	Yes	67.3333
831	Female	No	SS/UC	38.0849	Yes	46.8667
832	Female	No	SS/UC	26.6137	Yes	70.1
833	Male	No	SS/UC	34.8082	Yes	43.0667
835	Female	No	SS/UC	31.6603	Yes	53.6333
836	Male	Yes	SS/UC	49.3534	Yes	89.1
837	Male	No	SS/UC	23.1205	Yes	58.4333
839	Female	No	SS/UC	25.6192	Yes	50.5333
843	Male	No	SS/UC	37.8493	Yes	32.2
845	Male	No	SS/UC	20.8603	Yes	201.933
847	Male	No	SS/UC	25.5233	Yes	52.6333
849	Female	No	CS/SE	35.7096	Yes	42.5333
850	Female	No	SS/UC	43.937	Yes	60.6333
854	Female	No	SS/UC	23.6877	Yes	41.6
855	Male	No	SS/UC	56.2466	Yes	45.4667
858	Male	No	SS/UC	27.5041	Yes	49.9
859	Male	No	SS/UC	38.4603	Yes	45.7667
860	Male	No	SS/UC	31.5836	Yes	45.1333
864	Male	No	SS/UC	45.4795	Yes	34.9667
865	Female	Yes	SS/UC	38.6	Yes	85.4333
866	Male	No	SS/UC	36.7836	Yes	66.6333
868	Male	No	SS/UC	32.4356	Yes	50.4333
869	Female	No	SS/UC	47.737	Yes	57.5667
871	Male	No	SS/UC	37.189	Yes	117.9
875	Female	No	CS/SE	56.3671	Yes	82.2667
877	Male	Yes	SS/UC	58.3808	Yes	63.6667
900	Female	No	CS/SE	23.1973	No	288.633
902	Female	No	SS/UC	40.2192	No	131.567
903	Female	No	CS/SE	85.2384	No	30.4333
905	Female	No	CS/SE	64.6384	No	102.1
907	Female	No	SS/UC	31.274	No	124.267
908	Female	Yes	SS/UC	52.4	No	73.2667
909	Female	Yes	CS/SE	72.5534	No	44.3333
910	Female	Yes	CS/SE	84.9918	No	19.6
911	Female	No	SS/UC	80.8521	No	117.133
912	Male	Yes	CS/SE	72.3726	No	32.3
913	Male	No	SS/UC	44.8904	No	174.5
915	Female	Yes	CS/SE	73.1096	No	39.7333
916	Female	Yes	CS/SE	70.1534	No	44.4333
917	Female	No	SS/UC	29.7863	Yes	145.8
919	Male	No	SS/UC	32.4137	No	380.267
920	Female	No	CS/SE	87.1233	No	31.6667
921	Female	No	SS/UC	39.4027	Yes	44.1
923	Female	No	CS/SE	87.9863	No	16.9667
925	Female	No	CS/SE	78.6438	No	20.7333
927	Male	No	CS/SE	33.2438	Yes	284.7
928	Female	Yes	CS/SE	41.5507	Yes	12.9
929	Female	No	SS/UC	19.6795	Yes	162.567
930	Female	No	SS/UC	82.3945	No	14.2667
932	Female	Yes	CS/SE	73.3041	No	32.4
933	Female	Yes	SS/UC	55.8685	No	43.3667
935	Male	Yes	CS/SE	55.2603	No	78.2333
936	Female	No	CS/SE	55.0767	No	211.1
937	Female	No	SS/UC	41.3753	No	109
939	Female	No	SS/UC	50.8301	Yes	179.533
940	Female	No	SS/UC	33.8	No	31.0333
943	Female	No	SS/UC	24.326	Yes	106.533
945	Female	No	CS/SE	87.3945	No	64.9
951	Female	No	SS/UC	34.8137	No	128.267
952	Male	No	CS/SE	93.9562	No	40.5667
955	Female	No	SS/UC	42.5425	No	174.867
956	Female	No	CS/SE	70.8274	No	53.7333
957	Female	Yes	CS/SE	79.0795	No	73.6333
958	Female	No	CS/SE	55.3205	No	116
960	Female	Yes	SS/UC	70.8137	No	109.8
961	Female	Yes	CS/SE	81.6192	No	53.4667
963	Female	Yes	CS/SE	51.1726	No	37.3667
970	Female	Yes	CS/SE	82.3671	No	24.2
971	Female	Yes	SS/UC	31.4384	Yes	138.367
972	Female	No	SS/UC	91.7178	No	34.1667
974	Female	No	CS/SE	57.9479	No	90.5667
978	Female	Yes	CS/SE	85.4274	No	29.5333
980	Female	No	CS/SE	66.2712	No	40.3333
981	Male	No	CS/SE	21.6329	#NULL!	22.7667
984	Female	Yes	SS/UC	40.4932	No	84.5
985	Female	No	SS/UC	29.7233	No	85.6333
986	Male	No	CS/SE	83.2685	No	120.867
987	Female	No	CS/SE	61.9205	No	61.1
988	Male	Yes	CS/SE	61.1068	No	35.5333
993	Female	No	SS/UC	49.8192	Yes	94.8667
994	Male	No	CS/SE	81.0219	No	20.9667
995	Female	No	SS/UC	42.1479	Yes	134.367
997	Female	Yes	CS/SE	66.526	No	40.4
998	Female	No	CS/SE	67.2438	No	23.7
999	Female	Yes	CS/SE	66.0055	No	43.0333
