# Supplementary material for: The impact of accessibility to non-calcium-based phosphate binders and calcimimetics on mineral outcomes in patients receiving maintenance hemodialysis: A 10-year retrospective analysis of real-world data
Source: PLoS One. 2024 May 31;19(5):e0304649. doi: 10.1371/journal.pone.0304649 (PMC11142503; doi:10.1371/journal.pone.0304649)
Supplement: S1 Dataset — (ZIP) [file pone.0304649.s007.zip › Table 5 HyperCa HyperPO4 all patients.xlsx]

## Sheet: Table 5 HyperCa HyperPO4 all pa
No	Insurance_1_2	Index1	DV	CCa_11 (%)	PO4_5 (%)
1	CS/SE	1	0-3	0	28.57
1	CS/SE	2	>=4	0	8.33
2	CS/SE	1	0-3	0	50
2	CS/SE	2	>=4	0	12.5
3	CS/SE	1	0-3	0	100
3	CS/SE	2	>=4	21.05	73.68
4	CS/SE	1	0-3	#NULL!	#NULL!
4	CS/SE	2	>=4	0	27.78
5	CS/SE	1	0-3	7.14	0
5	CS/SE	2	>=4	0	10
6	CS/SE	1	0-3	0	22.22
6	CS/SE	2	>=4	0	42.86
7	CS/SE	1	0-3	0	71.43
7	CS/SE	2	>=4	0	70
8	CS/SE	1	0-3	11.11	66.67
8	CS/SE	2	>=4	#NULL!	#NULL!
9	CS/SE	1	0-3	0	36.36
9	CS/SE	2	>=4	#NULL!	#NULL!
10	CS/SE	1	0-3	10	70
10	CS/SE	2	>=4	0	40
11	CS/SE	1	0-3	0	25
11	CS/SE	2	>=4	#NULL!	#NULL!
12	CS/SE	1	0-3	0	20
12	CS/SE	2	>=4	#NULL!	#NULL!
13	CS/SE	1	0-3	0	12.5
13	CS/SE	2	>=4	0	20
14	CS/SE	1	0-3	0	33.33
14	CS/SE	2	>=4	0	69.23
15	CS/SE	1	0-3	0	12.5
15	CS/SE	2	>=4	0	22.22
16	CS/SE	1	0-3	0	16.67
16	CS/SE	2	>=4	0	52.94
17	CS/SE	1	0-3	0	20
17	CS/SE	2	>=4	0	21.05
18	CS/SE	1	0-3	0	0
18	CS/SE	2	>=4	0	0
19	CS/SE	1	0-3	#NULL!	#NULL!
19	CS/SE	2	>=4	0	38.1
20	CS/SE	1	0-3	0	25
20	CS/SE	2	>=4	0	5.88
21	CS/SE	1	0-3	0	0
21	CS/SE	2	>=4	0	37.5
22	CS/SE	1	0-3	0	33.33
22	CS/SE	2	>=4	0	0
23	CS/SE	1	0-3	0	0
23	CS/SE	2	>=4	0	0
24	CS/SE	1	0-3	83.33	83.33
24	CS/SE	2	>=4	66.67	66.67
25	CS/SE	1	0-3	0	22.22
25	CS/SE	2	>=4	0	28.57
26	CS/SE	1	0-3	0	0
26	CS/SE	2	>=4	0	20
27	CS/SE	1	0-3	0	0
27	CS/SE	2	>=4	20	0
28	CS/SE	1	0-3	0	20
28	CS/SE	2	>=4	#NULL!	#NULL!
29	CS/SE	1	0-3	#NULL!	#NULL!
29	CS/SE	2	>=4	10	60
30	CS/SE	1	0-3	#NULL!	#NULL!
30	CS/SE	2	>=4	0	64.29
33	CS/SE	1	0-3	#NULL!	#NULL!
33	CS/SE	2	>=4	5	5
34	CS/SE	1	0-3	#NULL!	#NULL!
34	CS/SE	2	>=4	0	77.78
40	CS/SE	1	0-3	#NULL!	#NULL!
40	CS/SE	2	>=4	0	100
57	CS/SE	1	0-3	0	0
57	CS/SE	2	>=4	0	0
59	CS/SE	1	0-3	0	37.5
59	CS/SE	2	>=4	#NULL!	#NULL!
63	CS/SE	1	0-3	85.71	85.71
63	CS/SE	2	>=4	0	57.14
71	CS/SE	1	0-3	#NULL!	#NULL!
71	CS/SE	2	>=4	14.81	14.81
72	CS/SE	1	0-3	#NULL!	#NULL!
72	CS/SE	2	>=4	0	57.14
73	CS/SE	1	0-3	#NULL!	#NULL!
73	CS/SE	2	>=4	5.56	72.22
75	CS/SE	1	0-3	#NULL!	#NULL!
75	CS/SE	2	>=4	0	20
77	CS/SE	1	0-3	#NULL!	#NULL!
77	CS/SE	2	>=4	9.09	36.36
92	CS/SE	1	0-3	#NULL!	#NULL!
92	CS/SE	2	>=4	4.17	33.33
94	CS/SE	1	0-3	0	0
94	CS/SE	2	>=4	#NULL!	#NULL!
96	CS/SE	1	0-3	0	0
96	CS/SE	2	>=4	0	16.67
97	CS/SE	1	0-3	0	22.22
97	CS/SE	2	>=4	20	40
102	CS/SE	1	0-3	8.33	9.09
102	CS/SE	2	>=4	0	9.09
109	CS/SE	1	0-3	0	36.36
109	CS/SE	2	>=4	#NULL!	#NULL!
114	CS/SE	1	0-3	#NULL!	#NULL!
114	CS/SE	2	>=4	7.41	3.7
116	CS/SE	1	0-3	#NULL!	#NULL!
116	CS/SE	2	>=4	0	52.94
121	CS/SE	1	0-3	#NULL!	#NULL!
121	CS/SE	2	>=4	18.18	9.09
125	CS/SE	1	0-3	#NULL!	#NULL!
125	CS/SE	2	>=4	0	16.67
136	CS/SE	1	0-3	33.33	16.67
136	CS/SE	2	>=4	33.33	50
137	CS/SE	1	0-3	22.22	33.33
137	CS/SE	2	>=4	10	40
138	CS/SE	1	0-3	10	0
138	CS/SE	2	>=4	50	0
147	CS/SE	1	0-3	#NULL!	#NULL!
147	CS/SE	2	>=4	6.67	86.67
155	CS/SE	1	0-3	#NULL!	#NULL!
155	CS/SE	2	>=4	12.5	62.5
156	CS/SE	1	0-3	#NULL!	#NULL!
156	CS/SE	2	>=4	4.55	13.64
160	CS/SE	1	0-3	0	38.46
160	CS/SE	2	>=4	0	16.67
163	CS/SE	1	0-3	0	60
163	CS/SE	2	>=4	#NULL!	#NULL!
166	CS/SE	1	0-3	0	54.55
166	CS/SE	2	>=4	20	40
169	CS/SE	1	0-3	0	88.89
169	CS/SE	2	>=4	0	22.22
171	CS/SE	1	0-3	0	0
171	CS/SE	2	>=4	15.38	7.69
173	CS/SE	1	0-3	0	87.5
173	CS/SE	2	>=4	0	66.67
175	CS/SE	1	0-3	14.29	42.86
175	CS/SE	2	>=4	0	7.69
188	CS/SE	1	0-3	#NULL!	#NULL!
188	CS/SE	2	>=4	50	86.36
191	CS/SE	1	0-3	#NULL!	#NULL!
191	CS/SE	2	>=4	0	81.82
233	CS/SE	1	0-3	0	100
233	CS/SE	2	>=4	0	90
245	CS/SE	1	0-3	#NULL!	#NULL!
245	CS/SE	2	>=4	77.78	55.56
264	CS/SE	1	0-3	#NULL!	#NULL!
264	CS/SE	2	>=4	0	66.67
269	CS/SE	1	0-3	9.09	81.82
269	CS/SE	2	>=4	0	87.5
270	CS/SE	1	0-3	0	100
270	CS/SE	2	>=4	0	90
274	CS/SE	1	0-3	0	69.23
274	CS/SE	2	>=4	7.69	7.69
276	CS/SE	1	0-3	0	11.11
276	CS/SE	2	>=4	#NULL!	#NULL!
277	CS/SE	1	0-3	0	25
277	CS/SE	2	>=4	#NULL!	#NULL!
282	CS/SE	1	0-3	16.67	50
282	CS/SE	2	>=4	14.29	57.14
291	CS/SE	1	0-3	#NULL!	#NULL!
291	CS/SE	2	>=4	10	50
294	CS/SE	1	0-3	#NULL!	#NULL!
294	CS/SE	2	>=4	0	64.71
338	CS/SE	1	0-3	18.18	27.27
338	CS/SE	2	>=4	16.67	16.67
349	CS/SE	1	0-3	0	37.5
349	CS/SE	2	>=4	0	66.67
356	CS/SE	1	0-3	0	40
356	CS/SE	2	>=4	#NULL!	#NULL!
364	CS/SE	1	0-3	66.67	66.67
364	CS/SE	2	>=4	0	60
375	CS/SE	1	0-3	#NULL!	#NULL!
375	CS/SE	2	>=4	100	0
377	CS/SE	1	0-3	#NULL!	#NULL!
377	CS/SE	2	>=4	0	58.33
442	CS/SE	1	0-3	57.14	100
442	CS/SE	2	>=4	#NULL!	#NULL!
444	CS/SE	1	0-3	0	42.86
444	CS/SE	2	>=4	0	50
446	CS/SE	1	0-3	20	40
446	CS/SE	2	>=4	0	100
517	CS/SE	1	0-3	0	0
517	CS/SE	2	>=4	0	25
518	CS/SE	1	0-3	#NULL!	#NULL!
518	CS/SE	2	>=4	0	14.29
520	CS/SE	1	0-3	#NULL!	#NULL!
520	CS/SE	2	>=4	0	37.5
522	CS/SE	1	0-3	#NULL!	#NULL!
522	CS/SE	2	>=4	4.76	33.33
524	CS/SE	1	0-3	#NULL!	#NULL!
524	CS/SE	2	>=4	0	20.83
531	CS/SE	1	0-3	#NULL!	#NULL!
531	CS/SE	2	>=4	0	40
533	CS/SE	1	0-3	#NULL!	#NULL!
533	CS/SE	2	>=4	10	25
556	CS/SE	1	0-3	0	25
556	CS/SE	2	>=4	0	0
561	CS/SE	1	0-3	0	66.67
561	CS/SE	2	>=4	6.67	86.67
562	CS/SE	1	0-3	20	60
562	CS/SE	2	>=4	0	0
579	CS/SE	1	0-3	#NULL!	#NULL!
579	CS/SE	2	>=4	0	28.57
581	CS/SE	1	0-3	0	0
581	CS/SE	2	>=4	18.18	36.36
586	CS/SE	1	0-3	0	37.5
586	CS/SE	2	>=4	0	66.67
595	CS/SE	1	0-3	0	62.5
595	CS/SE	2	>=4	#NULL!	#NULL!
604	CS/SE	1	0-3	16.67	50
604	CS/SE	2	>=4	#NULL!	#NULL!
613	CS/SE	1	0-3	0	20
613	CS/SE	2	>=4	0	100
614	CS/SE	1	0-3	0	0
614	CS/SE	2	>=4	#NULL!	#NULL!
628	CS/SE	1	0-3	0	25
628	CS/SE	2	>=4	#NULL!	#NULL!
713	CS/SE	1	0-3	#NULL!	#NULL!
713	CS/SE	2	>=4	27.27	81.82
722	CS/SE	1	0-3	#NULL!	#NULL!
722	CS/SE	2	>=4	0	80
759	CS/SE	1	0-3	#NULL!	#NULL!
759	CS/SE	2	>=4	0	57.14
762	CS/SE	1	0-3	#NULL!	#NULL!
762	CS/SE	2	>=4	0	90
783	CS/SE	1	0-3	#NULL!	#NULL!
783	CS/SE	2	>=4	0	66.67
827	CS/SE	1	0-3	0	100
827	CS/SE	2	>=4	0	100
849	CS/SE	1	0-3	0	77.78
849	CS/SE	2	>=4	#NULL!	#NULL!
900	CS/SE	1	0-3	#NULL!	#NULL!
900	CS/SE	2	>=4	0	0
927	CS/SE	1	0-3	#NULL!	#NULL!
927	CS/SE	2	>=4	20	100
928	CS/SE	1	0-3	0	40
928	CS/SE	2	>=4	#NULL!	#NULL!
981	CS/SE	1	0-3	0	100
981	CS/SE	2	>=4	#NULL!	#NULL!
1000	CS/SE	1	0-3	#NULL!	#NULL!
1000	CS/SE	2	>=4	0	54.55
41	SS/UC	1	0-3	0	36.36
41	SS/UC	2	>=4	0	9.09
43	SS/UC	1	0-3	0	80
43	SS/UC	2	>=4	0	100
51	SS/UC	1	0-3	#NULL!	#NULL!
51	SS/UC	2	>=4	4	60
52	SS/UC	1	0-3	#NULL!	#NULL!
52	SS/UC	2	>=4	9.52	4.76
81	SS/UC	1	0-3	0	0
81	SS/UC	2	>=4	0	0
87	SS/UC	1	0-3	0	0
87	SS/UC	2	>=4	16.67	33.33
91	SS/UC	1	0-3	#NULL!	#NULL!
91	SS/UC	2	>=4	12.5	0
126	SS/UC	1	0-3	0	22.22
126	SS/UC	2	>=4	0	10
127	SS/UC	1	0-3	0	20
127	SS/UC	2	>=4	0	80
148	SS/UC	1	0-3	50	75
148	SS/UC	2	>=4	#NULL!	#NULL!
152	SS/UC	1	0-3	50	50
152	SS/UC	2	>=4	#NULL!	#NULL!
194	SS/UC	1	0-3	0	83.33
194	SS/UC	2	>=4	0	80
203	SS/UC	1	0-3	0	25
203	SS/UC	2	>=4	0	50
210	SS/UC	1	0-3	40	100
210	SS/UC	2	>=4	0	100
212	SS/UC	1	0-3	20	60
212	SS/UC	2	>=4	7.69	69.23
213	SS/UC	1	0-3	0	0
213	SS/UC	2	>=4	0	22.22
216	SS/UC	1	0-3	0	0
216	SS/UC	2	>=4	0	83.33
218	SS/UC	1	0-3	#NULL!	#NULL!
218	SS/UC	2	>=4	0	50
219	SS/UC	1	0-3	#NULL!	#NULL!
219	SS/UC	2	>=4	5.26	21.05
221	SS/UC	1	0-3	#NULL!	#NULL!
221	SS/UC	2	>=4	0	14.29
222	SS/UC	1	0-3	#NULL!	#NULL!
222	SS/UC	2	>=4	18.18	10
224	SS/UC	1	0-3	#NULL!	#NULL!
224	SS/UC	2	>=4	17.65	5.88
244	SS/UC	1	0-3	#NULL!	#NULL!
244	SS/UC	2	>=4	0	14.29
248	SS/UC	1	0-3	0	66.67
248	SS/UC	2	>=4	0	50
254	SS/UC	1	0-3	0	25
254	SS/UC	2	>=4	#NULL!	#NULL!
300	SS/UC	1	0-3	14.29	71.43
300	SS/UC	2	>=4	0	80
302	SS/UC	1	0-3	10	20
302	SS/UC	2	>=4	11.11	55.56
305	SS/UC	1	0-3	0	20
305	SS/UC	2	>=4	18.75	12.5
326	SS/UC	1	0-3	33.33	66.67
326	SS/UC	2	>=4	#NULL!	#NULL!
380	SS/UC	1	0-3	0	66.67
380	SS/UC	2	>=4	#NULL!	#NULL!
383	SS/UC	1	0-3	0	28.57
383	SS/UC	2	>=4	#NULL!	#NULL!
385	SS/UC	1	0-3	0	100
385	SS/UC	2	>=4	#NULL!	#NULL!
387	SS/UC	1	0-3	50	75
387	SS/UC	2	>=4	#NULL!	#NULL!
394	SS/UC	1	0-3	0	100
394	SS/UC	2	>=4	0	50
395	SS/UC	1	0-3	0	57.14
395	SS/UC	2	>=4	#NULL!	#NULL!
397	SS/UC	1	0-3	0	33.33
397	SS/UC	2	>=4	25	50
399	SS/UC	1	0-3	0	50
399	SS/UC	2	>=4	#NULL!	#NULL!
403	SS/UC	1	0-3	33.33	66.67
403	SS/UC	2	>=4	33.33	66.67
407	SS/UC	1	0-3	0	0
407	SS/UC	2	>=4	0	57.14
413	SS/UC	1	0-3	50	0
413	SS/UC	2	>=4	0	20
414	SS/UC	1	0-3	0	25
414	SS/UC	2	>=4	#NULL!	#NULL!
416	SS/UC	1	0-3	0	50
416	SS/UC	2	>=4	0	0
418	SS/UC	1	0-3	0	0
418	SS/UC	2	>=4	14.29	71.43
419	SS/UC	1	0-3	0	50
419	SS/UC	2	>=4	0	50
422	SS/UC	1	0-3	0	100
422	SS/UC	2	>=4	0	33.33
428	SS/UC	1	0-3	#NULL!	#NULL!
428	SS/UC	2	>=4	0	33.33
457	SS/UC	1	0-3	0	0
457	SS/UC	2	>=4	0	0
459	SS/UC	1	0-3	100	0
459	SS/UC	2	>=4	0	66.67
461	SS/UC	1	0-3	#NULL!	#NULL!
461	SS/UC	2	>=4	33.33	66.67
463	SS/UC	1	0-3	20	80
463	SS/UC	2	>=4	0	100
464	SS/UC	1	0-3	0	100
464	SS/UC	2	>=4	20	80
469	SS/UC	1	0-3	0	66.67
469	SS/UC	2	>=4	0	100
474	SS/UC	1	0-3	0	0
474	SS/UC	2	>=4	0	50
476	SS/UC	1	0-3	0	100
476	SS/UC	2	>=4	50	100
478	SS/UC	1	0-3	0	75
478	SS/UC	2	>=4	50	50
481	SS/UC	1	0-3	0	0
481	SS/UC	2	>=4	0	50
487	SS/UC	1	0-3	0	50
487	SS/UC	2	>=4	0	100
493	SS/UC	1	0-3	#NULL!	#NULL!
493	SS/UC	2	>=4	11.11	55.56
506	SS/UC	1	0-3	0	50
506	SS/UC	2	>=4	0	13.64
511	SS/UC	1	0-3	0	42.86
511	SS/UC	2	>=4	0	28.57
514	SS/UC	1	0-3	0	0
514	SS/UC	2	>=4	0	0
523	SS/UC	1	0-3	#NULL!	#NULL!
523	SS/UC	2	>=4	0	66.67
526	SS/UC	1	0-3	0	0
526	SS/UC	2	>=4	#NULL!	#NULL!
534	SS/UC	1	0-3	0	0
534	SS/UC	2	>=4	0	80
536	SS/UC	1	0-3	0	66.67
536	SS/UC	2	>=4	0	87.5
544	SS/UC	1	0-3	0	0
544	SS/UC	2	>=4	0	0
555	SS/UC	1	0-3	#NULL!	#NULL!
555	SS/UC	2	>=4	0	12.5
557	SS/UC	1	0-3	0	20
557	SS/UC	2	>=4	0	0
568	SS/UC	1	0-3	0	90
568	SS/UC	2	>=4	0	20
569	SS/UC	1	0-3	#NULL!	#NULL!
569	SS/UC	2	>=4	0	37.5
571	SS/UC	1	0-3	0	14.29
571	SS/UC	2	>=4	0	40
575	SS/UC	1	0-3	0	66.67
575	SS/UC	2	>=4	0	50
577	SS/UC	1	0-3	#NULL!	#NULL!
577	SS/UC	2	>=4	66.67	8.33
582	SS/UC	1	0-3	#NULL!	#NULL!
582	SS/UC	2	>=4	0	20
583	SS/UC	1	0-3	#NULL!	#NULL!
583	SS/UC	2	>=4	54.55	36.36
584	SS/UC	1	0-3	50	50
584	SS/UC	2	>=4	50	50
587	SS/UC	1	0-3	#NULL!	#NULL!
587	SS/UC	2	>=4	9.09	0
598	SS/UC	1	0-3	37.5	77.78
598	SS/UC	2	>=4	14.29	71.43
599	SS/UC	1	0-3	0	100
599	SS/UC	2	>=4	0	100
600	SS/UC	1	0-3	0	100
600	SS/UC	2	>=4	0	66.67
603	SS/UC	1	0-3	#NULL!	#NULL!
603	SS/UC	2	>=4	44.44	100
608	SS/UC	1	0-3	0	100
608	SS/UC	2	>=4	0	50
621	SS/UC	1	0-3	0	40
621	SS/UC	2	>=4	#NULL!	#NULL!
627	SS/UC	1	0-3	0	50
627	SS/UC	2	>=4	#NULL!	#NULL!
629	SS/UC	1	0-3	0	25
629	SS/UC	2	>=4	100	0
634	SS/UC	1	0-3	#NULL!	#NULL!
634	SS/UC	2	>=4	25	75
746	SS/UC	1	0-3	0	0
746	SS/UC	2	>=4	0	0
755	SS/UC	1	0-3	#NULL!	#NULL!
755	SS/UC	2	>=4	0	0
767	SS/UC	1	0-3	#NULL!	#NULL!
767	SS/UC	2	>=4	0	25
793	SS/UC	1	0-3	#NULL!	#NULL!
793	SS/UC	2	>=4	100	50
809	SS/UC	1	0-3	#NULL!	#NULL!
809	SS/UC	2	>=4	16.67	50
811	SS/UC	1	0-3	0	66.67
811	SS/UC	2	>=4	0	60
814	SS/UC	1	0-3	#NULL!	#NULL!
814	SS/UC	2	>=4	0	0
836	SS/UC	1	0-3	#NULL!	#NULL!
836	SS/UC	2	>=4	75	33.33
855	SS/UC	1	0-3	62.5	57.14
855	SS/UC	2	>=4	100	0
864	SS/UC	1	0-3	50	100
864	SS/UC	2	>=4	#NULL!	#NULL!
866	SS/UC	1	0-3	#NULL!	#NULL!
866	SS/UC	2	>=4	80	100
869	SS/UC	1	0-3	#NULL!	#NULL!
869	SS/UC	2	>=4	50	75
871	SS/UC	1	0-3	#NULL!	#NULL!
871	SS/UC	2	>=4	75	60
877	SS/UC	1	0-3	#NULL!	#NULL!
877	SS/UC	2	>=4	50	75
908	SS/UC	1	0-3	0	70
908	SS/UC	2	>=4	14.29	100
911	SS/UC	1	0-3	#NULL!	#NULL!
911	SS/UC	2	>=4	0	6.25
919	SS/UC	1	0-3	#NULL!	#NULL!
919	SS/UC	2	>=4	4.35	13.04
930	SS/UC	1	0-3	0	60
930	SS/UC	2	>=4	#NULL!	#NULL!
931	SS/UC	1	0-3	0	75
931	SS/UC	2	>=4	#NULL!	#NULL!
933	SS/UC	1	0-3	90.91	81.82
933	SS/UC	2	>=4	100	100
939	SS/UC	1	0-3	#NULL!	#NULL!
939	SS/UC	2	>=4	0	12.5
942	SS/UC	1	0-3	#NULL!	#NULL!
942	SS/UC	2	>=4	83.33	100
955	SS/UC	1	0-3	#NULL!	#NULL!
955	SS/UC	2	>=4	33.33	58.33
960	SS/UC	1	0-3	#NULL!	#NULL!
960	SS/UC	2	>=4	0	0
972	SS/UC	1	0-3	0	12.5
972	SS/UC	2	>=4	#NULL!	#NULL!
993	SS/UC	1	0-3	30	50
993	SS/UC	2	>=4	80	83.33
995	SS/UC	1	0-3	#NULL!	#NULL!
995	SS/UC	2	>=4	100	100
1003	SS/UC	1	0-3	0	11.11
1003	SS/UC	2	>=4	14.29	14.29
1004	SS/UC	1	0-3	#NULL!	#NULL!
1004	SS/UC	2	>=4	0	0
1013	SS/UC	1	0-3	0	0
1013	SS/UC	2	>=4	#NULL!	#NULL!
