# Supplementary material for: The impact of accessibility to non-calcium-based phosphate binders and calcimimetics on mineral outcomes in patients receiving maintenance hemodialysis: A 10-year retrospective analysis of real-world data
Source: PLoS One. 2024 May 31;19(5):e0304649. doi: 10.1371/journal.pone.0304649 (PMC11142503; doi:10.1371/journal.pone.0304649)
Supplement: S1 Dataset — (ZIP) [file pone.0304649.s007.zip › Table 5 HyperCa HyperPO4 MBD Meds.xlsx]

## Sheet: Table 5 HyperCa HyperPO4 MBD Me
No	Insurance	Index1	DV	CCa_11 (%)	PO4_5 (%)
1	CS/SE	1	0-3	0	28.5714
1	CS/SE	2	>=4	0	8.33333
2	CS/SE	1	0-3	0	50
2	CS/SE	2	>=4	0	12.5
3	CS/SE	1	0-3	0	100
3	CS/SE	2	>=4	21.0526	73.6842
4	CS/SE	1	0-3	#NULL!	#NULL!
4	CS/SE	2	>=4	0	27.7778
5	CS/SE	1	0-3	7.14286	0
5	CS/SE	2	>=4	0	10
6	CS/SE	1	0-3	0	22.2222
6	CS/SE	2	>=4	0	42.8571
7	CS/SE	1	0-3	0	71.4286
7	CS/SE	2	>=4	0	70
8	CS/SE	1	0-3	11.1111	66.6667
8	CS/SE	2	>=4	#NULL!	#NULL!
10	CS/SE	1	0-3	10	70
10	CS/SE	2	>=4	0	40
11	CS/SE	1	0-3	0	25
11	CS/SE	2	>=4	#NULL!	#NULL!
14	CS/SE	1	0-3	0	33.3333
14	CS/SE	2	>=4	0	69.2308
15	CS/SE	1	0-3	0	12.5
15	CS/SE	2	>=4	0	22.2222
16	CS/SE	1	0-3	0	16.6667
16	CS/SE	2	>=4	0	52.9412
17	CS/SE	1	0-3	0	20
17	CS/SE	2	>=4	0	21.0526
19	CS/SE	1	0-3	#NULL!	#NULL!
19	CS/SE	2	>=4	0	38.0952
20	CS/SE	1	0-3	0	25
20	CS/SE	2	>=4	0	5.88235
21	CS/SE	1	0-3	0	0
21	CS/SE	2	>=4	0	37.5
22	CS/SE	1	0-3	0	33.3333
22	CS/SE	2	>=4	0	0
24	CS/SE	1	0-3	80	83.3333
24	CS/SE	2	>=4	66.6667	66.6667
25	CS/SE	1	0-3	0	22.2222
25	CS/SE	2	>=4	0	28.5714
26	CS/SE	1	0-3	0	0
26	CS/SE	2	>=4	0	20
28	CS/SE	1	0-3	0	20
28	CS/SE	2	>=4	#NULL!	#NULL!
30	CS/SE	1	0-3	#NULL!	#NULL!
30	CS/SE	2	>=4	0	64.2857
32	CS/SE	1	0-3	#NULL!	#NULL!
32	CS/SE	2	>=4	14.2857	46.6667
33	CS/SE	1	0-3	#NULL!	#NULL!
33	CS/SE	2	>=4	5	5
34	CS/SE	1	0-3	#NULL!	#NULL!
34	CS/SE	2	>=4	0	77.7778
35	CS/SE	1	0-3	#NULL!	#NULL!
35	CS/SE	2	>=4	0	11.1111
36	CS/SE	1	0-3	#NULL!	#NULL!
36	CS/SE	2	>=4	0	36
38	CS/SE	1	0-3	#NULL!	#NULL!
38	CS/SE	2	>=4	40	40
40	CS/SE	1	0-3	#NULL!	#NULL!
40	CS/SE	2	>=4	0	100
57	CS/SE	1	0-3	0	36.3636
57	CS/SE	2	>=4	0	9.09091
59	CS/SE	1	0-3	0	0.375
59	CS/SE	2	>=4	#NULL!	60
63	CS/SE	1	0-3	83.3333	0.857143
63	CS/SE	2	>=4	0	4.7619
71	CS/SE	1	0-3	#NULL!	#NULL!
71	CS/SE	2	>=4	18.5185	94.7368
72	CS/SE	1	0-3	#NULL!	0
72	CS/SE	2	>=4	0	0
73	CS/SE	1	0-3	#NULL!	37.5
73	CS/SE	2	>=4	5.55556	0.722222
75	CS/SE	1	0-3	#NULL!	85.7143
75	CS/SE	2	>=4	0	57.1429
77	CS/SE	1	0-3	#NULL!	#NULL!
77	CS/SE	2	>=4	13.6364	14.8148
92	CS/SE	1	0-3	#NULL!	#NULL!
92	CS/SE	2	>=4	4.16667	57.1429
96	CS/SE	1	0-3	0	0
96	CS/SE	2	>=4	0	72.2222
97	CS/SE	1	0-3	0	0.222222
97	CS/SE	2	>=4	20	20
102	CS/SE	1	0-3	16.6667	0.0909091
102	CS/SE	2	>=4	0	36.3636
109	CS/SE	1	0-3	0	0.363636
109	CS/SE	2	>=4	#NULL!	90
114	CS/SE	1	0-3	#NULL!	#NULL!
114	CS/SE	2	>=4	7.40741	0
116	CS/SE	1	0-3	#NULL!	#NULL!
116	CS/SE	2	>=4	0	33.3333
136	CS/SE	1	0-3	16.6667	0
136	CS/SE	2	>=4	33.3333	16.6667
137	CS/SE	1	0-3	25	22.2222
137	CS/SE	2	>=4	10	40
147	CS/SE	1	0-3	#NULL!	9.09091
147	CS/SE	2	>=4	6.66667	9.09091
155	CS/SE	1	0-3	#NULL!	36.3636
155	CS/SE	2	>=4	12.5	0.625
166	CS/SE	1	0-3	0	0.545455
166	CS/SE	2	>=4	20	3.7037
169	CS/SE	1	0-3	0	0.888889
169	CS/SE	2	>=4	0	52.9412
173	CS/SE	1	0-3	0	20
173	CS/SE	2	>=4	0	42.8571
175	CS/SE	1	0-3	14.2857	16.6667
175	CS/SE	2	>=4	0	50
188	CS/SE	1	0-3	#NULL!	33.3333
188	CS/SE	2	>=4	50	40
191	CS/SE	1	0-3	#NULL!	#NULL!
191	CS/SE	2	>=4	0	86.6667
233	CS/SE	1	0-3	0	75
233	CS/SE	2	>=4	0	0.9
245	CS/SE	1	0-3	#NULL!	#NULL!
245	CS/SE	2	>=4	77.7778	62.5
264	CS/SE	1	0-3	#NULL!	54.5455
264	CS/SE	2	>=4	0	40
270	CS/SE	1	0-3	0	88.8889
270	CS/SE	2	>=4	0	22.2222
271	CS/SE	1	0-3	8.33333	87.5
271	CS/SE	2	>=4	0	66.6667
274	CS/SE	1	0-3	7.69231	42.8571
274	CS/SE	2	>=4	7.69231	7.69231
277	CS/SE	1	0-3	0	0.25
277	CS/SE	2	>=4	#NULL!	86.3636
282	CS/SE	1	0-3	0	0.5
282	CS/SE	2	>=4	14.2857	81.8182
291	CS/SE	1	0-3	#NULL!	100
291	CS/SE	2	>=4	10	100
294	CS/SE	1	0-3	#NULL!	83.3333
294	CS/SE	2	>=4	0	100
338	CS/SE	1	0-3	10	25
338	CS/SE	2	>=4	16.6667	50
356	CS/SE	1	0-3	0	66.6667
356	CS/SE	2	>=4	#NULL!	20
364	CS/SE	1	0-3	66.6667	50
364	CS/SE	2	>=4	20	25
375	CS/SE	1	0-3	#NULL!	100
375	CS/SE	2	>=4	100	100
377	CS/SE	1	0-3	#NULL!	0
377	CS/SE	2	>=4	0	12.5
442	CS/SE	1	0-3	50	60
442	CS/SE	2	>=4	#NULL!	69.2308
444	CS/SE	1	0-3	0	0
444	CS/SE	2	>=4	0	22.2222
446	CS/SE	1	0-3	10	0
446	CS/SE	2	>=4	0	83.3333
517	CS/SE	1	0-3	0	0
517	CS/SE	2	>=4	0	21.0526
518	CS/SE	1	0-3	#NULL!	#NULL!
518	CS/SE	2	>=4	0	14.2857
522	CS/SE	1	0-3	#NULL!	#NULL!
522	CS/SE	2	>=4	9.52381	10
524	CS/SE	1	0-3	#NULL!	#NULL!
524	CS/SE	2	>=4	0	5.88235
531	CS/SE	1	0-3	#NULL!	100
531	CS/SE	2	>=4	0	90
533	CS/SE	1	0-3	#NULL!	#NULL!
533	CS/SE	2	>=4	10.5263	14.2857
538	CS/SE	1	0-3	#NULL!	#NULL!
538	CS/SE	2	>=4	8	55.5556
547	CS/SE	1	0-3	0	100
547	CS/SE	2	>=4	0	60
556	CS/SE	1	0-3	0	0.25
556	CS/SE	2	>=4	0	66.6667
558	CS/SE	1	0-3	0	100
558	CS/SE	2	>=4	0	90
561	CS/SE	1	0-3	0	33.3333
561	CS/SE	2	>=4	6.66667	0
562	CS/SE	1	0-3	0	69.2308
562	CS/SE	2	>=4	0	7.69231
579	CS/SE	1	0-3	#NULL!	25
579	CS/SE	2	>=4	0	0.285714
581	CS/SE	1	0-3	0	50
581	CS/SE	2	>=4	18.1818	57.1429
586	CS/SE	1	0-3	12.5	0.375
586	CS/SE	2	>=4	0	50
595	CS/SE	1	0-3	0	0.625
595	CS/SE	2	>=4	#NULL!	64.7059
604	CS/SE	1	0-3	33.3333	85.7143
604	CS/SE	2	>=4	#NULL!	100
613	CS/SE	1	0-3	0	20
613	CS/SE	2	>=4	0	55.5556
628	CS/SE	1	0-3	0	66.6667
628	CS/SE	2	>=4	#NULL!	#NULL!
713	CS/SE	1	0-3	#NULL!	75
713	CS/SE	2	>=4	27.2727	0.818182
722	CS/SE	1	0-3	#NULL!	100
722	CS/SE	2	>=4	0	60
759	CS/SE	1	0-3	#NULL!	27.2727
759	CS/SE	2	>=4	14.2857	16.6667
762	CS/SE	1	0-3	#NULL!	40
762	CS/SE	2	>=4	0	0.9
783	CS/SE	1	0-3	#NULL!	66.6667
783	CS/SE	2	>=4	0	60
827	CS/SE	1	0-3	0	1
827	CS/SE	2	>=4	0	0
849	CS/SE	1	0-3	0	0.777778
849	CS/SE	2	>=4	#NULL!	58.3333
900	CS/SE	1	0-3	#NULL!	75
900	CS/SE	2	>=4	0	0
928	CS/SE	1	0-3	0	71.4286
928	CS/SE	2	>=4	#NULL!	50
981	CS/SE	1	0-3	0	33.3333
981	CS/SE	2	>=4	#NULL!	50
41	SS/UC	1	0-3	0	100
41	SS/UC	2	>=4	0	50
51	SS/UC	1	0-3	#NULL!	0
51	SS/UC	2	>=4	8	0
52	SS/UC	1	0-3	#NULL!	100
52	SS/UC	2	>=4	9.52381	85.7143
53	SS/UC	1	0-3	#NULL!	0
53	SS/UC	2	>=4	27.7778	20
83	SS/UC	1	0-3	#NULL!	50
83	SS/UC	2	>=4	66.6667	0
91	SS/UC	1	0-3	#NULL!	0
91	SS/UC	2	>=4	12.5	71.4286
128	SS/UC	1	0-3	0	0.2
128	SS/UC	2	>=4	0	33.3333
148	SS/UC	1	0-3	50	0.75
148	SS/UC	2	>=4	#NULL!	27.2727
196	SS/UC	1	0-3	0	1
196	SS/UC	2	>=4	0	80
201	SS/UC	1	0-3	66.6667	100
201	SS/UC	2	>=4	100	1
203	SS/UC	1	0-3	0	42.8571
203	SS/UC	2	>=4	0	50
204	SS/UC	1	0-3	0	44.4444
204	SS/UC	2	>=4	0	100
207	SS/UC	1	0-3	0	0
207	SS/UC	2	>=4	0	0
210	SS/UC	1	0-3	25	0
210	SS/UC	2	>=4	0	66.6667
211	SS/UC	1	0-3	0	0
211	SS/UC	2	>=4	0	66.6667
212	SS/UC	1	0-3	0	0
212	SS/UC	2	>=4	7.69231	28.5714
213	SS/UC	1	0-3	0	100
213	SS/UC	2	>=4	0	100
216	SS/UC	1	0-3	0	66.6667
216	SS/UC	2	>=4	0	100
219	SS/UC	1	0-3	#NULL!	100
219	SS/UC	2	>=4	0	100
221	SS/UC	1	0-3	#NULL!	0
221	SS/UC	2	>=4	0	50
222	SS/UC	1	0-3	#NULL!	#NULL!
222	SS/UC	2	>=4	18.1818	55.5556
224	SS/UC	1	0-3	#NULL!	42.8571
224	SS/UC	2	>=4	17.6471	28.5714
244	SS/UC	1	0-3	#NULL!	0
244	SS/UC	2	>=4	0	25
253	SS/UC	1	0-3	0	1
253	SS/UC	2	>=4	0	14.2857
299	SS/UC	1	0-3	57.1429	0.857143
299	SS/UC	2	>=4	50	33.3333
302	SS/UC	1	0-3	10	0.2
302	SS/UC	2	>=4	11.1111	66.6667
326	SS/UC	1	0-3	33.3333	0.666667
326	SS/UC	2	>=4	#NULL!	20.8333
327	SS/UC	1	0-3	0	0
327	SS/UC	2	>=4	#NULL!	#NULL!
331	SS/UC	1	0-3	0	1
331	SS/UC	2	>=4	40	35.7143
387	SS/UC	1	0-3	50	0.75
387	SS/UC	2	>=4	#NULL!	25
388	SS/UC	1	0-3	33.3333	0.714286
388	SS/UC	2	>=4	0	84
397	SS/UC	1	0-3	0	0.333333
397	SS/UC	2	>=4	25	88.2353
401	SS/UC	1	0-3	14.2857	28.5714
401	SS/UC	2	>=4	0	33.3333
404	SS/UC	1	0-3	0	0
404	SS/UC	2	>=4	0	12.5
410	SS/UC	1	0-3	0	25
410	SS/UC	2	>=4	14.2857	0
413	SS/UC	1	0-3	50	20
413	SS/UC	2	>=4	20	0
416	SS/UC	1	0-3	0	0
416	SS/UC	2	>=4	0	0
418	SS/UC	1	0-3	0	66.6667
418	SS/UC	2	>=4	14.2857	86.6667
428	SS/UC	1	0-3	#NULL!	60
428	SS/UC	2	>=4	0	0
431	SS/UC	1	0-3	#NULL!	90
431	SS/UC	2	>=4	9.09091	20
439	SS/UC	1	0-3	#NULL!	#NULL!
439	SS/UC	2	>=4	58.3333	37.5
457	SS/UC	1	0-3	0	14.2857
457	SS/UC	2	>=4	0	40
459	SS/UC	1	0-3	100	66.6667
459	SS/UC	2	>=4	0	50
461	SS/UC	1	0-3	#NULL!	#NULL!
461	SS/UC	2	>=4	16.6667	28.5714
462	SS/UC	1	0-3	0	0
462	SS/UC	2	>=4	0	36.3636
466	SS/UC	1	0-3	50	1
466	SS/UC	2	>=4	33.3333	20
469	SS/UC	1	0-3	0	0.666667
469	SS/UC	2	>=4	0	36.3636
476	SS/UC	1	0-3	0	37.5
476	SS/UC	2	>=4	50	66.6667
481	SS/UC	1	0-3	0	0
481	SS/UC	2	>=4	0	0
493	SS/UC	1	0-3	#NULL!	60
493	SS/UC	2	>=4	11.1111	40
511	SS/UC	1	0-3	0	62.5
511	SS/UC	2	>=4	0	0.285714
523	SS/UC	1	0-3	#NULL!	77.7778
523	SS/UC	2	>=4	0	71.4286
526	SS/UC	1	0-3	0	100
526	SS/UC	2	>=4	#NULL!	100
541	SS/UC	1	0-3	#NULL!	50
541	SS/UC	2	>=4	5.88235	0.882353
555	SS/UC	1	0-3	#NULL!	100
555	SS/UC	2	>=4	0	50
557	SS/UC	1	0-3	0	20
557	SS/UC	2	>=4	0	100
568	SS/UC	1	0-3	0	50
568	SS/UC	2	>=4	0	0.2
569	SS/UC	1	0-3	#NULL!	40
569	SS/UC	2	>=4	12.5	0.375
571	SS/UC	1	0-3	0	0
571	SS/UC	2	>=4	0	0.4
575	SS/UC	1	0-3	0	25
575	SS/UC	2	>=4	0	0.5
582	SS/UC	1	0-3	#NULL!	25
582	SS/UC	2	>=4	0	0
583	SS/UC	1	0-3	#NULL!	#NULL!
583	SS/UC	2	>=4	54.5455	75
587	SS/UC	1	0-3	#NULL!	#NULL!
587	SS/UC	2	>=4	9.09091	75
591	SS/UC	1	0-3	0	50
591	SS/UC	2	>=4	40	0.4
598	SS/UC	1	0-3	37.5	0.777778
598	SS/UC	2	>=4	14.2857	81.8182
599	SS/UC	1	0-3	0	1
599	SS/UC	2	>=4	0	80
608	SS/UC	1	0-3	0	1
608	SS/UC	2	>=4	0	0
617	SS/UC	1	0-3	25	0.5
617	SS/UC	2	>=4	#NULL!	57.1429
621	SS/UC	1	0-3	0	0.4
621	SS/UC	2	>=4	#NULL!	90
624	SS/UC	1	0-3	25	0
624	SS/UC	2	>=4	#NULL!	25
629	SS/UC	1	0-3	0	0.25
629	SS/UC	2	>=4	0	50
630	SS/UC	1	0-3	#NULL!	#NULL!
630	SS/UC	2	>=4	50	77.7778
634	SS/UC	1	0-3	#NULL!	#NULL!
634	SS/UC	2	>=4	25	66.6667
635	SS/UC	1	0-3	0	0.5
635	SS/UC	2	>=4	#NULL!	50
755	SS/UC	1	0-3	#NULL!	#NULL!
755	SS/UC	2	>=4	0	25
767	SS/UC	1	0-3	#NULL!	66.6667
767	SS/UC	2	>=4	0	60
770	SS/UC	1	0-3	#NULL!	#NULL!
770	SS/UC	2	>=4	0	87.5
781	SS/UC	1	0-3	#NULL!	100
781	SS/UC	2	>=4	100	100
793	SS/UC	1	0-3	#NULL!	#NULL!
793	SS/UC	2	>=4	100	33.3333
801	SS/UC	1	0-3	#NULL!	#NULL!
801	SS/UC	2	>=4	0	70
811	SS/UC	1	0-3	0	77.7778
811	SS/UC	2	>=4	0	0.6
812	SS/UC	1	0-3	#NULL!	100
812	SS/UC	2	>=4	0	75
836	SS/UC	1	0-3	#NULL!	57.1429
836	SS/UC	2	>=4	75	0
845	SS/UC	1	0-3	#NULL!	100
845	SS/UC	2	>=4	36.3636	0.7
850	SS/UC	1	0-3	0	1
850	SS/UC	2	>=4	100	60
855	SS/UC	1	0-3	62.5	0.571429
855	SS/UC	2	>=4	100	75
864	SS/UC	1	0-3	50	1
864	SS/UC	2	>=4	#NULL!	0
871	SS/UC	1	0-3	#NULL!	70
871	SS/UC	2	>=4	50	100
877	SS/UC	1	0-3	#NULL!	#NULL!
877	SS/UC	2	>=4	50	6.25
908	SS/UC	1	0-3	0	0.7
908	SS/UC	2	>=4	14.2857	91.6667
911	SS/UC	1	0-3	#NULL!	#NULL!
911	SS/UC	2	>=4	0	13.0435
913	SS/UC	1	0-3	#NULL!	40
913	SS/UC	2	>=4	37.5	0.916667
919	SS/UC	1	0-3	#NULL!	60
919	SS/UC	2	>=4	4.34783	0.130435
930	SS/UC	1	0-3	0	81.8182
930	SS/UC	2	>=4	#NULL!	100
933	SS/UC	1	0-3	90	0.818182
933	SS/UC	2	>=4	100	12.5
939	SS/UC	1	0-3	#NULL!	#NULL!
939	SS/UC	2	>=4	0	100
943	SS/UC	1	0-3	#NULL!	#NULL!
943	SS/UC	2	>=4	0	58.3333
955	SS/UC	1	0-3	#NULL!	#NULL!
955	SS/UC	2	>=4	33.3333	0
960	SS/UC	1	0-3	#NULL!	12.5
960	SS/UC	2	>=4	0	0
972	SS/UC	1	0-3	0	100
972	SS/UC	2	>=4	#NULL!	#NULL!
984	SS/UC	1	0-3	#NULL!	#NULL!
984	SS/UC	2	>=4	0	71.4286
993	SS/UC	1	0-3	30	50
993	SS/UC	2	>=4	80	83.3333
