# Supplementary material for: The impact of accessibility to non-calcium-based phosphate binders and calcimimetics on mineral outcomes in patients receiving maintenance hemodialysis: A 10-year retrospective analysis of real-world data
Source: PLoS One. 2024 May 31;19(5):e0304649. doi: 10.1371/journal.pone.0304649 (PMC11142503; doi:10.1371/journal.pone.0304649)
Supplement: S1 Dataset — (ZIP) [file pone.0304649.s007.zip › Table 5 HyperCa HyperPO4 NCB Calcimimetics.xlsx]

## Sheet: Table 5 HyperCa HyperPO4 NCB Ca
No	Insurance_1_2	Index1	DV	CCa_11 (%)	PO4_5 (%)
1	CS/SE	1	0-3	0	28.5714
1	CS/SE	2	0-3	0	8.33333
2	CS/SE	1	0-3	0	50
2	CS/SE	2	0-3	0	12.5
3	CS/SE	1	0-3	0	100
3	CS/SE	2	>=4	21.0526	73.6842
5	CS/SE	1	0-3	7.14286	0
5	CS/SE	2	0-3	0	10
7	CS/SE	1	0-3	0	71.4286
7	CS/SE	2	0-3	0	70
10	CS/SE	1	0-3	10	70
10	CS/SE	2	0-3	0	40
14	CS/SE	1	0-3	0	33.3333
14	CS/SE	2	0-3	0	69.2308
15	CS/SE	1	0-3	0	12.5
15	CS/SE	2	0-3	0	22.2222
16	CS/SE	1	0-3	0	16.6667
16	CS/SE	2	0-3	0	52.9412
17	CS/SE	1	0-3	0	20
17	CS/SE	2	0-3	0	21.0526
19	CS/SE	1	>=4	10.508	4.9
19	CS/SE	2	>=4	0	38.0952
20	CS/SE	1	0-3	0	25
20	CS/SE	2	0-3	0	5.88235
21	CS/SE	1	0-3	0	0
21	CS/SE	2	0-3	0	37.5
24	CS/SE	1	0-3	83.3333	83.3333
24	CS/SE	2	0-3	66.6667	66.6667
25	CS/SE	1	0-3	0	22.2222
25	CS/SE	2	0-3	0	28.5714
28	CS/SE	1	0-3	0	20
28	CS/SE	2	0-3	9.56	4.3
32	CS/SE	1	>=4	10.324	5.3
32	CS/SE	2	>=4	14.2857	46.6667
33	CS/SE	1	>=4	9.56	2.6
33	CS/SE	2	>=4	5	5
34	CS/SE	1	>=4	9.356	6.1
34	CS/SE	2	>=4	0	77.7778
36	CS/SE	1	>=4	9.36	5.5
36	CS/SE	2	>=4	0	36
40	CS/SE	1	>=4	10.184	7.7
40	CS/SE	2	>=4	0	100
59	CS/SE	1	0-3	0	37.5
59	CS/SE	2	0-3	8.94	5.1
61	CS/SE	1	0-3	0	0
61	CS/SE	2	0-3	0	0
63	CS/SE	1	0-3	85.7143	85.7143
63	CS/SE	2	0-3	0	57.1429
66	CS/SE	1	0-3	0	33.3333
66	CS/SE	2	0-3	0	44.4444
67	CS/SE	1	0-3	33.3333	33.3333
67	CS/SE	2	0-3	21.4286	28.5714
71	CS/SE	1	>=4	10.192	4.4
71	CS/SE	2	>=4	14.8148	14.8148
72	CS/SE	1	>=4	10.344	5.1
72	CS/SE	2	>=4	0	57.1429
73	CS/SE	1	>=4	9.392	9.7
73	CS/SE	2	>=4	5.55556	72.2222
92	CS/SE	1	>=4	11.064	5.4
92	CS/SE	2	>=4	4.16667	33.3333
101	CS/SE	1	0-3	0	38.4615
101	CS/SE	2	0-3	0	33.3333
102	CS/SE	1	0-3	8.33333	9.09091
102	CS/SE	2	0-3	0	9.09091
116	CS/SE	1	>=4	9.332	6
116	CS/SE	2	>=4	0	52.9412
123	CS/SE	1	>=4	8.944	4.7
123	CS/SE	2	>=4	0	12.5
125	CS/SE	1	>=4	8.912	5
125	CS/SE	2	>=4	0	16.6667
133	CS/SE	1	0-3	0	7.69231
133	CS/SE	2	0-3	0	0
134	CS/SE	1	0-3	10	27.2727
134	CS/SE	2	0-3	100	0
136	CS/SE	1	0-3	33.3333	16.6667
136	CS/SE	2	0-3	33.3333	50
137	CS/SE	1	0-3	22.2222	33.3333
137	CS/SE	2	0-3	10	40
138	CS/SE	1	0-3	10	0
138	CS/SE	2	0-3	50	0
147	CS/SE	1	>=4	9.764	4
147	CS/SE	2	>=4	6.66667	86.6667
155	CS/SE	1	>=4	10.064	5.2
155	CS/SE	2	>=4	12.5	62.5
156	CS/SE	1	>=4	10.656	4.7
156	CS/SE	2	>=4	4.54545	13.6364
166	CS/SE	1	0-3	0	54.5455
166	CS/SE	2	0-3	20	40
169	CS/SE	1	0-3	0	88.8889
169	CS/SE	2	0-3	0	22.2222
173	CS/SE	1	0-3	0	87.5
173	CS/SE	2	0-3	0	66.6667
175	CS/SE	1	0-3	14.2857	42.8571
175	CS/SE	2	0-3	0	7.69231
188	CS/SE	1	>=4	10.708	5.8
188	CS/SE	2	>=4	50	86.3636
191	CS/SE	1	>=4	9.8	7.5
191	CS/SE	2	>=4	0	81.8182
233	CS/SE	1	0-3	0	100
233	CS/SE	2	0-3	0	90
236	CS/SE	1	0-3	0	100
236	CS/SE	2	0-3	0	100
245	CS/SE	1	>=4	9.22	13.7
245	CS/SE	2	>=4	77.7778	55.5556
264	CS/SE	1	>=4	10.024	6.2
264	CS/SE	2	>=4	0	66.6667
270	CS/SE	1	0-3	0	100
270	CS/SE	2	0-3	0	90
271	CS/SE	1	0-3	8.33333	33.3333
271	CS/SE	2	0-3	0	0
274	CS/SE	1	0-3	0	69.2308
274	CS/SE	2	0-3	7.69231	7.69231
290	CS/SE	1	>=4	10.092	4.1
290	CS/SE	2	>=4	0	26.3158
291	CS/SE	1	>=4	9.048	5.3
291	CS/SE	2	>=4	10	50
294	CS/SE	1	>=4	9.068	6.6
294	CS/SE	2	>=4	0	64.7059
313	CS/SE	1	0-3	11.1111	88.8889
313	CS/SE	2	0-3	0	43.75
338	CS/SE	1	0-3	18.1818	27.2727
338	CS/SE	2	0-3	16.6667	16.6667
377	CS/SE	1	>=4	9.468	4.1
377	CS/SE	2	>=4	0	58.3333
442	CS/SE	1	0-3	57.1429	100
442	CS/SE	2	0-3	10.708	6.6
444	CS/SE	1	0-3	0	42.8571
444	CS/SE	2	0-3	0	50
446	CS/SE	1	0-3	20	44.4444
446	CS/SE	2	0-3	0	100
517	CS/SE	1	0-3	0	0
517	CS/SE	2	0-3	0	25
518	CS/SE	1	>=4	9.172	5.2
518	CS/SE	2	>=4	0	14.2857
520	CS/SE	1	>=4	9.832	#NULL!
520	CS/SE	2	>=4	0	37.5
522	CS/SE	1	>=4	10.464	2.7
522	CS/SE	2	>=4	4.7619	33.3333
524	CS/SE	1	>=4	8.772	3.5
524	CS/SE	2	>=4	0	20.8333
531	CS/SE	1	>=4	9.984	6.3
531	CS/SE	2	>=4	0	35.7143
533	CS/SE	1	>=4	10.912	5.1
533	CS/SE	2	>=4	10	25
538	CS/SE	1	>=4	10.528	5.7
538	CS/SE	2	>=4	8	84
561	CS/SE	1	0-3	0	66.6667
561	CS/SE	2	0-3	6.66667	86.6667
562	CS/SE	1	0-3	20	60
562	CS/SE	2	0-3	0	0
566	CS/SE	1	0-3	0	100
566	CS/SE	2	0-3	16.6667	66.6667
579	CS/SE	1	>=4	10.028	4.8
579	CS/SE	2	>=4	0	28.5714
581	CS/SE	1	0-3	0	0
581	CS/SE	2	0-3	18.1818	36.3636
586	CS/SE	1	0-3	0	37.5
586	CS/SE	2	0-3	0	66.6667
595	CS/SE	1	0-3	0	62.5
595	CS/SE	2	0-3	7.5	5.3
601	CS/SE	1	0-3	0	100
601	CS/SE	2	0-3	0	100
604	CS/SE	1	0-3	16.6667	50
604	CS/SE	2	0-3	10.656	6
613	CS/SE	1	0-3	0	20
613	CS/SE	2	0-3	0	100
628	CS/SE	1	0-3	0	25
628	CS/SE	2	0-3	9.312	3
713	CS/SE	1	>=4	10.448	7.1
713	CS/SE	2	>=4	27.2727	81.8182
762	CS/SE	1	>=4	10.512	7.3
762	CS/SE	2	>=4	0	90
783	CS/SE	1	>=4	10.248	8.6
783	CS/SE	2	>=4	0	66.6667
827	CS/SE	1	0-3	0	100
827	CS/SE	2	0-3	0	100
900	CS/SE	1	>=4	9.8	3.8
900	CS/SE	2	>=4	0	0
927	CS/SE	1	>=4	10.8	5.7
927	CS/SE	2	>=4	20	100
928	CS/SE	1	0-3	0	40
928	CS/SE	2	0-3	10.628	5.6
41	SS/UC	1	0-3	0	36.3636
41	SS/UC	2	0-3	0	9.09091
44	SS/UC	1	0-3	0	0
44	SS/UC	2	0-3	0	6.66667
51	SS/UC	1	>=4	10.604	6.5
51	SS/UC	2	>=4	4	60
91	SS/UC	1	>=4	10.156	2.9
91	SS/UC	2	>=4	12.5	0
128	SS/UC	1	0-3	20	20
128	SS/UC	2	0-3	0	42.8571
148	SS/UC	1	0-3	50	75
148	SS/UC	2	0-3	9.332	6.2
197	SS/UC	1	0-3	0	85.7143
197	SS/UC	2	0-3	0	100
199	SS/UC	1	>=4	10.12	3.3
199	SS/UC	2	>=4	11.1111	44.4444
203	SS/UC	1	0-3	0	25
203	SS/UC	2	0-3	0	50
210	SS/UC	1	0-3	40	100
210	SS/UC	2	0-3	0	100
212	SS/UC	1	0-3	20	60
212	SS/UC	2	0-3	7.69231	69.2308
213	SS/UC	1	>=4	0	0
213	SS/UC	2	>=4	0	22.2222
216	SS/UC	1	0-3	0	0
216	SS/UC	2	>=4	0	83.3333
217	SS/UC	1	0-3	25	75
217	SS/UC	2	0-3	22.2222	77.7778
221	SS/UC	1	>=4	9.44	4.3
221	SS/UC	2	>=4	0	14.2857
224	SS/UC	1	>=4	8.788	4.9
224	SS/UC	2	>=4	17.6471	5.88235
244	SS/UC	1	>=4	10.392	4.9
244	SS/UC	2	>=4	0	14.2857
246	SS/UC	1	0-3	0	66.6667
246	SS/UC	2	0-3	33.3333	66.6667
249	SS/UC	1	0-3	20	40
249	SS/UC	2	0-3	100	80
255	SS/UC	1	>=4	10.68	7.4
255	SS/UC	2	>=4	0	100
260	SS/UC	1	>=4	10.036	4.4
260	SS/UC	2	>=4	22.2222	33.3333
297	SS/UC	1	0-3	16.6667	66.6667
297	SS/UC	2	0-3	20	80
302	SS/UC	1	0-3	10	20
302	SS/UC	2	0-3	11.1111	55.5556
386	SS/UC	1	0-3	0	75
386	SS/UC	2	0-3	9.432	4.2
387	SS/UC	1	0-3	50	75
387	SS/UC	2	0-3	12.7	5.9
394	SS/UC	1	0-3	0	100
394	SS/UC	2	0-3	0	50
396	SS/UC	1	0-3	0	16.6667
396	SS/UC	2	0-3	0	0
397	SS/UC	1	0-3	0	33.3333
397	SS/UC	2	0-3	25	50
410	SS/UC	1	0-3	0	100
410	SS/UC	2	0-3	0	85.7143
413	SS/UC	1	0-3	50	0
413	SS/UC	2	0-3	0	20
417	SS/UC	1	0-3	0	0
417	SS/UC	2	0-3	0	50
418	SS/UC	1	0-3	0	0
418	SS/UC	2	0-3	14.2857	71.4286
428	SS/UC	1	>=4	10.364	5.2
428	SS/UC	2	>=4	0	33.3333
434	SS/UC	1	>=4	9.176	5.9
434	SS/UC	2	>=4	0	40
457	SS/UC	1	0-3	0	0
457	SS/UC	2	>=4	0	0
459	SS/UC	1	0-3	100	0
459	SS/UC	2	>=4	0	66.6667
461	SS/UC	1	>=4	10.776	6.2
461	SS/UC	2	>=4	33.3333	66.6667
469	SS/UC	1	0-3	0	66.6667
469	SS/UC	2	0-3	0	100
476	SS/UC	1	0-3	0	100
476	SS/UC	2	0-3	50	100
491	SS/UC	1	>=4	10.144	7.1
491	SS/UC	2	>=4	0	80
493	SS/UC	1	>=4	9.432	5.8
493	SS/UC	2	>=4	11.1111	55.5556
511	SS/UC	1	0-3	0	42.8571
511	SS/UC	2	0-3	0	28.5714
523	SS/UC	1	>=4	8.9	3.9
523	SS/UC	2	>=4	0	66.6667
526	SS/UC	1	0-3	0	0
526	SS/UC	2	0-3	9.7	3.5
536	SS/UC	1	0-3	0	66.6667
536	SS/UC	2	0-3	0	87.5
555	SS/UC	1	>=4	10.128	3.4
555	SS/UC	2	>=4	0	12.5
557	SS/UC	1	0-3	0	20
557	SS/UC	2	0-3	0	0
568	SS/UC	1	0-3	0	90
568	SS/UC	2	0-3	0	20
569	SS/UC	1	>=4	9.756	5
569	SS/UC	2	>=4	0	37.5
571	SS/UC	1	0-3	0	14.2857
571	SS/UC	2	0-3	0	40
575	SS/UC	1	0-3	0	66.6667
575	SS/UC	2	0-3	0	50
577	SS/UC	1	>=4	10.972	3.6
577	SS/UC	2	>=4	66.6667	8.33333
582	SS/UC	1	>=4	10.38	4.2
582	SS/UC	2	>=4	0	20
583	SS/UC	1	>=4	11.268	6.1
583	SS/UC	2	>=4	54.5455	36.3636
587	SS/UC	1	>=4	8.412	2.9
587	SS/UC	2	>=4	9.09091	0
591	SS/UC	1	0-3	20	60
591	SS/UC	2	0-3	40	40
598	SS/UC	1	0-3	37.5	77.7778
598	SS/UC	2	0-3	14.2857	71.4286
599	SS/UC	1	0-3	0	100
599	SS/UC	2	0-3	0	100
605	SS/UC	1	0-3	25	0
605	SS/UC	2	0-3	14.2857	28.5714
608	SS/UC	1	0-3	0	100
608	SS/UC	2	0-3	0	50
617	SS/UC	1	0-3	25	50
617	SS/UC	2	0-3	11.7	6.8
621	SS/UC	1	0-3	0	40
621	SS/UC	2	0-3	9.42	3.2
627	SS/UC	1	0-3	0	50
627	SS/UC	2	0-3	9.216	6.5
629	SS/UC	1	0-3	0	25
629	SS/UC	2	0-3	100	0
634	SS/UC	1	>=4	10.332	4.8
634	SS/UC	2	>=4	25	75
755	SS/UC	1	>=4	9.64	4
755	SS/UC	2	>=4	0	0
767	SS/UC	1	>=4	10.548	4.6
767	SS/UC	2	>=4	0	25
770	SS/UC	1	>=4	7.984	6.2
770	SS/UC	2	>=4	0	50
781	SS/UC	1	>=4	11.828	3.8
781	SS/UC	2	>=4	100	77.7778
793	SS/UC	1	>=4	11.384	9.3
793	SS/UC	2	>=4	100	50
796	SS/UC	1	0-3	0	100
796	SS/UC	2	>=4	0	85.7143
811	SS/UC	1	0-3	0	66.6667
811	SS/UC	2	0-3	0	60
836	SS/UC	1	>=4	11.492	6.9
836	SS/UC	2	>=4	75	33.3333
837	SS/UC	1	0-3	25	100
837	SS/UC	2	0-3	20	100
843	SS/UC	1	0-3	0	100
843	SS/UC	2	0-3	10.216	6.6
855	SS/UC	1	0-3	62.5	57.1429
855	SS/UC	2	0-3	100	0
869	SS/UC	1	>=4	10.744	6.7
869	SS/UC	2	>=4	50	75
877	SS/UC	1	>=4	10.38	6.7
877	SS/UC	2	>=4	50	75
908	SS/UC	1	0-3	0	70
908	SS/UC	2	0-3	14.2857	100
911	SS/UC	1	>=4	9.332	4.8
911	SS/UC	2	>=4	0	6.25
919	SS/UC	1	>=4	9.7	4.4
919	SS/UC	2	>=4	4.34783	13.0435
930	SS/UC	1	0-3	0	60
930	SS/UC	2	0-3	10.064	4.5
933	SS/UC	1	0-3	90.9091	81.8182
933	SS/UC	2	0-3	100	100
937	SS/UC	1	>=4	9.42	6.3
937	SS/UC	2	>=4	0	100
939	SS/UC	1	>=4	10.012	5.7
939	SS/UC	2	>=4	0	12.5
955	SS/UC	1	>=4	12.524	2.3
955	SS/UC	2	>=4	33.3333	58.3333
960	SS/UC	1	>=4	9.768	4.6
960	SS/UC	2	>=4	0	0
971	SS/UC	1	>=4	10.684	8.8
971	SS/UC	2	>=4	70	80
972	SS/UC	1	0-3	0	12.5
972	SS/UC	2	0-3	9.524	3.7
984	SS/UC	1	>=4	9.168	7.1
984	SS/UC	2	>=4	0	71.4286
993	SS/UC	1	0-3	30	50
993	SS/UC	2	0-3	80	83.3333
