# Supplementary material for: The impact of accessibility to non-calcium-based phosphate binders and calcimimetics on mineral outcomes in patients receiving maintenance hemodialysis: A 10-year retrospective analysis of real-world data
Source: PLoS One. 2024 May 31;19(5):e0304649. doi: 10.1371/journal.pone.0304649 (PMC11142503; doi:10.1371/journal.pone.0304649)
Supplement: S1 Dataset — (ZIP) [file pone.0304649.s007.zip › Table 5 Serum Ca PO4 all patients.xlsx]

## Sheet: Table 5 Serum Ca PO4 all patien
No	Insurance_1_2	Index1	DV	CCa	PO4
1	CS/SE	1	0-3	9.25	4.5
1	CS/SE	2	>=4	8.48	3.7
2	CS/SE	1	0-3	9.16	5.1
2	CS/SE	2	>=4	9.38	4
3	CS/SE	1	0-3	10.83	7.3
3	CS/SE	2	>=4	10.89	6.2
4	CS/SE	1	0-3	#NULL!	#NULL!
4	CS/SE	2	>=4	9.87	4.7
5	CS/SE	1	0-3	10.04	4
5	CS/SE	2	>=4	9.57	4.2
6	CS/SE	1	0-3	8.72	4.4
6	CS/SE	2	>=4	7.96	5.1
7	CS/SE	1	0-3	9.22	5.6
7	CS/SE	2	>=4	10.14	5.5
8	CS/SE	1	0-3	10.64	6.6
8	CS/SE	2	>=4	#NULL!	#NULL!
9	CS/SE	1	0-3	8.84	4.8
9	CS/SE	2	>=4	#NULL!	#NULL!
10	CS/SE	1	0-3	9.42	5.4
10	CS/SE	2	>=4	8.97	5.8
11	CS/SE	1	0-3	9.49	4.4
11	CS/SE	2	>=4	#NULL!	#NULL!
12	CS/SE	1	0-3	9.2	3.8
12	CS/SE	2	>=4	#NULL!	#NULL!
13	CS/SE	1	0-3	9.24	3.6
13	CS/SE	2	>=4	9.31	4.2
14	CS/SE	1	0-3	9.47	4.7
14	CS/SE	2	>=4	8.98	5.6
15	CS/SE	1	0-3	9.73	4
15	CS/SE	2	>=4	9.32	4.8
16	CS/SE	1	0-3	8.03	4.5
16	CS/SE	2	>=4	8.27	5.3
17	CS/SE	1	0-3	8.5	4.2
17	CS/SE	2	>=4	9.51	4.2
18	CS/SE	1	0-3	9.22	3
18	CS/SE	2	>=4	9.25	3.3
19	CS/SE	1	0-3	#NULL!	#NULL!
19	CS/SE	2	>=4	8.37	4.6
20	CS/SE	1	0-3	7.91	4.5
20	CS/SE	2	>=4	8.64	4.2
21	CS/SE	1	0-3	8.28	4.1
21	CS/SE	2	>=4	9.19	4.9
22	CS/SE	1	0-3	8.89	3.7
22	CS/SE	2	>=4	9.43	3.1
23	CS/SE	1	0-3	9.46	2.9
23	CS/SE	2	>=4	9.47	3.3
24	CS/SE	1	0-3	12.11	7.5
24	CS/SE	2	>=4	11.31	6.1
25	CS/SE	1	0-3	8.59	4.7
25	CS/SE	2	>=4	9	4.2
26	CS/SE	1	0-3	9.4	4.3
26	CS/SE	2	>=4	9.47	4.8
27	CS/SE	1	0-3	10.22	4.4
27	CS/SE	2	>=4	10.6	3.3
28	CS/SE	1	0-3	9.2	4
28	CS/SE	2	>=4	#NULL!	#NULL!
29	CS/SE	1	0-3	#NULL!	#NULL!
29	CS/SE	2	>=4	10.53	5.1
30	CS/SE	1	0-3	#NULL!	#NULL!
30	CS/SE	2	>=4	9.34	5.3
33	CS/SE	1	0-3	#NULL!	#NULL!
33	CS/SE	2	>=4	9.56	3.4
34	CS/SE	1	0-3	#NULL!	#NULL!
34	CS/SE	2	>=4	8.94	5.4
40	CS/SE	1	0-3	#NULL!	#NULL!
40	CS/SE	2	>=4	10.16	6.2
57	CS/SE	1	0-3	9.53	3.4
57	CS/SE	2	>=4	9.23	3.1
59	CS/SE	1	0-3	9.06	4.4
59	CS/SE	2	>=4	#NULL!	#NULL!
63	CS/SE	1	0-3	11.45	5.9
63	CS/SE	2	>=4	9.81	5.9
71	CS/SE	1	0-3	#NULL!	#NULL!
71	CS/SE	2	>=4	10.29	3.9
72	CS/SE	1	0-3	#NULL!	#NULL!
72	CS/SE	2	>=4	10.53	5.1
73	CS/SE	1	0-3	#NULL!	#NULL!
73	CS/SE	2	>=4	9.62	5.7
75	CS/SE	1	0-3	#NULL!	#NULL!
75	CS/SE	2	>=4	8.73	4.2
77	CS/SE	1	0-3	#NULL!	#NULL!
77	CS/SE	2	>=4	10.17	4.4
92	CS/SE	1	0-3	#NULL!	#NULL!
92	CS/SE	2	>=4	9.77	5
94	CS/SE	1	0-3	10.49	2.9
94	CS/SE	2	>=4	#NULL!	#NULL!
96	CS/SE	1	0-3	10.42	3.5
96	CS/SE	2	>=4	10.04	4.4
97	CS/SE	1	0-3	10.09	4.7
97	CS/SE	2	>=4	10.99	4.8
102	CS/SE	1	0-3	9.73	4.5
102	CS/SE	2	>=4	9.46	4.3
109	CS/SE	1	0-3	9.39	4.5
109	CS/SE	2	>=4	#NULL!	#NULL!
114	CS/SE	1	0-3	#NULL!	#NULL!
114	CS/SE	2	>=4	9.21	2.8
116	CS/SE	1	0-3	#NULL!	#NULL!
116	CS/SE	2	>=4	9.8	5.3
121	CS/SE	1	0-3	#NULL!	#NULL!
121	CS/SE	2	>=4	10.7	3.7
125	CS/SE	1	0-3	#NULL!	#NULL!
125	CS/SE	2	>=4	9.81	4.2
136	CS/SE	1	0-3	10.23	4
136	CS/SE	2	>=4	9.99	4.9
137	CS/SE	1	0-3	10.82	5
137	CS/SE	2	>=4	9.63	4.7
138	CS/SE	1	0-3	10.74	3.1
138	CS/SE	2	>=4	11.86	2.7
147	CS/SE	1	0-3	#NULL!	#NULL!
147	CS/SE	2	>=4	10.54	5.7
155	CS/SE	1	0-3	#NULL!	#NULL!
155	CS/SE	2	>=4	10.1	5.1
156	CS/SE	1	0-3	#NULL!	#NULL!
156	CS/SE	2	>=4	9.68	3.5
160	CS/SE	1	0-3	9.22	5
160	CS/SE	2	>=4	9.15	4.5
163	CS/SE	1	0-3	9.78	5.6
163	CS/SE	2	>=4	#NULL!	#NULL!
166	CS/SE	1	0-3	9.89	5.2
166	CS/SE	2	>=4	10.71	4.6
169	CS/SE	1	0-3	9.62	5.7
169	CS/SE	2	>=4	10.07	4.6
171	CS/SE	1	0-3	9.22	3.4
171	CS/SE	2	>=4	10.28	4.2
173	CS/SE	1	0-3	9.59	6.9
173	CS/SE	2	>=4	9.2	5.9
175	CS/SE	1	0-3	10.16	4.9
175	CS/SE	2	>=4	9.64	3.8
188	CS/SE	1	0-3	#NULL!	#NULL!
188	CS/SE	2	>=4	10.76	6.6
191	CS/SE	1	0-3	#NULL!	#NULL!
191	CS/SE	2	>=4	9.68	6.2
233	CS/SE	1	0-3	9.49	7.4
233	CS/SE	2	>=4	9.33	6.5
245	CS/SE	1	0-3	#NULL!	#NULL!
245	CS/SE	2	>=4	11.43	5.9
264	CS/SE	1	0-3	#NULL!	#NULL!
264	CS/SE	2	>=4	9.86	5.4
269	CS/SE	1	0-3	9.55	5.5
269	CS/SE	2	>=4	8.87	5.8
270	CS/SE	1	0-3	9.72	7.1
270	CS/SE	2	>=4	9.59	6.8
274	CS/SE	1	0-3	10.32	5.7
274	CS/SE	2	>=4	9.29	3.7
276	CS/SE	1	0-3	9.42	3.6
276	CS/SE	2	>=4	#NULL!	#NULL!
277	CS/SE	1	0-3	9.56	4.5
277	CS/SE	2	>=4	#NULL!	#NULL!
282	CS/SE	1	0-3	10.33	4.8
282	CS/SE	2	>=4	10.47	4.8
291	CS/SE	1	0-3	#NULL!	#NULL!
291	CS/SE	2	>=4	9.14	5.2
294	CS/SE	1	0-3	#NULL!	#NULL!
294	CS/SE	2	>=4	9.38	5.7
338	CS/SE	1	0-3	9.96	4.4
338	CS/SE	2	>=4	9.87	4.3
349	CS/SE	1	0-3	8.93	4.7
349	CS/SE	2	>=4	8.3	5.8
356	CS/SE	1	0-3	9.07	5.3
356	CS/SE	2	>=4	#NULL!	#NULL!
364	CS/SE	1	0-3	11.17	5.7
364	CS/SE	2	>=4	10.18	5.3
375	CS/SE	1	0-3	#NULL!	#NULL!
375	CS/SE	2	>=4	11.61	2.9
377	CS/SE	1	0-3	#NULL!	#NULL!
377	CS/SE	2	>=4	9.31	5.3
442	CS/SE	1	0-3	10.98	6.2
442	CS/SE	2	>=4	#NULL!	#NULL!
444	CS/SE	1	0-3	8.7	5.1
444	CS/SE	2	>=4	8.67	4.9
446	CS/SE	1	0-3	10.13	4.6
446	CS/SE	2	>=4	9.85	5.9
517	CS/SE	1	0-3	9.51	4.2
517	CS/SE	2	>=4	9.19	4.3
518	CS/SE	1	0-3	#NULL!	#NULL!
518	CS/SE	2	>=4	9.07	3.4
520	CS/SE	1	0-3	#NULL!	#NULL!
520	CS/SE	2	>=4	9.55	5
522	CS/SE	1	0-3	#NULL!	#NULL!
522	CS/SE	2	>=4	9.96	4.6
524	CS/SE	1	0-3	#NULL!	#NULL!
524	CS/SE	2	>=4	9.07	4.3
531	CS/SE	1	0-3	#NULL!	#NULL!
531	CS/SE	2	>=4	9.28	5.6
533	CS/SE	1	0-3	#NULL!	#NULL!
533	CS/SE	2	>=4	10.14	4.3
556	CS/SE	1	0-3	9.32	3.8
556	CS/SE	2	>=4	9.2	2.7
561	CS/SE	1	0-3	9.47	6
561	CS/SE	2	>=4	9.68	6.7
562	CS/SE	1	0-3	10.36	4.8
562	CS/SE	2	>=4	10.4	4
579	CS/SE	1	0-3	#NULL!	#NULL!
579	CS/SE	2	>=4	10	4.5
581	CS/SE	1	0-3	9.76	3.9
581	CS/SE	2	>=4	10.07	4.9
586	CS/SE	1	0-3	9.94	4.8
586	CS/SE	2	>=4	8.64	5.5
595	CS/SE	1	0-3	8.31	5.1
595	CS/SE	2	>=4	#NULL!	#NULL!
604	CS/SE	1	0-3	10.7	5.4
604	CS/SE	2	>=4	#NULL!	#NULL!
613	CS/SE	1	0-3	8.88	4.5
613	CS/SE	2	>=4	7.99	5.6
614	CS/SE	1	0-3	10.07	4.1
614	CS/SE	2	>=4	#NULL!	#NULL!
628	CS/SE	1	0-3	9.69	3.9
628	CS/SE	2	>=4	#NULL!	#NULL!
713	CS/SE	1	0-3	#NULL!	#NULL!
713	CS/SE	2	>=4	10.77	6.3
722	CS/SE	1	0-3	#NULL!	#NULL!
722	CS/SE	2	>=4	10.49	6.1
759	CS/SE	1	0-3	#NULL!	#NULL!
759	CS/SE	2	>=4	10.18	4.4
762	CS/SE	1	0-3	#NULL!	#NULL!
762	CS/SE	2	>=4	9.61	7.4
783	CS/SE	1	0-3	#NULL!	#NULL!
783	CS/SE	2	>=4	9.8	6.1
827	CS/SE	1	0-3	10.42	7.3
827	CS/SE	2	>=4	9.85	9.7
849	CS/SE	1	0-3	10.47	6.4
849	CS/SE	2	>=4	#NULL!	#NULL!
900	CS/SE	1	0-3	#NULL!	#NULL!
900	CS/SE	2	>=4	9.43	3.7
927	CS/SE	1	0-3	#NULL!	#NULL!
927	CS/SE	2	>=4	10.87	7.6
928	CS/SE	1	0-3	10.14	4.7
928	CS/SE	2	>=4	#NULL!	#NULL!
981	CS/SE	1	0-3	10.07	6.5
981	CS/SE	2	>=4	#NULL!	#NULL!
1000	CS/SE	1	0-3	#NULL!	#NULL!
1000	CS/SE	2	>=4	10.19	6.2
41	SS/UC	1	0-3	9.11	4.9
41	SS/UC	2	>=4	9.13	4.1
43	SS/UC	1	0-3	9.44	5.6
43	SS/UC	2	>=4	9.71	5.8
51	SS/UC	1	0-3	#NULL!	#NULL!
51	SS/UC	2	>=4	9.82	5.6
52	SS/UC	1	0-3	#NULL!	#NULL!
52	SS/UC	2	>=4	9.87	3.9
81	SS/UC	1	0-3	8.25	2.7
81	SS/UC	2	>=4	9.34	4
87	SS/UC	1	0-3	9.44	4.6
87	SS/UC	2	>=4	9.89	4.4
91	SS/UC	1	0-3	#NULL!	#NULL!
91	SS/UC	2	>=4	10.6	3.3
126	SS/UC	1	0-3	9.96	3.5
126	SS/UC	2	>=4	9.75	3.3
127	SS/UC	1	0-3	9.68	4.2
127	SS/UC	2	>=4	8.79	5.7
148	SS/UC	1	0-3	10.52	5.5
148	SS/UC	2	>=4	#NULL!	#NULL!
152	SS/UC	1	0-3	11.1	5
152	SS/UC	2	>=4	#NULL!	#NULL!
194	SS/UC	1	0-3	8.1	5.9
194	SS/UC	2	>=4	9.04	5.8
203	SS/UC	1	0-3	9.78	4.8
203	SS/UC	2	>=4	10.09	5.1
210	SS/UC	1	0-3	10.68	7.3
210	SS/UC	2	>=4	10.21	8.5
212	SS/UC	1	0-3	9.36	5.5
212	SS/UC	2	>=4	9.56	5.4
213	SS/UC	1	0-3	8.92	3.9
213	SS/UC	2	>=4	9.23	4.5
216	SS/UC	1	0-3	9.52	3.7
216	SS/UC	2	>=4	9.98	6.2
218	SS/UC	1	0-3	#NULL!	#NULL!
218	SS/UC	2	>=4	9.38	5.2
219	SS/UC	1	0-3	#NULL!	#NULL!
219	SS/UC	2	>=4	9.39	4.3
221	SS/UC	1	0-3	#NULL!	#NULL!
221	SS/UC	2	>=4	9.86	3.8
222	SS/UC	1	0-3	#NULL!	#NULL!
222	SS/UC	2	>=4	10.49	4.3
224	SS/UC	1	0-3	#NULL!	#NULL!
224	SS/UC	2	>=4	9.95	3.9
244	SS/UC	1	0-3	#NULL!	#NULL!
244	SS/UC	2	>=4	9.58	3.8
248	SS/UC	1	0-3	9.74	4.9
248	SS/UC	2	>=4	10.14	4.9
254	SS/UC	1	0-3	9.51	4.7
254	SS/UC	2	>=4	#NULL!	#NULL!
300	SS/UC	1	0-3	9.88	6.2
300	SS/UC	2	>=4	10.34	5.4
302	SS/UC	1	0-3	9.83	4.7
302	SS/UC	2	>=4	9.97	5.4
305	SS/UC	1	0-3	9.88	4.3
305	SS/UC	2	>=4	10.46	4.2
326	SS/UC	1	0-3	10.83	5.1
326	SS/UC	2	>=4	#NULL!	#NULL!
380	SS/UC	1	0-3	10.03	5.8
380	SS/UC	2	>=4	#NULL!	#NULL!
383	SS/UC	1	0-3	10.11	4.3
383	SS/UC	2	>=4	#NULL!	#NULL!
385	SS/UC	1	0-3	10.52	6.5
385	SS/UC	2	>=4	#NULL!	#NULL!
387	SS/UC	1	0-3	11.21	5.3
387	SS/UC	2	>=4	#NULL!	#NULL!
394	SS/UC	1	0-3	9.88	7
394	SS/UC	2	>=4	10.33	5.2
395	SS/UC	1	0-3	9.92	5.2
395	SS/UC	2	>=4	#NULL!	#NULL!
397	SS/UC	1	0-3	9.71	5
397	SS/UC	2	>=4	10.64	5
399	SS/UC	1	0-3	9.28	5.3
399	SS/UC	2	>=4	#NULL!	#NULL!
403	SS/UC	1	0-3	10.61	5.5
403	SS/UC	2	>=4	10.49	5.2
407	SS/UC	1	0-3	10.01	4.4
407	SS/UC	2	>=4	9.52	5.1
413	SS/UC	1	0-3	12.82	2.7
413	SS/UC	2	>=4	10.22	4.4
414	SS/UC	1	0-3	10.24	4.2
414	SS/UC	2	>=4	#NULL!	#NULL!
416	SS/UC	1	0-3	9.24	5.8
416	SS/UC	2	>=4	9.82	4
418	SS/UC	1	0-3	10.12	3.4
418	SS/UC	2	>=4	10.49	5.6
419	SS/UC	1	0-3	9.54	4.6
419	SS/UC	2	>=4	9.74	5
422	SS/UC	1	0-3	9.34	5.7
422	SS/UC	2	>=4	9.45	4.5
428	SS/UC	1	0-3	#NULL!	#NULL!
428	SS/UC	2	>=4	9.52	4.3
457	SS/UC	1	0-3	9.72	3.6
457	SS/UC	2	>=4	9.75	4
459	SS/UC	1	0-3	11.29	3.9
459	SS/UC	2	>=4	9.74	5.9
461	SS/UC	1	0-3	#NULL!	#NULL!
461	SS/UC	2	>=4	11.07	5.6
463	SS/UC	1	0-3	10.35	5.9
463	SS/UC	2	>=4	9.94	6.2
464	SS/UC	1	0-3	9.62	6.2
464	SS/UC	2	>=4	10.22	5.6
469	SS/UC	1	0-3	10	5.6
469	SS/UC	2	>=4	10.17	7
474	SS/UC	1	0-3	8.5	4
474	SS/UC	2	>=4	8.65	4.7
476	SS/UC	1	0-3	9	7.9
476	SS/UC	2	>=4	10.14	6.3
478	SS/UC	1	0-3	10.16	5.9
478	SS/UC	2	>=4	10.99	5.8
481	SS/UC	1	0-3	9.65	4.4
481	SS/UC	2	>=4	9.93	4.5
487	SS/UC	1	0-3	10.75	7
487	SS/UC	2	>=4	10.96	8
493	SS/UC	1	0-3	#NULL!	#NULL!
493	SS/UC	2	>=4	9.57	4.9
506	SS/UC	1	0-3	9.69	4.7
506	SS/UC	2	>=4	9.31	3.8
511	SS/UC	1	0-3	9.56	4.7
511	SS/UC	2	>=4	9.51	4.8
514	SS/UC	1	0-3	9.63	3.9
514	SS/UC	2	>=4	9.2	4
523	SS/UC	1	0-3	#NULL!	#NULL!
523	SS/UC	2	>=4	9.29	5.4
526	SS/UC	1	0-3	8.93	4
526	SS/UC	2	>=4	#NULL!	#NULL!
534	SS/UC	1	0-3	8.6	4
534	SS/UC	2	>=4	8.44	5.3
536	SS/UC	1	0-3	9.39	6
536	SS/UC	2	>=4	9.64	6.7
544	SS/UC	1	0-3	9.05	2.7
544	SS/UC	2	>=4	8.56	2.4
555	SS/UC	1	0-3	#NULL!	#NULL!
555	SS/UC	2	>=4	9.94	4
557	SS/UC	1	0-3	10.19	4.7
557	SS/UC	2	>=4	10.14	3.8
568	SS/UC	1	0-3	8.88	6
568	SS/UC	2	>=4	9.09	4.4
569	SS/UC	1	0-3	#NULL!	#NULL!
569	SS/UC	2	>=4	10.31	4.9
571	SS/UC	1	0-3	9.37	3.6
571	SS/UC	2	>=4	9.49	4.4
575	SS/UC	1	0-3	10.37	6.4
575	SS/UC	2	>=4	9.77	5
577	SS/UC	1	0-3	#NULL!	#NULL!
577	SS/UC	2	>=4	11.26	4.1
582	SS/UC	1	0-3	#NULL!	#NULL!
582	SS/UC	2	>=4	10.01	4.1
583	SS/UC	1	0-3	#NULL!	#NULL!
583	SS/UC	2	>=4	11.11	4.6
584	SS/UC	1	0-3	11.09	5.1
584	SS/UC	2	>=4	11.2	4.8
587	SS/UC	1	0-3	#NULL!	#NULL!
587	SS/UC	2	>=4	9.25	3.4
598	SS/UC	1	0-3	10.61	5.4
598	SS/UC	2	>=4	10.85	5.9
599	SS/UC	1	0-3	9.6	12.8
599	SS/UC	2	>=4	10.41	8.9
600	SS/UC	1	0-3	10.28	7.4
600	SS/UC	2	>=4	10.01	6
603	SS/UC	1	0-3	#NULL!	#NULL!
603	SS/UC	2	>=4	10.8	7.6
608	SS/UC	1	0-3	8.96	6.7
608	SS/UC	2	>=4	9.26	4.6
621	SS/UC	1	0-3	9.87	4.7
621	SS/UC	2	>=4	#NULL!	#NULL!
627	SS/UC	1	0-3	8.98	5.3
627	SS/UC	2	>=4	#NULL!	#NULL!
629	SS/UC	1	0-3	10.55	4.5
629	SS/UC	2	>=4	12.48	4.8
634	SS/UC	1	0-3	#NULL!	#NULL!
634	SS/UC	2	>=4	11.36	6.9
746	SS/UC	1	0-3	10.32	3.5
746	SS/UC	2	>=4	10.12	4.9
755	SS/UC	1	0-3	#NULL!	#NULL!
755	SS/UC	2	>=4	10.12	4.5
767	SS/UC	1	0-3	#NULL!	#NULL!
767	SS/UC	2	>=4	10.05	4.3
793	SS/UC	1	0-3	#NULL!	#NULL!
793	SS/UC	2	>=4	11.46	6.1
809	SS/UC	1	0-3	#NULL!	#NULL!
809	SS/UC	2	>=4	10.9	5.3
811	SS/UC	1	0-3	9.47	5.3
811	SS/UC	2	>=4	9.84	4.9
814	SS/UC	1	0-3	#NULL!	#NULL!
814	SS/UC	2	>=4	9.62	3.6
836	SS/UC	1	0-3	#NULL!	#NULL!
836	SS/UC	2	>=4	11.29	5.2
855	SS/UC	1	0-3	11.8	5.3
855	SS/UC	2	>=4	14.2	3.3
864	SS/UC	1	0-3	11.42	6.4
864	SS/UC	2	>=4	#NULL!	#NULL!
866	SS/UC	1	0-3	#NULL!	#NULL!
866	SS/UC	2	>=4	11.48	6.5
869	SS/UC	1	0-3	#NULL!	#NULL!
869	SS/UC	2	>=4	11.15	6.5
871	SS/UC	1	0-3	#NULL!	#NULL!
871	SS/UC	2	>=4	11.42	5.2
877	SS/UC	1	0-3	#NULL!	#NULL!
877	SS/UC	2	>=4	10.92	5.8
908	SS/UC	1	0-3	8.67	5.8
908	SS/UC	2	>=4	9.33	7.1
911	SS/UC	1	0-3	#NULL!	#NULL!
911	SS/UC	2	>=4	9.52	3.6
919	SS/UC	1	0-3	#NULL!	#NULL!
919	SS/UC	2	>=4	10.11	4.3
930	SS/UC	1	0-3	9.4	5.2
930	SS/UC	2	>=4	#NULL!	#NULL!
931	SS/UC	1	0-3	8.32	6
931	SS/UC	2	>=4	#NULL!	#NULL!
933	SS/UC	1	0-3	11.64	6.8
933	SS/UC	2	>=4	11.89	7.4
939	SS/UC	1	0-3	#NULL!	#NULL!
939	SS/UC	2	>=4	10.05	4.4
942	SS/UC	1	0-3	#NULL!	#NULL!
942	SS/UC	2	>=4	11.56	6.4
955	SS/UC	1	0-3	#NULL!	#NULL!
955	SS/UC	2	>=4	10.87	5.4
960	SS/UC	1	0-3	#NULL!	#NULL!
960	SS/UC	2	>=4	9.29	2.6
972	SS/UC	1	0-3	9.47	4.1
972	SS/UC	2	>=4	#NULL!	#NULL!
993	SS/UC	1	0-3	10.42	4.9
993	SS/UC	2	>=4	11.48	6.1
995	SS/UC	1	0-3	#NULL!	#NULL!
995	SS/UC	2	>=4	11.53	6
1003	SS/UC	1	0-3	10	4.2
1003	SS/UC	2	>=4	10.11	4.4
1004	SS/UC	1	0-3	#NULL!	#NULL!
1004	SS/UC	2	>=4	10.02	3.5
1013	SS/UC	1	0-3	10.36	3.6
1013	SS/UC	2	>=4	#NULL!	#NULL!
