# Supplementary material for: The impact of accessibility to non-calcium-based phosphate binders and calcimimetics on mineral outcomes in patients receiving maintenance hemodialysis: A 10-year retrospective analysis of real-world data
Source: PLoS One. 2024 May 31;19(5):e0304649. doi: 10.1371/journal.pone.0304649 (PMC11142503; doi:10.1371/journal.pone.0304649)
Supplement: S1 Dataset — (ZIP) [file pone.0304649.s007.zip › Table 5 Serum Ca PO4 NCB Calcimimetics.xlsx]

## Sheet: Table 5 Serum Ca PO4 NCB Calcim
No_2	Insurance_1_2	Index1	DV	CCa	PO4
1	CS/SE	1	0-3	9.25	4.5
1	CS/SE	2	0-3	8.48	3.7
2	CS/SE	1	0-3	9.16	5.1
2	CS/SE	2	0-3	9.38	4
3	CS/SE	1	0-3	10.83	7.3
3	CS/SE	2	>=4	10.89	6.2
5	CS/SE	1	0-3	10.04	4
5	CS/SE	2	0-3	9.57	4.2
7	CS/SE	1	0-3	9.22	5.6
7	CS/SE	2	0-3	10.14	5.5
10	CS/SE	1	0-3	9.42	5.4
10	CS/SE	2	0-3	8.97	5.8
14	CS/SE	1	0-3	9.47	4.7
14	CS/SE	2	0-3	8.98	5.6
15	CS/SE	1	0-3	9.73	4
15	CS/SE	2	0-3	9.32	4.8
16	CS/SE	1	0-3	8.03	4.5
16	CS/SE	2	0-3	8.27	5.3
17	CS/SE	1	0-3	8.5	4.2
17	CS/SE	2	0-3	9.51	4.2
19	CS/SE	1	>=4	#NULL!	#NULL!
19	CS/SE	2	>=4	8.37	4.6
20	CS/SE	1	0-3	7.91	4.5
20	CS/SE	2	0-3	8.64	4.2
21	CS/SE	1	0-3	8.28	4.1
21	CS/SE	2	0-3	9.19	4.9
24	CS/SE	1	0-3	12.11	7.5
24	CS/SE	2	0-3	11.31	6.1
25	CS/SE	1	0-3	8.59	4.7
25	CS/SE	2	0-3	9	4.2
28	CS/SE	1	0-3	9.2	4
28	CS/SE	2	0-3	#NULL!	#NULL!
32	CS/SE	1	>=4	#NULL!	#NULL!
32	CS/SE	2	>=4	10.79	5.3
33	CS/SE	1	>=4	#NULL!	#NULL!
33	CS/SE	2	>=4	9.56	3.4
34	CS/SE	1	>=4	#NULL!	#NULL!
34	CS/SE	2	>=4	8.94	5.4
36	CS/SE	1	>=4	#NULL!	#NULL!
36	CS/SE	2	>=4	9.89	4.6
40	CS/SE	1	>=4	#NULL!	#NULL!
40	CS/SE	2	>=4	10.16	6.2
59	CS/SE	1	0-3	9.06	4.4
59	CS/SE	2	0-3	#NULL!	#NULL!
61	CS/SE	1	0-3	10.08	4
61	CS/SE	2	0-3	9.75	3.2
63	CS/SE	1	0-3	11.45	5.9
63	CS/SE	2	0-3	9.81	5.9
66	CS/SE	1	0-3	9.49	5.1
66	CS/SE	2	0-3	9.52	5.2
67	CS/SE	1	0-3	10.89	4.6
67	CS/SE	2	0-3	10.65	4
71	CS/SE	1	>=4	#NULL!	#NULL!
71	CS/SE	2	>=4	10.29	3.9
72	CS/SE	1	>=4	#NULL!	#NULL!
72	CS/SE	2	>=4	10.53	5.1
73	CS/SE	1	>=4	#NULL!	#NULL!
73	CS/SE	2	>=4	9.62	5.7
92	CS/SE	1	>=4	#NULL!	#NULL!
92	CS/SE	2	>=4	9.77	5
101	CS/SE	1	0-3	9.57	4.5
101	CS/SE	2	0-3	8.88	4.2
102	CS/SE	1	0-3	9.73	4.5
102	CS/SE	2	0-3	9.46	4.3
116	CS/SE	1	>=4	#NULL!	#NULL!
116	CS/SE	2	>=4	9.8	5.3
123	CS/SE	1	>=4	#NULL!	#NULL!
123	CS/SE	2	>=4	9.6	4.5
125	CS/SE	1	>=4	#NULL!	#NULL!
125	CS/SE	2	>=4	9.81	4.2
133	CS/SE	1	0-3	9.85	3.5
133	CS/SE	2	0-3	9.72	4.1
134	CS/SE	1	0-3	10.65	5
134	CS/SE	2	0-3	11.65	4.8
136	CS/SE	1	0-3	10.23	4
136	CS/SE	2	0-3	9.99	4.9
137	CS/SE	1	0-3	10.82	5
137	CS/SE	2	0-3	9.63	4.7
138	CS/SE	1	0-3	10.74	3.1
138	CS/SE	2	0-3	11.86	2.7
147	CS/SE	1	>=4	#NULL!	#NULL!
147	CS/SE	2	>=4	10.54	5.7
155	CS/SE	1	>=4	#NULL!	#NULL!
155	CS/SE	2	>=4	10.1	5.1
156	CS/SE	1	>=4	#NULL!	#NULL!
156	CS/SE	2	>=4	9.68	3.5
166	CS/SE	1	0-3	9.89	5.2
166	CS/SE	2	0-3	10.71	4.6
169	CS/SE	1	0-3	9.62	5.7
169	CS/SE	2	0-3	10.07	4.6
173	CS/SE	1	0-3	9.59	6.9
173	CS/SE	2	0-3	9.2	5.9
175	CS/SE	1	0-3	10.16	4.9
175	CS/SE	2	0-3	9.64	3.8
188	CS/SE	1	>=4	#NULL!	#NULL!
188	CS/SE	2	>=4	10.76	6.6
191	CS/SE	1	>=4	#NULL!	#NULL!
191	CS/SE	2	>=4	9.68	6.2
233	CS/SE	1	0-3	9.49	7.4
233	CS/SE	2	0-3	9.33	6.5
236	CS/SE	1	0-3	10.22	6.5
236	CS/SE	2	0-3	10.27	7.6
245	CS/SE	1	>=4	#NULL!	#NULL!
245	CS/SE	2	>=4	11.43	5.9
264	CS/SE	1	>=4	#NULL!	#NULL!
264	CS/SE	2	>=4	9.86	5.4
270	CS/SE	1	0-3	9.72	7.1
270	CS/SE	2	0-3	9.59	6.8
271	CS/SE	1	0-3	9.99	4.3
271	CS/SE	2	0-3	9.06	2.9
274	CS/SE	1	0-3	10.32	5.7
274	CS/SE	2	0-3	9.29	3.7
290	CS/SE	1	>=4	#NULL!	#NULL!
290	CS/SE	2	>=4	9.26	4.5
291	CS/SE	1	>=4	#NULL!	#NULL!
291	CS/SE	2	>=4	9.14	5.2
294	CS/SE	1	>=4	#NULL!	#NULL!
294	CS/SE	2	>=4	9.38	5.7
313	CS/SE	1	0-3	9.52	5.7
313	CS/SE	2	0-3	9.03	4.7
338	CS/SE	1	0-3	9.96	4.4
338	CS/SE	2	0-3	9.87	4.3
377	CS/SE	1	>=4	#NULL!	#NULL!
377	CS/SE	2	>=4	9.31	5.3
442	CS/SE	1	0-3	10.98	6.2
442	CS/SE	2	0-3	#NULL!	#NULL!
444	CS/SE	1	0-3	8.7	5.1
444	CS/SE	2	0-3	8.67	4.9
446	CS/SE	1	0-3	10.13	5
446	CS/SE	2	0-3	9.85	5.9
517	CS/SE	1	0-3	9.51	4.2
517	CS/SE	2	0-3	9.19	4.3
518	CS/SE	1	>=4	#NULL!	#NULL!
518	CS/SE	2	>=4	9.07	3.4
520	CS/SE	1	>=4	#NULL!	#NULL!
520	CS/SE	2	>=4	9.55	5
522	CS/SE	1	>=4	#NULL!	#NULL!
522	CS/SE	2	>=4	9.96	4.6
524	CS/SE	1	>=4	#NULL!	#NULL!
524	CS/SE	2	>=4	9.07	4.3
531	CS/SE	1	>=4	#NULL!	#NULL!
531	CS/SE	2	>=4	9.28	4.9
533	CS/SE	1	>=4	#NULL!	#NULL!
533	CS/SE	2	>=4	10.14	4.3
538	CS/SE	1	>=4	#NULL!	#NULL!
538	CS/SE	2	>=4	9.35	6.2
561	CS/SE	1	0-3	9.47	6
561	CS/SE	2	0-3	9.68	6.7
562	CS/SE	1	0-3	10.36	4.8
562	CS/SE	2	0-3	10.4	4
566	CS/SE	1	0-3	9.12	6.5
566	CS/SE	2	0-3	10.02	5.7
579	CS/SE	1	>=4	#NULL!	#NULL!
579	CS/SE	2	>=4	10	4.5
581	CS/SE	1	0-3	9.76	3.9
581	CS/SE	2	0-3	10.07	4.9
586	CS/SE	1	0-3	9.94	4.8
586	CS/SE	2	0-3	8.64	5.5
595	CS/SE	1	0-3	8.31	5.1
595	CS/SE	2	0-3	#NULL!	#NULL!
601	CS/SE	1	0-3	8.49	5.6
601	CS/SE	2	0-3	7.83	6.4
604	CS/SE	1	0-3	10.7	5.4
604	CS/SE	2	0-3	#NULL!	#NULL!
613	CS/SE	1	0-3	8.88	4.5
613	CS/SE	2	0-3	7.99	5.6
628	CS/SE	1	0-3	9.69	3.9
628	CS/SE	2	0-3	#NULL!	#NULL!
713	CS/SE	1	>=4	#NULL!	#NULL!
713	CS/SE	2	>=4	10.77	6.3
762	CS/SE	1	>=4	#NULL!	#NULL!
762	CS/SE	2	>=4	9.61	7.4
783	CS/SE	1	>=4	#NULL!	#NULL!
783	CS/SE	2	>=4	9.8	6.1
827	CS/SE	1	0-3	10.42	7.3
827	CS/SE	2	0-3	9.85	9.7
900	CS/SE	1	>=4	#NULL!	#NULL!
900	CS/SE	2	>=4	9.43	3.7
927	CS/SE	1	>=4	#NULL!	#NULL!
927	CS/SE	2	>=4	10.87	7.6
928	CS/SE	1	0-3	10.14	4.7
928	CS/SE	2	0-3	#NULL!	#NULL!
41	SS/UC	1	0-3	9.11	4.9
41	SS/UC	2	0-3	9.13	4.1
44	SS/UC	1	0-3	9.6	3.6
44	SS/UC	2	0-3	9.89	3.5
51	SS/UC	1	>=4	#NULL!	#NULL!
51	SS/UC	2	>=4	9.82	5.6
91	SS/UC	1	>=4	#NULL!	#NULL!
91	SS/UC	2	>=4	10.6	3.3
128	SS/UC	1	0-3	10.34	4.4
128	SS/UC	2	0-3	10.36	4.9
148	SS/UC	1	0-3	10.52	5.5
148	SS/UC	2	0-3	#NULL!	#NULL!
197	SS/UC	1	0-3	9.3	6.3
197	SS/UC	2	0-3	9.84	7.8
199	SS/UC	1	>=4	#NULL!	#NULL!
199	SS/UC	2	>=4	10.07	4.3
203	SS/UC	1	0-3	9.78	4.8
203	SS/UC	2	0-3	10.09	5.1
210	SS/UC	1	0-3	10.68	7.3
210	SS/UC	2	0-3	10.21	8.5
212	SS/UC	1	0-3	9.36	5.5
212	SS/UC	2	0-3	9.56	5.4
213	SS/UC	1	>=4	8.92	3.9
213	SS/UC	2	>=4	9.23	4.5
216	SS/UC	1	0-3	9.52	3.7
216	SS/UC	2	>=4	9.98	6.2
217	SS/UC	1	0-3	10.86	6
217	SS/UC	2	0-3	10.6	5.6
221	SS/UC	1	>=4	#NULL!	#NULL!
221	SS/UC	2	>=4	9.86	3.8
224	SS/UC	1	>=4	#NULL!	#NULL!
224	SS/UC	2	>=4	9.95	3.9
244	SS/UC	1	>=4	#NULL!	#NULL!
244	SS/UC	2	>=4	9.58	3.8
246	SS/UC	1	0-3	10.18	6.1
246	SS/UC	2	0-3	10.89	5.6
249	SS/UC	1	0-3	10.52	4.9
249	SS/UC	2	0-3	11.29	5.6
255	SS/UC	1	>=4	#NULL!	#NULL!
255	SS/UC	2	>=4	9.05	8.8
260	SS/UC	1	>=4	#NULL!	#NULL!
260	SS/UC	2	>=4	10.6	4.7
297	SS/UC	1	0-3	10.04	5.5
297	SS/UC	2	0-3	10.36	6.3
302	SS/UC	1	0-3	9.83	4.7
302	SS/UC	2	0-3	9.97	5.4
386	SS/UC	1	0-3	9.09	5.4
386	SS/UC	2	0-3	#NULL!	#NULL!
387	SS/UC	1	0-3	11.21	5.3
387	SS/UC	2	0-3	#NULL!	#NULL!
394	SS/UC	1	0-3	9.88	7
394	SS/UC	2	0-3	10.33	5.2
396	SS/UC	1	0-3	9.27	4
396	SS/UC	2	0-3	8.77	4
397	SS/UC	1	0-3	9.71	5
397	SS/UC	2	0-3	10.64	5
410	SS/UC	1	0-3	10.37	5.7
410	SS/UC	2	0-3	10.26	6.7
413	SS/UC	1	0-3	12.82	2.7
413	SS/UC	2	0-3	10.22	4.4
417	SS/UC	1	0-3	9.2	4.8
417	SS/UC	2	0-3	9.41	5.4
418	SS/UC	1	0-3	10.12	3.4
418	SS/UC	2	0-3	10.49	5.6
428	SS/UC	1	>=4	#NULL!	#NULL!
428	SS/UC	2	>=4	9.52	4.3
434	SS/UC	1	>=4	#NULL!	#NULL!
434	SS/UC	2	>=4	9.25	4.8
457	SS/UC	1	0-3	9.72	3.6
457	SS/UC	2	>=4	9.75	4
459	SS/UC	1	0-3	11.29	3.9
459	SS/UC	2	>=4	9.74	5.9
461	SS/UC	1	>=4	#NULL!	#NULL!
461	SS/UC	2	>=4	11.07	5.6
469	SS/UC	1	0-3	10	5.6
469	SS/UC	2	0-3	10.17	7
476	SS/UC	1	0-3	9	7.9
476	SS/UC	2	0-3	10.14	6.3
491	SS/UC	1	>=4	#NULL!	#NULL!
491	SS/UC	2	>=4	10.1	6.1
493	SS/UC	1	>=4	#NULL!	#NULL!
493	SS/UC	2	>=4	9.57	4.9
511	SS/UC	1	0-3	9.56	4.7
511	SS/UC	2	0-3	9.51	4.8
523	SS/UC	1	>=4	#NULL!	#NULL!
523	SS/UC	2	>=4	9.29	5.4
526	SS/UC	1	0-3	8.93	4
526	SS/UC	2	0-3	#NULL!	#NULL!
536	SS/UC	1	0-3	9.39	6
536	SS/UC	2	0-3	9.64	6.7
555	SS/UC	1	>=4	#NULL!	#NULL!
555	SS/UC	2	>=4	9.94	4
557	SS/UC	1	0-3	10.19	4.7
557	SS/UC	2	0-3	10.14	3.8
568	SS/UC	1	0-3	8.88	6
568	SS/UC	2	0-3	9.09	4.4
569	SS/UC	1	>=4	#NULL!	#NULL!
569	SS/UC	2	>=4	10.31	4.9
571	SS/UC	1	0-3	9.37	3.6
571	SS/UC	2	0-3	9.49	4.4
575	SS/UC	1	0-3	10.37	6.4
575	SS/UC	2	0-3	9.77	5
577	SS/UC	1	>=4	#NULL!	#NULL!
577	SS/UC	2	>=4	11.26	4.1
582	SS/UC	1	>=4	#NULL!	#NULL!
582	SS/UC	2	>=4	10.01	4.1
583	SS/UC	1	>=4	#NULL!	#NULL!
583	SS/UC	2	>=4	11.11	4.6
587	SS/UC	1	>=4	#NULL!	#NULL!
587	SS/UC	2	>=4	9.25	3.4
591	SS/UC	1	0-3	9.58	4.9
591	SS/UC	2	0-3	10.43	5.2
598	SS/UC	1	0-3	10.61	5.4
598	SS/UC	2	0-3	10.85	5.9
599	SS/UC	1	0-3	9.6	12.8
599	SS/UC	2	0-3	10.41	8.9
605	SS/UC	1	0-3	10.04	4.3
605	SS/UC	2	0-3	9.54	4.3
608	SS/UC	1	0-3	8.96	6.7
608	SS/UC	2	0-3	9.26	4.6
617	SS/UC	1	0-3	9.66	5.4
617	SS/UC	2	0-3	#NULL!	#NULL!
621	SS/UC	1	0-3	9.87	4.7
621	SS/UC	2	0-3	#NULL!	#NULL!
627	SS/UC	1	0-3	8.98	5.3
627	SS/UC	2	0-3	#NULL!	#NULL!
629	SS/UC	1	0-3	10.55	4.5
629	SS/UC	2	0-3	12.48	4.8
634	SS/UC	1	>=4	#NULL!	#NULL!
634	SS/UC	2	>=4	11.36	6.9
755	SS/UC	1	>=4	#NULL!	#NULL!
755	SS/UC	2	>=4	10.12	4.5
767	SS/UC	1	>=4	#NULL!	#NULL!
767	SS/UC	2	>=4	10.05	4.3
770	SS/UC	1	>=4	#NULL!	#NULL!
770	SS/UC	2	>=4	8.96	5.1
781	SS/UC	1	>=4	#NULL!	#NULL!
781	SS/UC	2	>=4	11.85	5.3
793	SS/UC	1	>=4	#NULL!	#NULL!
793	SS/UC	2	>=4	11.46	6.1
796	SS/UC	1	0-3	10.1	7.3
796	SS/UC	2	>=4	9.76	5.4
811	SS/UC	1	0-3	9.47	5.3
811	SS/UC	2	0-3	9.84	4.9
836	SS/UC	1	>=4	#NULL!	#NULL!
836	SS/UC	2	>=4	11.29	5.2
837	SS/UC	1	0-3	10.69	7.5
837	SS/UC	2	0-3	10.79	7
843	SS/UC	1	0-3	10.28	7.2
843	SS/UC	2	0-3	#NULL!	#NULL!
855	SS/UC	1	0-3	11.8	5.3
855	SS/UC	2	0-3	14.2	3.3
869	SS/UC	1	>=4	#NULL!	#NULL!
869	SS/UC	2	>=4	11.15	6.5
877	SS/UC	1	>=4	#NULL!	#NULL!
877	SS/UC	2	>=4	10.92	5.8
908	SS/UC	1	0-3	8.67	5.8
908	SS/UC	2	0-3	9.33	7.1
911	SS/UC	1	>=4	#NULL!	#NULL!
911	SS/UC	2	>=4	9.52	3.6
919	SS/UC	1	>=4	#NULL!	#NULL!
919	SS/UC	2	>=4	10.11	4.3
930	SS/UC	1	0-3	9.4	5.2
930	SS/UC	2	0-3	#NULL!	#NULL!
933	SS/UC	1	0-3	11.64	6.8
933	SS/UC	2	0-3	11.89	7.4
937	SS/UC	1	>=4	#NULL!	#NULL!
937	SS/UC	2	>=4	9.27	6.4
939	SS/UC	1	>=4	#NULL!	#NULL!
939	SS/UC	2	>=4	10.05	4.4
955	SS/UC	1	>=4	#NULL!	#NULL!
955	SS/UC	2	>=4	10.87	5.4
960	SS/UC	1	>=4	#NULL!	#NULL!
960	SS/UC	2	>=4	9.29	2.6
971	SS/UC	1	>=4	#NULL!	#NULL!
971	SS/UC	2	>=4	11.19	5.8
972	SS/UC	1	0-3	9.47	4.1
972	SS/UC	2	0-3	#NULL!	#NULL!
984	SS/UC	1	>=4	#NULL!	#NULL!
984	SS/UC	2	>=4	9.78	5.7
993	SS/UC	1	0-3	10.42	4.9
993	SS/UC	2	0-3	11.48	6.1
