# Supplementary material for: The impact of accessibility to non-calcium-based phosphate binders and calcimimetics on mineral outcomes in patients receiving maintenance hemodialysis: A 10-year retrospective analysis of real-world data
Source: PLoS One. 2024 May 31;19(5):e0304649. doi: 10.1371/journal.pone.0304649 (PMC11142503; doi:10.1371/journal.pone.0304649)
Supplement: S1 Dataset — (ZIP) [file pone.0304649.s007.zip › Table 6 and Fig 5a AAC all patients.xlsx]

## Sheet: Table 6 and Fig 5a AAC all pati
No_2	Insurance_0_1	Index1	AAC score
1	CS/SE	1	0
1	CS/SE	2	0.5
1	CS/SE	3	1.5
2	CS/SE	1	0
2	CS/SE	2	0
2	CS/SE	3	0
3	CS/SE	1	5
3	CS/SE	2	5.5
3	CS/SE	3	7.5
4	CS/SE	1	3.5
4	CS/SE	2	5.5
4	CS/SE	3	7
5	CS/SE	1	2
5	CS/SE	2	2.5
5	CS/SE	3	2.5
6	CS/SE	1	0
6	CS/SE	2	1
6	CS/SE	3	2
7	CS/SE	1	0
7	CS/SE	2	0
7	CS/SE	3	1.5
8	CS/SE	1	0
8	CS/SE	2	1.5
8	CS/SE	3	#NULL!
9	CS/SE	1	1.5
9	CS/SE	2	2
9	CS/SE	3	#NULL!
10	CS/SE	1	3
10	CS/SE	2	3.5
10	CS/SE	3	4.5
11	CS/SE	1	4.5
11	CS/SE	2	6
11	CS/SE	3	#NULL!
12	CS/SE	1	5.5
12	CS/SE	2	6
12	CS/SE	3	#NULL!
13	CS/SE	1	3
13	CS/SE	2	4
13	CS/SE	3	8
14	CS/SE	1	8
14	CS/SE	2	8
14	CS/SE	3	#NULL!
15	CS/SE	1	3
15	CS/SE	2	3
15	CS/SE	3	4
16	CS/SE	1	0
16	CS/SE	2	0
16	CS/SE	3	0
17	CS/SE	1	2
17	CS/SE	2	2.5
17	CS/SE	3	3
18	CS/SE	1	2
18	CS/SE	2	2
18	CS/SE	3	2
19	CS/SE	1	2
19	CS/SE	2	2
19	CS/SE	3	#NULL!
20	CS/SE	1	3
20	CS/SE	2	3
20	CS/SE	3	4.5
21	CS/SE	1	0
21	CS/SE	2	0
21	CS/SE	3	0
22	CS/SE	1	7
22	CS/SE	2	8
22	CS/SE	3	#NULL!
23	CS/SE	1	3
23	CS/SE	2	3
23	CS/SE	3	4
24	CS/SE	1	0
24	CS/SE	2	#NULL!
24	CS/SE	3	#NULL!
25	CS/SE	1	10
25	CS/SE	2	10.5
25	CS/SE	3	#NULL!
26	CS/SE	1	0
26	CS/SE	2	#NULL!
26	CS/SE	3	#NULL!
27	CS/SE	1	8
27	CS/SE	2	10
27	CS/SE	3	#NULL!
28	CS/SE	1	3
28	CS/SE	2	7
28	CS/SE	3	#NULL!
29	CS/SE	1	12.5
29	CS/SE	2	#NULL!
29	CS/SE	3	#NULL!
30	CS/SE	1	5.5
30	CS/SE	2	8
30	CS/SE	3	11.5
33	CS/SE	1	1
33	CS/SE	2	1.5
33	CS/SE	3	2.5
34	CS/SE	1	1
34	CS/SE	2	2
34	CS/SE	3	#NULL!
40	CS/SE	1	6.5
40	CS/SE	2	#NULL!
40	CS/SE	3	#NULL!
41	SS/UC	1	0.5
41	SS/UC	2	1
41	SS/UC	3	1
43	SS/UC	1	0
43	SS/UC	2	0
43	SS/UC	3	#NULL!
51	SS/UC	1	3
51	SS/UC	2	3.5
51	SS/UC	3	4
52	SS/UC	1	5
52	SS/UC	2	5
52	SS/UC	3	6.5
57	CS/SE	1	8
57	CS/SE	2	8
57	CS/SE	3	8
59	CS/SE	1	0
59	CS/SE	2	0
59	CS/SE	3	#NULL!
63	CS/SE	1	0
63	CS/SE	2	1.5
63	CS/SE	3	4
71	CS/SE	1	2.5
71	CS/SE	2	4.5
71	CS/SE	3	5
72	CS/SE	1	#NULL!
72	CS/SE	2	#NULL!
72	CS/SE	3	#NULL!
73	CS/SE	1	6
73	CS/SE	2	8.5
73	CS/SE	3	11
75	CS/SE	1	4
75	CS/SE	2	#NULL!
75	CS/SE	3	#NULL!
77	CS/SE	1	2
77	CS/SE	2	2.5
77	CS/SE	3	3
81	SS/UC	1	2.5
81	SS/UC	2	1.5
81	SS/UC	3	#NULL!
87	SS/UC	1	0
87	SS/UC	2	0
87	SS/UC	3	0
91	SS/UC	1	11
91	SS/UC	2	11
91	SS/UC	3	#NULL!
92	CS/SE	1	4.5
92	CS/SE	2	5
92	CS/SE	3	6
94	CS/SE	1	2
94	CS/SE	2	#NULL!
94	CS/SE	3	#NULL!
96	CS/SE	1	4
96	CS/SE	2	8
96	CS/SE	3	#NULL!
97	CS/SE	1	6.5
97	CS/SE	2	8
97	CS/SE	3	10.5
102	CS/SE	1	4
102	CS/SE	2	5.5
102	CS/SE	3	6
109	CS/SE	1	7.5
109	CS/SE	2	10
109	CS/SE	3	#NULL!
114	CS/SE	1	2
114	CS/SE	2	2
114	CS/SE	3	3
116	CS/SE	1	0
116	CS/SE	2	0.5
116	CS/SE	3	0
121	CS/SE	1	0
121	CS/SE	2	0
121	CS/SE	3	0
125	CS/SE	1	0
125	CS/SE	2	0
125	CS/SE	3	0
126	SS/UC	1	1
126	SS/UC	2	1
126	SS/UC	3	2
127	SS/UC	1	0
127	SS/UC	2	0
127	SS/UC	3	0
136	CS/SE	1	1
136	CS/SE	2	4
136	CS/SE	3	8
137	CS/SE	1	4
137	CS/SE	2	5.5
137	CS/SE	3	7
138	CS/SE	1	2.5
138	CS/SE	2	3
138	CS/SE	3	#NULL!
147	CS/SE	1	1
147	CS/SE	2	#NULL!
147	CS/SE	3	#NULL!
148	SS/UC	1	5
148	SS/UC	2	#NULL!
148	SS/UC	3	#NULL!
152	SS/UC	1	0
152	SS/UC	2	#NULL!
152	SS/UC	3	#NULL!
155	CS/SE	1	0.5
155	CS/SE	2	2
155	CS/SE	3	2
156	CS/SE	1	#NULL!
156	CS/SE	2	#NULL!
156	CS/SE	3	#NULL!
160	CS/SE	1	2
160	CS/SE	2	5
160	CS/SE	3	6
163	CS/SE	1	0.5
163	CS/SE	2	1
163	CS/SE	3	#NULL!
166	CS/SE	1	0.5
166	CS/SE	2	2
166	CS/SE	3	5
169	CS/SE	1	1
169	CS/SE	2	4.5
169	CS/SE	3	5
171	CS/SE	1	6
171	CS/SE	2	7.5
171	CS/SE	3	9.5
173	CS/SE	1	2.5
173	CS/SE	2	4
173	CS/SE	3	#NULL!
175	CS/SE	1	3
175	CS/SE	2	3.5
175	CS/SE	3	4
188	CS/SE	1	7
188	CS/SE	2	8.5
188	CS/SE	3	9
191	CS/SE	1	3
191	CS/SE	2	4
191	CS/SE	3	#NULL!
194	SS/UC	1	0
194	SS/UC	2	0
194	SS/UC	3	0
203	SS/UC	1	2
203	SS/UC	2	4.5
203	SS/UC	3	6
210	SS/UC	1	0
210	SS/UC	2	0
210	SS/UC	3	0
212	SS/UC	1	8.5
212	SS/UC	2	10.5
212	SS/UC	3	11.5
213	SS/UC	1	14
213	SS/UC	2	14
213	SS/UC	3	16
216	SS/UC	1	0
216	SS/UC	2	1.5
216	SS/UC	3	#NULL!
218	SS/UC	1	7
218	SS/UC	2	8
218	SS/UC	3	#NULL!
219	SS/UC	1	1.5
219	SS/UC	2	1
219	SS/UC	3	2
221	SS/UC	1	3
221	SS/UC	2	5
221	SS/UC	3	#NULL!
222	SS/UC	1	5
222	SS/UC	2	6
222	SS/UC	3	7
224	SS/UC	1	6
224	SS/UC	2	8.5
224	SS/UC	3	13
233	CS/SE	1	3.5
233	CS/SE	2	4.5
233	CS/SE	3	6.5
244	SS/UC	1	6
244	SS/UC	2	6
244	SS/UC	3	6
245	CS/SE	1	4
245	CS/SE	2	6
245	CS/SE	3	#NULL!
248	SS/UC	1	0
248	SS/UC	2	0
248	SS/UC	3	0
254	SS/UC	1	0
254	SS/UC	2	#NULL!
254	SS/UC	3	#NULL!
264	CS/SE	1	9
264	CS/SE	2	12
264	CS/SE	3	#NULL!
269	CS/SE	1	0
269	CS/SE	2	0
269	CS/SE	3	0
270	CS/SE	1	0
270	CS/SE	2	0
270	CS/SE	3	0
274	CS/SE	1	0
274	CS/SE	2	0
274	CS/SE	3	0
276	CS/SE	1	12
276	CS/SE	2	12
276	CS/SE	3	#NULL!
277	CS/SE	1	0
277	CS/SE	2	0
277	CS/SE	3	#NULL!
282	CS/SE	1	0
282	CS/SE	2	0
282	CS/SE	3	0
291	CS/SE	1	3
291	CS/SE	2	3
291	CS/SE	3	#NULL!
294	CS/SE	1	8
294	CS/SE	2	9
294	CS/SE	3	#NULL!
300	SS/UC	1	1.5
300	SS/UC	2	2.5
300	SS/UC	3	6.5
302	SS/UC	1	3
302	SS/UC	2	5.5
302	SS/UC	3	8
305	SS/UC	1	0
305	SS/UC	2	0
305	SS/UC	3	1
326	SS/UC	1	0
326	SS/UC	2	0
326	SS/UC	3	#NULL!
338	CS/SE	1	0
338	CS/SE	2	0
338	CS/SE	3	0.5
349	CS/SE	1	0
349	CS/SE	2	0
349	CS/SE	3	0
356	CS/SE	1	0
356	CS/SE	2	#NULL!
356	CS/SE	3	#NULL!
364	CS/SE	1	7
364	CS/SE	2	7
364	CS/SE	3	#NULL!
375	CS/SE	1	1.5
375	CS/SE	2	4
375	CS/SE	3	#NULL!
377	CS/SE	1	1
377	CS/SE	2	2
377	CS/SE	3	#NULL!
380	SS/UC	1	0.5
380	SS/UC	2	#NULL!
380	SS/UC	3	#NULL!
383	SS/UC	1	0
383	SS/UC	2	0
383	SS/UC	3	#NULL!
385	SS/UC	1	0
385	SS/UC	2	#NULL!
385	SS/UC	3	#NULL!
387	SS/UC	1	3.5
387	SS/UC	2	#NULL!
387	SS/UC	3	#NULL!
394	SS/UC	1	8.5
394	SS/UC	2	10.5
394	SS/UC	3	#NULL!
395	SS/UC	1	2
395	SS/UC	2	5
395	SS/UC	3	#NULL!
397	SS/UC	1	2
397	SS/UC	2	2.5
397	SS/UC	3	4.5
399	SS/UC	1	0.5
399	SS/UC	2	1.5
399	SS/UC	3	#NULL!
403	SS/UC	1	0.5
403	SS/UC	2	1.5
403	SS/UC	3	2.5
407	SS/UC	1	0
407	SS/UC	2	0
407	SS/UC	3	0
413	SS/UC	1	0
413	SS/UC	2	1
413	SS/UC	3	#NULL!
414	SS/UC	1	0
414	SS/UC	2	1
414	SS/UC	3	#NULL!
416	SS/UC	1	0
416	SS/UC	2	0
416	SS/UC	3	#NULL!
418	SS/UC	1	3
418	SS/UC	2	4
418	SS/UC	3	8.5
419	SS/UC	1	1
419	SS/UC	2	2
419	SS/UC	3	#NULL!
422	SS/UC	1	0
422	SS/UC	2	#NULL!
422	SS/UC	3	#NULL!
428	SS/UC	1	0
428	SS/UC	2	0
428	SS/UC	3	0
442	CS/SE	1	1
442	CS/SE	2	2
442	CS/SE	3	3
444	CS/SE	1	0
444	CS/SE	2	0
444	CS/SE	3	0
446	CS/SE	1	0
446	CS/SE	2	0.5
446	CS/SE	3	2
457	SS/UC	1	1
457	SS/UC	2	#NULL!
457	SS/UC	3	#NULL!
459	SS/UC	1	1
459	SS/UC	2	4
459	SS/UC	3	#NULL!
461	SS/UC	1	1.5
461	SS/UC	2	4
461	SS/UC	3	#NULL!
463	SS/UC	1	2.5
463	SS/UC	2	4
463	SS/UC	3	7
464	SS/UC	1	0
464	SS/UC	2	4.5
464	SS/UC	3	7
469	SS/UC	1	5.5
469	SS/UC	2	6.5
469	SS/UC	3	7
474	SS/UC	1	0
474	SS/UC	2	0
474	SS/UC	3	#NULL!
476	SS/UC	1	1
476	SS/UC	2	3
476	SS/UC	3	#NULL!
478	SS/UC	1	0
478	SS/UC	2	2
478	SS/UC	3	4.5
481	SS/UC	1	0
481	SS/UC	2	0
481	SS/UC	3	#NULL!
487	SS/UC	1	0
487	SS/UC	2	0
487	SS/UC	3	#NULL!
493	SS/UC	1	2
493	SS/UC	2	2
493	SS/UC	3	2.5
506	SS/UC	1	0
506	SS/UC	2	0
506	SS/UC	3	0
511	SS/UC	1	2.5
511	SS/UC	2	3
511	SS/UC	3	4
514	SS/UC	1	0
514	SS/UC	2	0
514	SS/UC	3	0
517	CS/SE	1	1.5
517	CS/SE	2	2
517	CS/SE	3	1.5
518	CS/SE	1	0
518	CS/SE	2	0
518	CS/SE	3	0
520	CS/SE	1	0
520	CS/SE	2	1
520	CS/SE	3	1.5
522	CS/SE	1	0.5
522	CS/SE	2	1.5
522	CS/SE	3	1
523	SS/UC	1	0
523	SS/UC	2	0.5
523	SS/UC	3	3
524	CS/SE	1	0
524	CS/SE	2	0
524	CS/SE	3	0
526	SS/UC	1	0.5
526	SS/UC	2	1
526	SS/UC	3	#NULL!
531	CS/SE	1	1
531	CS/SE	2	1.5
531	CS/SE	3	3
533	CS/SE	1	3.5
533	CS/SE	2	3.5
533	CS/SE	3	3.5
534	SS/UC	1	5.5
534	SS/UC	2	6
534	SS/UC	3	7
536	SS/UC	1	0
536	SS/UC	2	0
536	SS/UC	3	0
544	SS/UC	1	6
544	SS/UC	2	6
544	SS/UC	3	6
555	SS/UC	1	1
555	SS/UC	2	1.5
555	SS/UC	3	3
556	CS/SE	1	0
556	CS/SE	2	1.5
556	CS/SE	3	2.5
557	SS/UC	1	0
557	SS/UC	2	0.5
557	SS/UC	3	1
561	CS/SE	1	1
561	CS/SE	2	2
561	CS/SE	3	3
562	CS/SE	1	1
562	CS/SE	2	2
562	CS/SE	3	3.5
568	SS/UC	1	1.5
568	SS/UC	2	3.5
568	SS/UC	3	4
569	SS/UC	1	4
569	SS/UC	2	8.5
569	SS/UC	3	11
571	SS/UC	1	7
571	SS/UC	2	7.5
571	SS/UC	3	8
575	SS/UC	1	0.5
575	SS/UC	2	3
575	SS/UC	3	#NULL!
577	SS/UC	1	5
577	SS/UC	2	7
577	SS/UC	3	7.5
579	CS/SE	1	0
579	CS/SE	2	1
579	CS/SE	3	1
581	CS/SE	1	3
581	CS/SE	2	4.5
581	CS/SE	3	4.5
582	SS/UC	1	7.5
582	SS/UC	2	7
582	SS/UC	3	8
583	SS/UC	1	1.5
583	SS/UC	2	3.5
583	SS/UC	3	5
584	SS/UC	1	2
584	SS/UC	2	3
584	SS/UC	3	3
586	CS/SE	1	1
586	CS/SE	2	2
586	CS/SE	3	2
587	SS/UC	1	6.5
587	SS/UC	2	7.5
587	SS/UC	3	8.5
595	CS/SE	1	0
595	CS/SE	2	0
595	CS/SE	3	#NULL!
598	SS/UC	1	0
598	SS/UC	2	1.5
598	SS/UC	3	3
599	SS/UC	1	1
599	SS/UC	2	1
599	SS/UC	3	#NULL!
600	SS/UC	1	0
600	SS/UC	2	0.5
600	SS/UC	3	1.5
603	SS/UC	1	1.5
603	SS/UC	2	1
603	SS/UC	3	1
604	CS/SE	1	0
604	CS/SE	2	0
604	CS/SE	3	#NULL!
608	SS/UC	1	1
608	SS/UC	2	2.5
608	SS/UC	3	4
613	CS/SE	1	0
613	CS/SE	2	0
613	CS/SE	3	0
614	CS/SE	1	0
614	CS/SE	2	#NULL!
614	CS/SE	3	#NULL!
621	SS/UC	1	1.5
621	SS/UC	2	#NULL!
621	SS/UC	3	#NULL!
627	SS/UC	1	1.5
627	SS/UC	2	3
627	SS/UC	3	#NULL!
628	CS/SE	1	6
628	CS/SE	2	9
628	CS/SE	3	#NULL!
629	SS/UC	1	4.5
629	SS/UC	2	7
629	SS/UC	3	#NULL!
634	SS/UC	1	5
634	SS/UC	2	#NULL!
634	SS/UC	3	#NULL!
713	CS/SE	1	2
713	CS/SE	2	2
713	CS/SE	3	#NULL!
722	CS/SE	1	3
722	CS/SE	2	#NULL!
722	CS/SE	3	#NULL!
746	SS/UC	1	0
746	SS/UC	2	0
746	SS/UC	3	#NULL!
755	SS/UC	1	3
755	SS/UC	2	3
755	SS/UC	3	#NULL!
759	CS/SE	1	2.5
759	CS/SE	2	4
759	CS/SE	3	#NULL!
762	CS/SE	1	8
762	CS/SE	2	9
762	CS/SE	3	#NULL!
767	SS/UC	1	7.5
767	SS/UC	2	9
767	SS/UC	3	#NULL!
783	CS/SE	1	0
783	CS/SE	2	1.5
783	CS/SE	3	3
793	SS/UC	1	0.5
793	SS/UC	2	3.5
793	SS/UC	3	#NULL!
809	SS/UC	1	4
809	SS/UC	2	4
809	SS/UC	3	#NULL!
811	SS/UC	1	4.5
811	SS/UC	2	7
811	SS/UC	3	10
814	SS/UC	1	0
814	SS/UC	2	0
814	SS/UC	3	#NULL!
827	CS/SE	1	3
827	CS/SE	2	3
827	CS/SE	3	#NULL!
836	SS/UC	1	11
836	SS/UC	2	13
836	SS/UC	3	#NULL!
849	CS/SE	1	0
849	CS/SE	2	0
849	CS/SE	3	#NULL!
855	SS/UC	1	3
855	SS/UC	2	6
855	SS/UC	3	#NULL!
864	SS/UC	1	2.5
864	SS/UC	2	4
864	SS/UC	3	#NULL!
866	SS/UC	1	3.5
866	SS/UC	2	8
866	SS/UC	3	#NULL!
869	SS/UC	1	3.5
869	SS/UC	2	#NULL!
869	SS/UC	3	#NULL!
871	SS/UC	1	4
871	SS/UC	2	#NULL!
871	SS/UC	3	#NULL!
877	SS/UC	1	3
877	SS/UC	2	#NULL!
877	SS/UC	3	#NULL!
900	CS/SE	1	8
900	CS/SE	2	#NULL!
900	CS/SE	3	#NULL!
908	SS/UC	1	0.5
908	SS/UC	2	1
908	SS/UC	3	2.5
911	SS/UC	1	4.5
911	SS/UC	2	5.5
911	SS/UC	3	7.5
919	SS/UC	1	5
919	SS/UC	2	5
919	SS/UC	3	6
927	CS/SE	1	0
927	CS/SE	2	#NULL!
927	CS/SE	3	#NULL!
928	CS/SE	1	0
928	CS/SE	2	#NULL!
928	CS/SE	3	#NULL!
930	SS/UC	1	4.5
930	SS/UC	2	6
930	SS/UC	3	#NULL!
931	SS/UC	1	#NULL!
931	SS/UC	2	#NULL!
931	SS/UC	3	#NULL!
933	SS/UC	1	1
933	SS/UC	2	4
933	SS/UC	3	6
939	SS/UC	1	2
939	SS/UC	2	2.5
939	SS/UC	3	#NULL!
942	SS/UC	1	0
942	SS/UC	2	1
942	SS/UC	3	#NULL!
955	SS/UC	1	1
955	SS/UC	2	0.5
955	SS/UC	3	#NULL!
960	SS/UC	1	9
960	SS/UC	2	8.5
960	SS/UC	3	9
972	SS/UC	1	10
972	SS/UC	2	9.5
972	SS/UC	3	#NULL!
981	CS/SE	1	0
981	CS/SE	2	0
981	CS/SE	3	#NULL!
993	SS/UC	1	1
993	SS/UC	2	2
993	SS/UC	3	6
995	SS/UC	1	5.5
995	SS/UC	2	7.5
995	SS/UC	3	#NULL!
1000	CS/SE	1	0.5
1000	CS/SE	2	0
1000	CS/SE	3	1
1003	SS/UC	1	5
1003	SS/UC	2	5.5
1003	SS/UC	3	6.5
1004	SS/UC	1	9
1004	SS/UC	2	#NULL!
1004	SS/UC	3	#NULL!
1013	SS/UC	1	8
1013	SS/UC	2	#NULL!
1013	SS/UC	3	#NULL!
