# Supplementary material for: The impact of accessibility to non-calcium-based phosphate binders and calcimimetics on mineral outcomes in patients receiving maintenance hemodialysis: A 10-year retrospective analysis of real-world data
Source: PLoS One. 2024 May 31;19(5):e0304649. doi: 10.1371/journal.pone.0304649 (PMC11142503; doi:10.1371/journal.pone.0304649)
Supplement: S1 Dataset — (ZIP) [file pone.0304649.s007.zip › Table 6 and Fig 5b AAC any MBD Meds.xlsx]

## Sheet: Table 6 and Fig 5b AAC any MBD 
No	Insurance	Index1	AAC Score
1	CS/SE	0-1 yrs	0
1	CS/SE	2-3 yrs	0.5
1	CS/SE	4-5 yrs	1.5
2	CS/SE	0-1 yrs	0
2	CS/SE	2-3 yrs	0
2	CS/SE	4-5 yrs	0
3	CS/SE	0-1 yrs	5
3	CS/SE	2-3 yrs	5.5
3	CS/SE	4-5 yrs	7.5
4	CS/SE	0-1 yrs	3.5
4	CS/SE	2-3 yrs	5.5
4	CS/SE	4-5 yrs	7
5	CS/SE	0-1 yrs	2
5	CS/SE	2-3 yrs	2.5
5	CS/SE	4-5 yrs	2.5
6	CS/SE	0-1 yrs	0
6	CS/SE	2-3 yrs	1
6	CS/SE	4-5 yrs	2
7	CS/SE	0-1 yrs	0
7	CS/SE	2-3 yrs	0
7	CS/SE	4-5 yrs	1.5
8	CS/SE	0-1 yrs	0
8	CS/SE	2-3 yrs	1.5
8	CS/SE	4-5 yrs	#NULL!
10	CS/SE	0-1 yrs	3
10	CS/SE	2-3 yrs	3.5
10	CS/SE	4-5 yrs	4.5
11	CS/SE	0-1 yrs	4.5
11	CS/SE	2-3 yrs	6
11	CS/SE	4-5 yrs	#NULL!
14	CS/SE	0-1 yrs	8
14	CS/SE	2-3 yrs	8
14	CS/SE	4-5 yrs	#NULL!
15	CS/SE	0-1 yrs	3
15	CS/SE	2-3 yrs	3
15	CS/SE	4-5 yrs	4
16	CS/SE	0-1 yrs	0
16	CS/SE	2-3 yrs	0
16	CS/SE	4-5 yrs	0
17	CS/SE	0-1 yrs	2
17	CS/SE	2-3 yrs	2.5
17	CS/SE	4-5 yrs	3
19	CS/SE	0-1 yrs	2
19	CS/SE	2-3 yrs	2
19	CS/SE	4-5 yrs	#NULL!
20	CS/SE	0-1 yrs	3
20	CS/SE	2-3 yrs	3
20	CS/SE	4-5 yrs	4.5
21	CS/SE	0-1 yrs	0
21	CS/SE	2-3 yrs	0
21	CS/SE	4-5 yrs	0
22	CS/SE	0-1 yrs	7
22	CS/SE	2-3 yrs	8
22	CS/SE	4-5 yrs	#NULL!
24	CS/SE	0-1 yrs	0
24	CS/SE	2-3 yrs	#NULL!
24	CS/SE	4-5 yrs	#NULL!
25	CS/SE	0-1 yrs	10
25	CS/SE	2-3 yrs	10.5
25	CS/SE	4-5 yrs	#NULL!
26	CS/SE	0-1 yrs	0
26	CS/SE	2-3 yrs	#NULL!
26	CS/SE	4-5 yrs	#NULL!
28	CS/SE	0-1 yrs	3
28	CS/SE	2-3 yrs	7
28	CS/SE	4-5 yrs	#NULL!
30	CS/SE	0-1 yrs	5.5
30	CS/SE	2-3 yrs	8
30	CS/SE	4-5 yrs	11.5
32	CS/SE	0-1 yrs	3
32	CS/SE	2-3 yrs	3
32	CS/SE	4-5 yrs	4.5
33	CS/SE	0-1 yrs	1
33	CS/SE	2-3 yrs	1.5
33	CS/SE	4-5 yrs	2.5
34	CS/SE	0-1 yrs	1
34	CS/SE	2-3 yrs	2
34	CS/SE	4-5 yrs	#NULL!
35	CS/SE	0-1 yrs	7
35	CS/SE	2-3 yrs	7
35	CS/SE	4-5 yrs	#NULL!
36	CS/SE	0-1 yrs	3
36	CS/SE	2-3 yrs	3.5
36	CS/SE	4-5 yrs	5.5
38	CS/SE	0-1 yrs	2
38	CS/SE	2-3 yrs	1
38	CS/SE	4-5 yrs	#NULL!
40	CS/SE	0-1 yrs	6.5
40	CS/SE	2-3 yrs	#NULL!
40	CS/SE	4-5 yrs	#NULL!
57	CS/SE	0-1 yrs	8
57	CS/SE	2-3 yrs	8
57	CS/SE	4-5 yrs	8
59	CS/SE	0-1 yrs	0
59	CS/SE	2-3 yrs	0
59	CS/SE	4-5 yrs	#NULL!
63	CS/SE	0-1 yrs	0
63	CS/SE	2-3 yrs	1.5
63	CS/SE	4-5 yrs	3.5
71	CS/SE	0-1 yrs	2.5
71	CS/SE	2-3 yrs	4.5
71	CS/SE	4-5 yrs	5
73	CS/SE	0-1 yrs	6
73	CS/SE	2-3 yrs	8.5
73	CS/SE	4-5 yrs	11
75	CS/SE	0-1 yrs	4
75	CS/SE	2-3 yrs	#NULL!
75	CS/SE	4-5 yrs	#NULL!
77	CS/SE	0-1 yrs	2
77	CS/SE	2-3 yrs	2.5
77	CS/SE	4-5 yrs	3
92	CS/SE	0-1 yrs	4.5
92	CS/SE	2-3 yrs	5
92	CS/SE	4-5 yrs	6
96	CS/SE	0-1 yrs	4
96	CS/SE	2-3 yrs	8
96	CS/SE	4-5 yrs	#NULL!
97	CS/SE	0-1 yrs	6
97	CS/SE	2-3 yrs	7.5
97	CS/SE	4-5 yrs	10.5
102	CS/SE	0-1 yrs	4
102	CS/SE	2-3 yrs	5.5
102	CS/SE	4-5 yrs	6
109	CS/SE	0-1 yrs	7.5
109	CS/SE	2-3 yrs	10
109	CS/SE	4-5 yrs	#NULL!
114	CS/SE	0-1 yrs	2
114	CS/SE	2-3 yrs	2
114	CS/SE	4-5 yrs	3
116	CS/SE	0-1 yrs	0
116	CS/SE	2-3 yrs	0.5
116	CS/SE	4-5 yrs	0
136	CS/SE	0-1 yrs	1
136	CS/SE	2-3 yrs	4
136	CS/SE	4-5 yrs	8
137	CS/SE	0-1 yrs	4
137	CS/SE	2-3 yrs	5.5
137	CS/SE	4-5 yrs	7
147	CS/SE	0-1 yrs	1
147	CS/SE	2-3 yrs	#NULL!
147	CS/SE	4-5 yrs	#NULL!
155	CS/SE	0-1 yrs	0.5
155	CS/SE	2-3 yrs	2
155	CS/SE	4-5 yrs	2
166	CS/SE	0-1 yrs	0
166	CS/SE	2-3 yrs	1.5
166	CS/SE	4-5 yrs	5
169	CS/SE	0-1 yrs	1
169	CS/SE	2-3 yrs	4
169	CS/SE	4-5 yrs	5
173	CS/SE	0-1 yrs	2.5
173	CS/SE	2-3 yrs	4
173	CS/SE	4-5 yrs	#NULL!
175	CS/SE	0-1 yrs	3
175	CS/SE	2-3 yrs	3.5
175	CS/SE	4-5 yrs	4
188	CS/SE	0-1 yrs	7
188	CS/SE	2-3 yrs	8.5
188	CS/SE	4-5 yrs	9
191	CS/SE	0-1 yrs	3
191	CS/SE	2-3 yrs	4
191	CS/SE	4-5 yrs	#NULL!
233	CS/SE	0-1 yrs	3.5
233	CS/SE	2-3 yrs	4.5
233	CS/SE	4-5 yrs	6.5
245	CS/SE	0-1 yrs	4
245	CS/SE	2-3 yrs	6
245	CS/SE	4-5 yrs	#NULL!
264	CS/SE	0-1 yrs	9
264	CS/SE	2-3 yrs	12
264	CS/SE	4-5 yrs	#NULL!
270	CS/SE	0-1 yrs	0
270	CS/SE	2-3 yrs	0
270	CS/SE	4-5 yrs	0
271	CS/SE	0-1 yrs	1
271	CS/SE	2-3 yrs	2
271	CS/SE	4-5 yrs	#NULL!
274	CS/SE	0-1 yrs	0
274	CS/SE	2-3 yrs	0
274	CS/SE	4-5 yrs	0
277	CS/SE	0-1 yrs	0
277	CS/SE	2-3 yrs	0
277	CS/SE	4-5 yrs	#NULL!
282	CS/SE	0-1 yrs	0
282	CS/SE	2-3 yrs	0
282	CS/SE	4-5 yrs	0
291	CS/SE	0-1 yrs	3
291	CS/SE	2-3 yrs	3
291	CS/SE	4-5 yrs	#NULL!
294	CS/SE	0-1 yrs	8
294	CS/SE	2-3 yrs	9
294	CS/SE	4-5 yrs	#NULL!
338	CS/SE	0-1 yrs	0
338	CS/SE	2-3 yrs	0
338	CS/SE	4-5 yrs	0.5
356	CS/SE	0-1 yrs	0
356	CS/SE	2-3 yrs	#NULL!
356	CS/SE	4-5 yrs	#NULL!
364	CS/SE	0-1 yrs	7
364	CS/SE	2-3 yrs	7
364	CS/SE	4-5 yrs	#NULL!
375	CS/SE	0-1 yrs	1.5
375	CS/SE	2-3 yrs	4
375	CS/SE	4-5 yrs	#NULL!
377	CS/SE	0-1 yrs	1
377	CS/SE	2-3 yrs	2
377	CS/SE	4-5 yrs	#NULL!
442	CS/SE	0-1 yrs	1
442	CS/SE	2-3 yrs	2
442	CS/SE	4-5 yrs	#NULL!
444	CS/SE	0-1 yrs	0
444	CS/SE	2-3 yrs	0
444	CS/SE	4-5 yrs	0
446	CS/SE	0-1 yrs	0
446	CS/SE	2-3 yrs	0.5
446	CS/SE	4-5 yrs	2
517	CS/SE	0-1 yrs	1.5
517	CS/SE	2-3 yrs	2
517	CS/SE	4-5 yrs	1.5
518	CS/SE	0-1 yrs	0
518	CS/SE	2-3 yrs	0
518	CS/SE	4-5 yrs	0
522	CS/SE	0-1 yrs	0.5
522	CS/SE	2-3 yrs	1.5
522	CS/SE	4-5 yrs	1
524	CS/SE	0-1 yrs	0
524	CS/SE	2-3 yrs	0
524	CS/SE	4-5 yrs	0
531	CS/SE	0-1 yrs	1
531	CS/SE	2-3 yrs	1.5
531	CS/SE	4-5 yrs	3
533	CS/SE	0-1 yrs	3.5
533	CS/SE	2-3 yrs	3.5
533	CS/SE	4-5 yrs	3.5
538	CS/SE	0-1 yrs	3
538	CS/SE	2-3 yrs	5
538	CS/SE	4-5 yrs	6
547	CS/SE	0-1 yrs	0
547	CS/SE	2-3 yrs	0
547	CS/SE	4-5 yrs	1
556	CS/SE	0-1 yrs	0
556	CS/SE	2-3 yrs	1.5
556	CS/SE	4-5 yrs	2.5
558	CS/SE	0-1 yrs	0
558	CS/SE	2-3 yrs	0
558	CS/SE	4-5 yrs	0
561	CS/SE	0-1 yrs	1
561	CS/SE	2-3 yrs	2
561	CS/SE	4-5 yrs	3
562	CS/SE	0-1 yrs	1
562	CS/SE	2-3 yrs	2
562	CS/SE	4-5 yrs	3.5
579	CS/SE	0-1 yrs	0
579	CS/SE	2-3 yrs	1
579	CS/SE	4-5 yrs	1
581	CS/SE	0-1 yrs	3
581	CS/SE	2-3 yrs	4
581	CS/SE	4-5 yrs	5.5
586	CS/SE	0-1 yrs	1
586	CS/SE	2-3 yrs	2
586	CS/SE	4-5 yrs	2
595	CS/SE	0-1 yrs	0
595	CS/SE	2-3 yrs	0
595	CS/SE	4-5 yrs	#NULL!
604	CS/SE	0-1 yrs	0
604	CS/SE	2-3 yrs	0
604	CS/SE	4-5 yrs	#NULL!
613	CS/SE	0-1 yrs	0
613	CS/SE	2-3 yrs	0
613	CS/SE	4-5 yrs	0
628	CS/SE	0-1 yrs	6
628	CS/SE	2-3 yrs	9
628	CS/SE	4-5 yrs	#NULL!
713	CS/SE	0-1 yrs	2
713	CS/SE	2-3 yrs	2
713	CS/SE	4-5 yrs	#NULL!
722	CS/SE	0-1 yrs	3
722	CS/SE	2-3 yrs	#NULL!
722	CS/SE	4-5 yrs	#NULL!
759	CS/SE	0-1 yrs	2.5
759	CS/SE	2-3 yrs	4
759	CS/SE	4-5 yrs	#NULL!
762	CS/SE	0-1 yrs	8
762	CS/SE	2-3 yrs	9
762	CS/SE	4-5 yrs	#NULL!
783	CS/SE	0-1 yrs	0
783	CS/SE	2-3 yrs	1.5
783	CS/SE	4-5 yrs	3
827	CS/SE	0-1 yrs	3
827	CS/SE	2-3 yrs	3
827	CS/SE	4-5 yrs	#NULL!
849	CS/SE	0-1 yrs	0
849	CS/SE	2-3 yrs	0
849	CS/SE	4-5 yrs	#NULL!
900	CS/SE	0-1 yrs	8
900	CS/SE	2-3 yrs	#NULL!
900	CS/SE	4-5 yrs	#NULL!
928	CS/SE	0-1 yrs	0
928	CS/SE	2-3 yrs	#NULL!
928	CS/SE	4-5 yrs	#NULL!
981	CS/SE	0-1 yrs	0
981	CS/SE	2-3 yrs	0
981	CS/SE	4-5 yrs	#NULL!
41	SS/UC	0-1 yrs	0.5
41	SS/UC	2-3 yrs	1
41	SS/UC	4-5 yrs	1
51	SS/UC	0-1 yrs	3
51	SS/UC	2-3 yrs	4
51	SS/UC	4-5 yrs	4
52	SS/UC	0-1 yrs	3
52	SS/UC	2-3 yrs	3.5
52	SS/UC	4-5 yrs	4
53	SS/UC	0-1 yrs	5
53	SS/UC	2-3 yrs	5
53	SS/UC	4-5 yrs	6.5
83	SS/UC	0-1 yrs	5
83	SS/UC	2-3 yrs	5
83	SS/UC	4-5 yrs	5
91	SS/UC	0-1 yrs	11
91	SS/UC	2-3 yrs	11
91	SS/UC	4-5 yrs	#NULL!
128	SS/UC	0-1 yrs	2
128	SS/UC	2-3 yrs	2
128	SS/UC	4-5 yrs	3
148	SS/UC	0-1 yrs	5
148	SS/UC	2-3 yrs	#NULL!
148	SS/UC	4-5 yrs	#NULL!
196	SS/UC	0-1 yrs	0
196	SS/UC	2-3 yrs	0
196	SS/UC	4-5 yrs	0
201	SS/UC	0-1 yrs	1.5
201	SS/UC	2-3 yrs	3.5
201	SS/UC	4-5 yrs	5
203	SS/UC	0-1 yrs	2
203	SS/UC	2-3 yrs	4.5
203	SS/UC	4-5 yrs	6
204	SS/UC	0-1 yrs	0.5
204	SS/UC	2-3 yrs	0
204	SS/UC	4-5 yrs	0
207	SS/UC	0-1 yrs	0
207	SS/UC	2-3 yrs	0
207	SS/UC	4-5 yrs	0
210	SS/UC	0-1 yrs	0
210	SS/UC	2-3 yrs	0
210	SS/UC	4-5 yrs	0
211	SS/UC	0-1 yrs	0
211	SS/UC	2-3 yrs	0
211	SS/UC	4-5 yrs	0
212	SS/UC	0-1 yrs	8.5
212	SS/UC	2-3 yrs	10.5
212	SS/UC	4-5 yrs	11.5
213	SS/UC	0-1 yrs	14
213	SS/UC	2-3 yrs	14
213	SS/UC	4-5 yrs	16
216	SS/UC	0-1 yrs	0
216	SS/UC	2-3 yrs	1.5
216	SS/UC	4-5 yrs	#NULL!
219	SS/UC	0-1 yrs	1.5
219	SS/UC	2-3 yrs	1
219	SS/UC	4-5 yrs	2
221	SS/UC	0-1 yrs	3
221	SS/UC	2-3 yrs	5
221	SS/UC	4-5 yrs	#NULL!
222	SS/UC	0-1 yrs	5
222	SS/UC	2-3 yrs	6.5
222	SS/UC	4-5 yrs	#NULL!
224	SS/UC	0-1 yrs	6
224	SS/UC	2-3 yrs	8.5
224	SS/UC	4-5 yrs	13
244	SS/UC	0-1 yrs	6
244	SS/UC	2-3 yrs	6
244	SS/UC	4-5 yrs	6
253	SS/UC	0-1 yrs	0
253	SS/UC	2-3 yrs	0
253	SS/UC	4-5 yrs	0
299	SS/UC	0-1 yrs	1
299	SS/UC	2-3 yrs	4
299	SS/UC	4-5 yrs	4.5
302	SS/UC	0-1 yrs	3
302	SS/UC	2-3 yrs	5.5
302	SS/UC	4-5 yrs	8
326	SS/UC	0-1 yrs	0
326	SS/UC	2-3 yrs	0
326	SS/UC	4-5 yrs	#NULL!
327	SS/UC	0-1 yrs	0
327	SS/UC	2-3 yrs	#NULL!
327	SS/UC	4-5 yrs	#NULL!
331	SS/UC	0-1 yrs	0
331	SS/UC	2-3 yrs	0
331	SS/UC	4-5 yrs	#NULL!
387	SS/UC	0-1 yrs	3.5
387	SS/UC	2-3 yrs	#NULL!
387	SS/UC	4-5 yrs	#NULL!
388	SS/UC	0-1 yrs	0
388	SS/UC	2-3 yrs	0
388	SS/UC	4-5 yrs	0.5
397	SS/UC	0-1 yrs	2
397	SS/UC	2-3 yrs	2.5
397	SS/UC	4-5 yrs	4.5
401	SS/UC	0-1 yrs	3
401	SS/UC	2-3 yrs	#NULL!
401	SS/UC	4-5 yrs	#NULL!
404	SS/UC	0-1 yrs	0.5
404	SS/UC	2-3 yrs	1
404	SS/UC	4-5 yrs	#NULL!
410	SS/UC	0-1 yrs	0
410	SS/UC	2-3 yrs	0
410	SS/UC	4-5 yrs	0
413	SS/UC	0-1 yrs	0
413	SS/UC	2-3 yrs	1
413	SS/UC	4-5 yrs	#NULL!
416	SS/UC	0-1 yrs	0
416	SS/UC	2-3 yrs	0
416	SS/UC	4-5 yrs	#NULL!
418	SS/UC	0-1 yrs	3
418	SS/UC	2-3 yrs	4
418	SS/UC	4-5 yrs	8.5
428	SS/UC	0-1 yrs	0
428	SS/UC	2-3 yrs	0
428	SS/UC	4-5 yrs	0
431	SS/UC	0-1 yrs	0
431	SS/UC	2-3 yrs	1
431	SS/UC	4-5 yrs	1
439	SS/UC	0-1 yrs	4
439	SS/UC	2-3 yrs	6
439	SS/UC	4-5 yrs	#NULL!
457	SS/UC	0-1 yrs	1
457	SS/UC	2-3 yrs	#NULL!
457	SS/UC	4-5 yrs	#NULL!
459	SS/UC	0-1 yrs	1
459	SS/UC	2-3 yrs	4
459	SS/UC	4-5 yrs	#NULL!
461	SS/UC	0-1 yrs	1.5
461	SS/UC	2-3 yrs	4
461	SS/UC	4-5 yrs	#NULL!
462	SS/UC	0-1 yrs	1
462	SS/UC	2-3 yrs	2
462	SS/UC	4-5 yrs	2
466	SS/UC	0-1 yrs	1
466	SS/UC	2-3 yrs	2
466	SS/UC	4-5 yrs	3.5
469	SS/UC	0-1 yrs	5.5
469	SS/UC	2-3 yrs	6.5
469	SS/UC	4-5 yrs	7
476	SS/UC	0-1 yrs	1
476	SS/UC	2-3 yrs	3
476	SS/UC	4-5 yrs	#NULL!
481	SS/UC	0-1 yrs	0
481	SS/UC	2-3 yrs	0
481	SS/UC	4-5 yrs	#NULL!
493	SS/UC	0-1 yrs	2
493	SS/UC	2-3 yrs	2
493	SS/UC	4-5 yrs	2
511	SS/UC	0-1 yrs	2.5
511	SS/UC	2-3 yrs	3
511	SS/UC	4-5 yrs	4
523	SS/UC	0-1 yrs	0
523	SS/UC	2-3 yrs	0.5
523	SS/UC	4-5 yrs	3
526	SS/UC	0-1 yrs	0.5
526	SS/UC	2-3 yrs	1
526	SS/UC	4-5 yrs	#NULL!
541	SS/UC	0-1 yrs	0
541	SS/UC	2-3 yrs	0
541	SS/UC	4-5 yrs	0.5
555	SS/UC	0-1 yrs	1
555	SS/UC	2-3 yrs	1.5
555	SS/UC	4-5 yrs	3
557	SS/UC	0-1 yrs	0
557	SS/UC	2-3 yrs	0
557	SS/UC	4-5 yrs	1
568	SS/UC	0-1 yrs	1.5
568	SS/UC	2-3 yrs	3.5
568	SS/UC	4-5 yrs	4
569	SS/UC	0-1 yrs	4
569	SS/UC	2-3 yrs	8.5
569	SS/UC	4-5 yrs	11
571	SS/UC	0-1 yrs	7
571	SS/UC	2-3 yrs	7.5
571	SS/UC	4-5 yrs	8
575	SS/UC	0-1 yrs	0.5
575	SS/UC	2-3 yrs	3
575	SS/UC	4-5 yrs	#NULL!
582	SS/UC	0-1 yrs	7.5
582	SS/UC	2-3 yrs	7
582	SS/UC	4-5 yrs	8
583	SS/UC	0-1 yrs	1.5
583	SS/UC	2-3 yrs	3.5
583	SS/UC	4-5 yrs	5
587	SS/UC	0-1 yrs	6.5
587	SS/UC	2-3 yrs	7.5
587	SS/UC	4-5 yrs	8.5
591	SS/UC	0-1 yrs	0
591	SS/UC	2-3 yrs	0
591	SS/UC	4-5 yrs	0.5
598	SS/UC	0-1 yrs	0
598	SS/UC	2-3 yrs	1.5
598	SS/UC	4-5 yrs	3
599	SS/UC	0-1 yrs	1
599	SS/UC	2-3 yrs	1
599	SS/UC	4-5 yrs	#NULL!
608	SS/UC	0-1 yrs	1
608	SS/UC	2-3 yrs	2.5
608	SS/UC	4-5 yrs	4
617	SS/UC	0-1 yrs	2.5
617	SS/UC	2-3 yrs	#NULL!
617	SS/UC	4-5 yrs	#NULL!
621	SS/UC	0-1 yrs	1.5
621	SS/UC	2-3 yrs	#NULL!
621	SS/UC	4-5 yrs	#NULL!
624	SS/UC	0-1 yrs	0
624	SS/UC	2-3 yrs	0
624	SS/UC	4-5 yrs	0
629	SS/UC	0-1 yrs	4.5
629	SS/UC	2-3 yrs	7
629	SS/UC	4-5 yrs	#NULL!
630	SS/UC	0-1 yrs	0.5
630	SS/UC	2-3 yrs	2
630	SS/UC	4-5 yrs	#NULL!
634	SS/UC	0-1 yrs	5
634	SS/UC	2-3 yrs	#NULL!
634	SS/UC	4-5 yrs	#NULL!
635	SS/UC	0-1 yrs	0
635	SS/UC	2-3 yrs	#NULL!
635	SS/UC	4-5 yrs	#NULL!
755	SS/UC	0-1 yrs	3
755	SS/UC	2-3 yrs	3
755	SS/UC	4-5 yrs	#NULL!
767	SS/UC	0-1 yrs	7.5
767	SS/UC	2-3 yrs	9
767	SS/UC	4-5 yrs	#NULL!
770	SS/UC	0-1 yrs	0
770	SS/UC	2-3 yrs	#NULL!
770	SS/UC	4-5 yrs	#NULL!
781	SS/UC	0-1 yrs	1
781	SS/UC	2-3 yrs	2
781	SS/UC	4-5 yrs	#NULL!
793	SS/UC	0-1 yrs	1
793	SS/UC	2-3 yrs	3.5
793	SS/UC	4-5 yrs	#NULL!
801	SS/UC	0-1 yrs	2
801	SS/UC	2-3 yrs	#NULL!
801	SS/UC	4-5 yrs	#NULL!
811	SS/UC	0-1 yrs	4.5
811	SS/UC	2-3 yrs	7
811	SS/UC	4-5 yrs	10
812	SS/UC	0-1 yrs	0
812	SS/UC	2-3 yrs	0.5
812	SS/UC	4-5 yrs	#NULL!
836	SS/UC	0-1 yrs	11
836	SS/UC	2-3 yrs	13
836	SS/UC	4-5 yrs	#NULL!
845	SS/UC	0-1 yrs	0
845	SS/UC	2-3 yrs	0
845	SS/UC	4-5 yrs	#NULL!
850	SS/UC	0-1 yrs	2.5
850	SS/UC	2-3 yrs	5
850	SS/UC	4-5 yrs	#NULL!
855	SS/UC	0-1 yrs	3
855	SS/UC	2-3 yrs	6
855	SS/UC	4-5 yrs	#NULL!
864	SS/UC	0-1 yrs	2.5
864	SS/UC	2-3 yrs	4
864	SS/UC	4-5 yrs	#NULL!
871	SS/UC	0-1 yrs	4
871	SS/UC	2-3 yrs	#NULL!
871	SS/UC	4-5 yrs	#NULL!
877	SS/UC	0-1 yrs	3
877	SS/UC	2-3 yrs	#NULL!
877	SS/UC	4-5 yrs	#NULL!
908	SS/UC	0-1 yrs	0.5
908	SS/UC	2-3 yrs	1
908	SS/UC	4-5 yrs	2.5
911	SS/UC	0-1 yrs	4.5
911	SS/UC	2-3 yrs	5.5
911	SS/UC	4-5 yrs	7.5
913	SS/UC	0-1 yrs	1
913	SS/UC	2-3 yrs	1
913	SS/UC	4-5 yrs	3
919	SS/UC	0-1 yrs	5
919	SS/UC	2-3 yrs	3.5
919	SS/UC	4-5 yrs	6
930	SS/UC	0-1 yrs	4.5
930	SS/UC	2-3 yrs	6
930	SS/UC	4-5 yrs	#NULL!
933	SS/UC	0-1 yrs	1
933	SS/UC	2-3 yrs	4
933	SS/UC	4-5 yrs	6
939	SS/UC	0-1 yrs	2
939	SS/UC	2-3 yrs	2.5
939	SS/UC	4-5 yrs	#NULL!
943	SS/UC	0-1 yrs	0
943	SS/UC	2-3 yrs	0
943	SS/UC	4-5 yrs	#NULL!
955	SS/UC	0-1 yrs	1
955	SS/UC	2-3 yrs	0.5
955	SS/UC	4-5 yrs	#NULL!
960	SS/UC	0-1 yrs	9
960	SS/UC	2-3 yrs	8.5
960	SS/UC	4-5 yrs	9
972	SS/UC	0-1 yrs	10
972	SS/UC	2-3 yrs	9.5
972	SS/UC	4-5 yrs	#NULL!
984	SS/UC	0-1 yrs	2
984	SS/UC	2-3 yrs	2
984	SS/UC	4-5 yrs	#NULL!
993	SS/UC	0-1 yrs	1
993	SS/UC	2-3 yrs	2
993	SS/UC	4-5 yrs	6
