# Supplementary material for: The impact of accessibility to non-calcium-based phosphate binders and calcimimetics on mineral outcomes in patients receiving maintenance hemodialysis: A 10-year retrospective analysis of real-world data
Source: PLoS One. 2024 May 31;19(5):e0304649. doi: 10.1371/journal.pone.0304649 (PMC11142503; doi:10.1371/journal.pone.0304649)
Supplement: S1 Dataset — (ZIP) [file pone.0304649.s007.zip › Table 6 and Fig 5c AAC NCB and Calcimimetics.xlsx]

## Sheet: Table 6 and Fig 5c AAC NCB and 
No	Insurance_1_2	Index1	AAC score
1	CS/SE	1	0
1	CS/SE	2	0.5
1	CS/SE	3	1.5
2	CS/SE	1	0
2	CS/SE	2	0
2	CS/SE	3	0
3	CS/SE	1	5
3	CS/SE	2	5.5
3	CS/SE	3	7.5
5	CS/SE	1	2
5	CS/SE	2	2.5
5	CS/SE	3	2.5
7	CS/SE	1	0
7	CS/SE	2	0
7	CS/SE	3	1.5
10	CS/SE	1	3
10	CS/SE	2	3.5
10	CS/SE	3	4.5
14	CS/SE	1	8
14	CS/SE	2	8
14	CS/SE	3	#NULL!
15	CS/SE	1	3
15	CS/SE	2	3
15	CS/SE	3	4
16	CS/SE	1	0
16	CS/SE	2	0
16	CS/SE	3	0
17	CS/SE	1	2
17	CS/SE	2	2.5
17	CS/SE	3	3
19	CS/SE	1	2
19	CS/SE	2	2
19	CS/SE	3	#NULL!
20	CS/SE	1	3
20	CS/SE	2	3
20	CS/SE	3	4.5
21	CS/SE	1	0
21	CS/SE	2	0
21	CS/SE	3	0
24	CS/SE	1	0
24	CS/SE	2	#NULL!
24	CS/SE	3	#NULL!
25	CS/SE	1	10
25	CS/SE	2	10.5
25	CS/SE	3	#NULL!
28	CS/SE	1	3
28	CS/SE	2	7
28	CS/SE	3	#NULL!
32	CS/SE	1	3
32	CS/SE	2	3
32	CS/SE	3	3
33	CS/SE	1	1
33	CS/SE	2	1.5
33	CS/SE	3	2.5
34	CS/SE	1	1
34	CS/SE	2	2
34	CS/SE	3	#NULL!
36	CS/SE	1	2.5
36	CS/SE	2	4.5
36	CS/SE	3	5.5
40	CS/SE	1	6.5
40	CS/SE	2	#NULL!
40	CS/SE	3	#NULL!
41	SS/UC	1	0.5
41	SS/UC	2	1
41	SS/UC	3	1
44	SS/UC	1	0
44	SS/UC	2	0.5
44	SS/UC	3	0
51	SS/UC	1	3
51	SS/UC	2	3.5
51	SS/UC	3	4
59	CS/SE	1	0
59	CS/SE	2	0
59	CS/SE	3	#NULL!
61	CS/SE	1	3
61	CS/SE	2	6.5
61	CS/SE	3	#NULL!
63	CS/SE	1	0
63	CS/SE	2	1.5
63	CS/SE	3	3.5
66	CS/SE	1	5
66	CS/SE	2	6
66	CS/SE	3	7.5
67	CS/SE	1	8
67	CS/SE	2	14
67	CS/SE	3	15
71	CS/SE	1	2.5
71	CS/SE	2	4.5
71	CS/SE	3	5
73	CS/SE	1	6
73	CS/SE	2	8.5
73	CS/SE	3	11
91	SS/UC	1	11
91	SS/UC	2	11
91	SS/UC	3	#NULL!
92	CS/SE	1	4.5
92	CS/SE	2	5
92	CS/SE	3	6
101	CS/SE	1	5
101	CS/SE	2	6
101	CS/SE	3	7
102	CS/SE	1	4
102	CS/SE	2	5.5
102	CS/SE	3	6
116	CS/SE	1	0
116	CS/SE	2	0.5
116	CS/SE	3	0
123	CS/SE	1	1
123	CS/SE	2	2
123	CS/SE	3	#NULL!
125	CS/SE	1	0
125	CS/SE	2	0
125	CS/SE	3	0
128	SS/UC	1	1
128	SS/UC	2	2.5
128	SS/UC	3	3
133	CS/SE	1	12
133	CS/SE	2	12.5
133	CS/SE	3	13
134	CS/SE	1	6
134	CS/SE	2	7.5
134	CS/SE	3	9
136	CS/SE	1	1
136	CS/SE	2	4
136	CS/SE	3	8
137	CS/SE	1	4
137	CS/SE	2	5.5
137	CS/SE	3	7
138	CS/SE	1	2.5
138	CS/SE	2	3
138	CS/SE	3	#NULL!
147	CS/SE	1	1
147	CS/SE	2	#NULL!
147	CS/SE	3	#NULL!
148	SS/UC	1	5
148	SS/UC	2	#NULL!
148	SS/UC	3	#NULL!
155	CS/SE	1	0.5
155	CS/SE	2	2
155	CS/SE	3	2
166	CS/SE	1	0.5
166	CS/SE	2	2
166	CS/SE	3	5
169	CS/SE	1	1
169	CS/SE	2	4.5
169	CS/SE	3	5
173	CS/SE	1	2.5
173	CS/SE	2	4
173	CS/SE	3	#NULL!
175	CS/SE	1	3
175	CS/SE	2	3.5
175	CS/SE	3	4
188	CS/SE	1	7
188	CS/SE	2	8.5
188	CS/SE	3	9
191	CS/SE	1	3
191	CS/SE	2	4
191	CS/SE	3	#NULL!
197	SS/UC	1	2.5
197	SS/UC	2	3.5
197	SS/UC	3	#NULL!
199	SS/UC	1	2
199	SS/UC	2	2.5
199	SS/UC	3	#NULL!
203	SS/UC	1	2
203	SS/UC	2	4.5
203	SS/UC	3	6
210	SS/UC	1	0
210	SS/UC	2	0
210	SS/UC	3	0
212	SS/UC	1	8.5
212	SS/UC	2	10.5
212	SS/UC	3	11.5
213	SS/UC	1	14
213	SS/UC	2	14
213	SS/UC	3	16
216	SS/UC	1	0
216	SS/UC	2	1.5
216	SS/UC	3	#NULL!
217	SS/UC	1	3
217	SS/UC	2	4
217	SS/UC	3	6
221	SS/UC	1	3
221	SS/UC	2	5
221	SS/UC	3	#NULL!
224	SS/UC	1	6
224	SS/UC	2	8.5
224	SS/UC	3	13
233	CS/SE	1	3.5
233	CS/SE	2	4.5
233	CS/SE	3	6.5
236	CS/SE	1	0
236	CS/SE	2	1.5
236	CS/SE	3	#NULL!
244	SS/UC	1	6
244	SS/UC	2	6
244	SS/UC	3	6
245	CS/SE	1	4
245	CS/SE	2	6
245	CS/SE	3	#NULL!
246	SS/UC	1	0
246	SS/UC	2	0
246	SS/UC	3	#NULL!
249	SS/UC	1	0
249	SS/UC	2	0
249	SS/UC	3	#NULL!
255	SS/UC	1	0
255	SS/UC	2	0
255	SS/UC	3	#NULL!
260	SS/UC	1	0
260	SS/UC	2	0.5
260	SS/UC	3	1
264	CS/SE	1	9
264	CS/SE	2	12
264	CS/SE	3	#NULL!
270	CS/SE	1	0
270	CS/SE	2	0
270	CS/SE	3	0
271	CS/SE	1	2
271	CS/SE	2	2
271	CS/SE	3	#NULL!
274	CS/SE	1	0
274	CS/SE	2	0
274	CS/SE	3	0
290	CS/SE	1	3
290	CS/SE	2	3
290	CS/SE	3	6
291	CS/SE	1	3
291	CS/SE	2	3
291	CS/SE	3	#NULL!
294	CS/SE	1	8
294	CS/SE	2	9
294	CS/SE	3	#NULL!
297	SS/UC	1	0
297	SS/UC	2	0
297	SS/UC	3	0
302	SS/UC	1	3
302	SS/UC	2	5.5
302	SS/UC	3	8
313	CS/SE	1	3
313	CS/SE	2	4.5
313	CS/SE	3	6
338	CS/SE	1	0
338	CS/SE	2	0
338	CS/SE	3	0.5
377	CS/SE	1	1
377	CS/SE	2	2
377	CS/SE	3	#NULL!
386	SS/UC	1	0
386	SS/UC	2	0
386	SS/UC	3	#NULL!
387	SS/UC	1	3.5
387	SS/UC	2	#NULL!
387	SS/UC	3	#NULL!
394	SS/UC	1	8.5
394	SS/UC	2	10.5
394	SS/UC	3	#NULL!
396	SS/UC	1	0
396	SS/UC	2	0
396	SS/UC	3	0
397	SS/UC	1	2
397	SS/UC	2	2.5
397	SS/UC	3	4.5
410	SS/UC	1	0
410	SS/UC	2	0
410	SS/UC	3	0
413	SS/UC	1	0
413	SS/UC	2	1
413	SS/UC	3	#NULL!
417	SS/UC	1	0
417	SS/UC	2	0
417	SS/UC	3	#NULL!
418	SS/UC	1	3
418	SS/UC	2	4
418	SS/UC	3	8.5
428	SS/UC	1	0
428	SS/UC	2	0
428	SS/UC	3	0
434	SS/UC	1	0
434	SS/UC	2	0.5
434	SS/UC	3	#NULL!
442	CS/SE	1	1
442	CS/SE	2	2
442	CS/SE	3	3
444	CS/SE	1	0
444	CS/SE	2	0
444	CS/SE	3	0
446	CS/SE	1	0
446	CS/SE	2	0.5
446	CS/SE	3	2
457	SS/UC	1	1
457	SS/UC	2	#NULL!
457	SS/UC	3	#NULL!
459	SS/UC	1	1
459	SS/UC	2	4
459	SS/UC	3	#NULL!
461	SS/UC	1	1.5
461	SS/UC	2	4
461	SS/UC	3	#NULL!
469	SS/UC	1	5.5
469	SS/UC	2	6.5
469	SS/UC	3	7
476	SS/UC	1	1
476	SS/UC	2	3
476	SS/UC	3	#NULL!
491	SS/UC	1	0.5
491	SS/UC	2	#NULL!
491	SS/UC	3	#NULL!
493	SS/UC	1	2
493	SS/UC	2	2
493	SS/UC	3	2.5
511	SS/UC	1	2.5
511	SS/UC	2	3
511	SS/UC	3	4
517	CS/SE	1	1.5
517	CS/SE	2	2
517	CS/SE	3	1.5
518	CS/SE	1	0
518	CS/SE	2	0
518	CS/SE	3	0
520	CS/SE	1	0
520	CS/SE	2	1
520	CS/SE	3	1.5
522	CS/SE	1	0.5
522	CS/SE	2	1.5
522	CS/SE	3	1
523	SS/UC	1	0
523	SS/UC	2	0.5
523	SS/UC	3	3
524	CS/SE	1	0
524	CS/SE	2	0
524	CS/SE	3	0
526	SS/UC	1	0.5
526	SS/UC	2	1
526	SS/UC	3	#NULL!
531	CS/SE	1	1
531	CS/SE	2	1.5
531	CS/SE	3	3
533	CS/SE	1	3.5
533	CS/SE	2	3.5
533	CS/SE	3	3.5
536	SS/UC	1	0
536	SS/UC	2	0
536	SS/UC	3	0
538	CS/SE	1	4
538	CS/SE	2	6
538	CS/SE	3	6.5
555	SS/UC	1	1
555	SS/UC	2	1.5
555	SS/UC	3	3
557	SS/UC	1	0
557	SS/UC	2	0.5
557	SS/UC	3	1
561	CS/SE	1	1
561	CS/SE	2	2
561	CS/SE	3	3
562	CS/SE	1	1
562	CS/SE	2	2
562	CS/SE	3	3.5
566	CS/SE	1	1.5
566	CS/SE	2	5.5
566	CS/SE	3	7.5
568	SS/UC	1	1.5
568	SS/UC	2	3.5
568	SS/UC	3	4
569	SS/UC	1	4
569	SS/UC	2	8.5
569	SS/UC	3	11
571	SS/UC	1	7
571	SS/UC	2	7.5
571	SS/UC	3	8
575	SS/UC	1	0.5
575	SS/UC	2	3
575	SS/UC	3	#NULL!
577	SS/UC	1	5
577	SS/UC	2	7
577	SS/UC	3	7.5
579	CS/SE	1	0
579	CS/SE	2	1
579	CS/SE	3	1
581	CS/SE	1	3
581	CS/SE	2	4
581	CS/SE	3	5.5
582	SS/UC	1	7.5
582	SS/UC	2	7
582	SS/UC	3	8
583	SS/UC	1	1.5
583	SS/UC	2	3.5
583	SS/UC	3	5
586	CS/SE	1	1
586	CS/SE	2	2
586	CS/SE	3	2
587	SS/UC	1	6.5
587	SS/UC	2	7.5
587	SS/UC	3	8.5
591	SS/UC	1	1
591	SS/UC	2	1
591	SS/UC	3	2.5
595	CS/SE	1	0
595	CS/SE	2	0
595	CS/SE	3	#NULL!
598	SS/UC	1	0
598	SS/UC	2	1.5
598	SS/UC	3	3
599	SS/UC	1	1
599	SS/UC	2	1
599	SS/UC	3	#NULL!
601	CS/SE	1	1
601	CS/SE	2	2
601	CS/SE	3	2
604	CS/SE	1	0
604	CS/SE	2	0
604	CS/SE	3	#NULL!
605	SS/UC	1	0
605	SS/UC	2	0
605	SS/UC	3	1
608	SS/UC	1	1
608	SS/UC	2	2.5
608	SS/UC	3	4
613	CS/SE	1	0
613	CS/SE	2	0
613	CS/SE	3	0
617	SS/UC	1	2.5
617	SS/UC	2	#NULL!
617	SS/UC	3	#NULL!
621	SS/UC	1	1.5
621	SS/UC	2	#NULL!
621	SS/UC	3	#NULL!
627	SS/UC	1	1.5
627	SS/UC	2	3
627	SS/UC	3	#NULL!
628	CS/SE	1	6
628	CS/SE	2	9
628	CS/SE	3	#NULL!
629	SS/UC	1	4.5
629	SS/UC	2	7
629	SS/UC	3	#NULL!
634	SS/UC	1	5
634	SS/UC	2	#NULL!
634	SS/UC	3	#NULL!
713	CS/SE	1	2
713	CS/SE	2	2
713	CS/SE	3	#NULL!
755	SS/UC	1	3
755	SS/UC	2	3
755	SS/UC	3	#NULL!
762	CS/SE	1	8
762	CS/SE	2	9
762	CS/SE	3	#NULL!
767	SS/UC	1	7.5
767	SS/UC	2	9
767	SS/UC	3	#NULL!
770	SS/UC	1	0
770	SS/UC	2	#NULL!
770	SS/UC	3	#NULL!
781	SS/UC	1	2.5
781	SS/UC	2	3
781	SS/UC	3	#NULL!
783	CS/SE	1	0
783	CS/SE	2	1.5
783	CS/SE	3	3
793	SS/UC	1	0.5
793	SS/UC	2	3.5
793	SS/UC	3	#NULL!
796	SS/UC	1	0
796	SS/UC	2	0
796	SS/UC	3	0
811	SS/UC	1	4.5
811	SS/UC	2	7
811	SS/UC	3	10
827	CS/SE	1	3
827	CS/SE	2	3
827	CS/SE	3	#NULL!
836	SS/UC	1	11
836	SS/UC	2	13
836	SS/UC	3	#NULL!
837	SS/UC	1	0
837	SS/UC	2	0
837	SS/UC	3	#NULL!
843	SS/UC	1	1
843	SS/UC	2	2
843	SS/UC	3	#NULL!
855	SS/UC	1	3
855	SS/UC	2	6
855	SS/UC	3	#NULL!
869	SS/UC	1	3.5
869	SS/UC	2	#NULL!
869	SS/UC	3	#NULL!
877	SS/UC	1	3
877	SS/UC	2	#NULL!
877	SS/UC	3	#NULL!
900	CS/SE	1	8
900	CS/SE	2	#NULL!
900	CS/SE	3	#NULL!
908	SS/UC	1	0.5
908	SS/UC	2	1
908	SS/UC	3	2.5
911	SS/UC	1	4.5
911	SS/UC	2	5.5
911	SS/UC	3	7.5
919	SS/UC	1	5
919	SS/UC	2	5
919	SS/UC	3	6
927	CS/SE	1	0
927	CS/SE	2	#NULL!
927	CS/SE	3	#NULL!
928	CS/SE	1	0
928	CS/SE	2	#NULL!
928	CS/SE	3	#NULL!
930	SS/UC	1	4.5
930	SS/UC	2	6
930	SS/UC	3	#NULL!
933	SS/UC	1	1
933	SS/UC	2	4
933	SS/UC	3	6
937	SS/UC	1	3.5
937	SS/UC	2	5
937	SS/UC	3	#NULL!
939	SS/UC	1	2
939	SS/UC	2	2.5
939	SS/UC	3	#NULL!
955	SS/UC	1	1
955	SS/UC	2	0.5
955	SS/UC	3	#NULL!
960	SS/UC	1	9
960	SS/UC	2	8.5
960	SS/UC	3	9
971	SS/UC	1	3.5
971	SS/UC	2	7
971	SS/UC	3	#NULL!
972	SS/UC	1	10
972	SS/UC	2	9.5
972	SS/UC	3	#NULL!
984	SS/UC	1	3
984	SS/UC	2	3
984	SS/UC	3	#NULL!
993	SS/UC	1	1
993	SS/UC	2	2
993	SS/UC	3	6
